# Supplementary material for: iTRAQ-Based Quantitative Proteomic Analysis Reveals Cold Responsive Proteins Involved in Leaf Senescence in Upland Cotton (Gossypium hirsutum L.)
Source: Int J Mol Sci. 2017 Sep 16;18(9):1984. doi: 10.3390/ijms18091984 (PMC5618633; doi:10.3390/ijms18091984)
Supplement: Supplementary file 1 [file ijms-18-01984-s001.zip]

Archive with 13 entries (12 files):
- ijms-223259-for final-supplementary/
- ijms-223259-for final-supplementary/Analysis of gene expression levels associated with DAPs.xlsx
- ijms-223259-for final-supplementary/DAPs with homologs from Arabidopsis affected by abiotic stress, hormones and leaf senescence..xlsx
- ijms-223259-for final-supplementary/Fig.S1.jpg
- ijms-223259-for final-supplementary/Fig.S2.jpg
- ijms-223259-for final-supplementary/Gene ontology (GO) enrichment analysis of DAPs from each stage.xlsx
- ijms-223259-for final-supplementary/Information on premature leaf senescence patterns from 2013 to 2016.xlsx
- ijms-223259-for final-supplementary/Meteorological data for 2013 to 2016.xlsx
- ijms-223259-for final-supplementary/qPCR primer list.xlsx
- ijms-223259-for final-supplementary/Summary of protein identification in cotton leaf.xlsx
- ijms-223259-for final-supplementary/The identification information of all DAPs.xlsx
- ijms-223259-for final-supplementary/The relative quantification information of all DAPs.xlsx
- ijms-223259-for final-supplementary/Volume of reagents were added making standard curve.xlsx
