# Supplementary material for: iTRAQ-Based Quantitative Proteomic Analysis Reveals Cold Responsive Proteins Involved in Leaf Senescence in Upland Cotton (Gossypium hirsutum L.)
Source: Int J Mol Sci. 2017 Sep 16;18(9):1984. doi: 10.3390/ijms18091984 (PMC5618633; doi:10.3390/ijms18091984)
Supplement: Supplementary file 1 [file ijms-18-01984-s001.zip › ijms-223259-for final-supplementary/Analysis of gene expression levels associated with DAPs.xlsx]

## Sheet: Sheet1
Table S3: Analysis of gene expression levels associated with DAPs.
"Protein_ID" is the protein randomly selected from each cluster.
"NS1" is the stage 1 of NS, "PS1" is the stage 1 of PS, and the rest can be done in the same manner.
Cluster	Protein_ID	Expression level	NS1/PS1	NS2/PS2	NS3/PS3	NS4/PS4
cluster 1	CotAD_25094 （SKS5）	protein	0.93	1.19	0.67	0.88
		mRNA	1.0071	0.957954	0.928321	1.66698
cluster 2	CotAD_28349（THX）	protein	1.12	1.23	1.61	1.39
		mRNA	1.2687	0.847008	1.19741	1.5168
cluster 3	CotAD_03169（PYD1）	protein	0.82	0.78	0.92	0.72
		mRNA	0.655238	0.599353	0.45885	0.853667
cluster 4	CotAD_02664（CRR42）	protein	1.27	1.17	1.16	1.29
		mRNA	1.18674	1.12012	0.850983	2.46329
cluster 5	CotAD_21013（MDD2）	protein	0.98	0.99	0.87	0.78
		mRNA	1.11264	0.760318	0.74345	0.787979
cluster 6	CotAD_00259（ FUBP3）	protein	0.91	1.03	1.23	2.87
		mRNA	0.471189	1.00212	0.563439	1.56493
cluster 7	CotAD_09100（GR-RBP3）	protein	0.69	0.72	0.7	0.68
		mRNA	0.601395	0.574572	0.753942	0.805611
cluster 8	CotAD_23492（EF1B）	protein	1.16	1.02	0.6	0.7
		mRNA	0.867047	0.791634	0.912368	1.21705
cluster 9	CotAD_42837（CCD4）	protein	1.86	1.7	0.98	1.63
		mRNA	1.62567	1.39364	0.660929	3.48354
