# Supplementary material for: iTRAQ-Based Quantitative Proteomic Analysis Reveals Cold Responsive Proteins Involved in Leaf Senescence in Upland Cotton (Gossypium hirsutum L.)
Source: Int J Mol Sci. 2017 Sep 16;18(9):1984. doi: 10.3390/ijms18091984 (PMC5618633; doi:10.3390/ijms18091984)
Supplement: Supplementary file 1 [file ijms-18-01984-s001.zip › ijms-223259-for final-supplementary/DAPs with homologs from Arabidopsis affected by abiotic stress, hormones and leaf senescence..xlsx]

## Sheet: Sheet1
Table S4：DAPs with homologs from Arabidopsis affected by abiotic stress, hormones and leaf senescence
1. Log2 is the logarithm of PS/NS ratio with over- (>0) or down-accumulated (<0) of DAPs in PS.
2. "Function" is reported in relevant references.
3."References" which cited in here are listed in article.
			Blastx result				Log2 (PS/NS)
Accession number	Arabidopsishomolog	Descripton in Tair	% Identity	Bit score		e-value	Stage 1	Stage 2	Stage 3	Stage 4	Function	References
Response to cold
CotAD_42859	AT1G32060	Phosphoribulokinase (PRK)	82	660	0				0.242
CotAD_59395	AT5G06290	2-Cys Peroxiredoxin B (2CPB)	75	311	3e-85		0.477		0.37		Scavenging of reactive oxygen	[47]
CotAD_63087	AT5G06290	2-Cys Peroxiredoxin B (2CPB)	78	388	e-108		0.477	0.336		0.499	Scavenging of reactive oxygen	[47]
CotAD_22953	AT1G67280	Arabidopsis Thaliana Glyoxalasei 6 (ATGLYI6)	76	551	e-157					0.818
CotAD_24977	AT1G61520	Photosystem I Light Harvesting Complex Gene 3 (LHCA3)	76	408	e-114					0.318
CotAD_56202	AT1G23740	Alkenal/One Oxidoreductase (AOR)	63	451	e-127				0.308	0.3
CotAD_49666	AT3G12490	Arabidopsis Thaliana Phytocystatin 6 (ATCYS6)	56	123	2e-29				0.756
CotAD_53773	AT1G67280	Arabidopsis Thaliana Glyoxalase 6 (ATGLYI6)	76	547	e-156		-0.419	-0.322
CotAD_09100	AT5G61030	Glycine-rich RNA-binding protein 3 (GR-RBP3)	68	172	2e-43		-0.526	-0.474	-0.519	-0.554
CotAD_56489	AT4G37930	Serine Hydroxymethyltransferase 1 (SHM1)	88	919	0			-0.308			Inhibiting senescence	[64, 65]
CotAD_15429	AT1G09340	Chloroplast RNA binding (CRB)	83	656	0			-0.253
CotAD_11265	AT4G24280	Chloroplast Heat Shock Protein 70-1 (CPHSC70-1)	83	1133	0				0.538	0.287
Response to salt
CotAD_07290	AT1G11910	Aspartic Proteinase A1 (APA1)	71	695	0		-0.262			-0.277
CotAD_39880	AT4G11600	Arabidopsis Thaliana Glutathione Peroxidase 6 (ATGPX6)	78	273	6e-74		-0.29		0.322
CotAD_34850	AT4G11650	ATOSM34	83	56	4e-07			1.04
CotAD_38928	AT5G47030	Protein Unknown	70	285	2e-77				0.336
CotAD_11554	AT3G23600	Alpha/beta-Hydrolases Superfamily Protein	66	340	4e-94				0.335
CotAD_42734	AT1G22450	Cytochrome C Oxidase 6B (COX6B)	55	191	3e-49					0.507
CotAD_59113	AT3G52300	ATP Synthase D Chain, Mitochondrial (ATPQ)	81	295	1e-80				0.624	0.615
Response to heat
CotAD_02623	AT5G28540	BIP	86	1135	0		-0.497
CotAD_37084	AT2G22240	Inositol 3-Phosphate Synthase 2 (IPS2)	91	956	0			-0.559			Inhibiting cell death	[66]
CotAD_66070	AT2G22360	DNA J Protein A6 (DJA6)	75	658	0				0.255
CotAD_52136	AT5G15450	Albino and Pale Green 6 （APG6）	82	1538	0				0.298		Inhibiting chloroplast development	[67]
Response to cold/heat
CotAD_68165	AT3G53990	Arabidopsis Thaliana Universal Stress Protein (ATUSP)	57	200	3e-52		-0.554	-0.383	-0.478		Increasing heat tolerance, Inhibiting cell death	[68]
Response to cold/salt
CotAD_70276	AT5G24090	Arabidopsis Thaliana Chitinase A (ATCHIA)	70	273	8e-74		-0.343	0.47
CotAD_28114	AT5G24090	Arabidopsis Thaliana Chitinase A (ATCHIA)	53	286	1e-77		-0.381	0.556		-0.213
CotAD_18970	AT2G37770	Aldo-Keto Reductase Family 4 Member C9 （AKR4C9）	71	367	e-102				0.238
Response to heat/salt
CotAD_50985	AT5G09590	Heat Shock Protein (HSC70-5)	88	1127	0				0.438
Response to water deprivation
CotAD_59744	AT1G47128	Responsive to Dehydration 21 （RD21）	68	671	0		-0.354
Response to salt/water deprivation
CotAD_72588	AT1G15690	Arabidopsis Thaliana V-PPASE 3 (ATAVP1)	83	961	0		-0.628					[69]
CotAD_63698	AT4G39090	Responsive to Dehydration 19 (RD19)	75	539	e-153		-0.316
Regulation of programmed cell death, response to salt stress
CotAD_73953	AT1G21750	Arabidopsis Thaliana Protein Disulfide Isomerase 5 (ATPDI5)	60	577	e-165		-0.341
CotAD_49608	AT1G21750	Arabidopsis Thaliana Protein Disulfide Isomerase 5 (ATPDI5)	64	659	0		-0.486	-0.336
CotAD_21470	AT5G17310	Udp-Glucose Pyrophosphorylase 2 (UGP2)	77	731	0		-0.323
CotAD_51418	AT5G17310	Udp-Glucose Pyrophosphorylase 2 (UGP2)	73	665	0			-0.361
Response to cold/water deprivation/salt/abscisic acid
CotAD_05842	AT1G77120	Alcohol Dehydrogenase (ADH)	78	264	1e-69		0.309
CotAD_64340	AT1G77120	Alcohol Dehydrogenase (ADH)	75	598	e-171			-0.303
Response to water deprivation/abscisic acid
CotAD_27923	AT5G59320	Lipid Transfer Protein 3 (LTP3)	51	128	8e-31		-0.344				Increasing salt tolerance	[70]
Response to cold/abscisic acid
CotAD_32171	AT4G04020	Fibrillin (FIB)	62	371	e-103		-0.301			0.229
Abscisic acid-activated signaling pathway, response to cold/heat/salt
CotAD_50049	AT2G03440	Arabidopsis Thaliana nodulin-related protein 1 (ATNRP1)	43	94	3e-20				0.984	1.241	Inducimg cell death	[71]
Leaf senescence, response to cold/jasmonic acid
CotAD_19310	AT2G39730	Rubisco Activase (RCA)	82	767	0				0.354	0.271
CotAD_70046	AT2G39730	Rubisco Activase (RCA)	79	692	0					0.361
CotAD_31118	AT2G39730	Rubisco Activase (RCA)	79	686	0					0.472
CotAD_22853	AT2G39730	Rubisco Activase (RCA)	82	765	0		-0.282		0.426
Cell death，response to cold
CotAD_68653	AT4G35090	Catalase 2 (CAT2)	91	964	0				0.428		Scavenging of reactive oxygen	[46]
Aging/leaf senescence
CotAD_63566	AT5G60360	Senescence Associate Gene2 (SAG2)	69	522	e-148		-0.943	-0.817		-0.707
CotAD_06563	AT5G60360	Senescence Associate Gene2 (SAG2)	80	266	3e-70			0.392
CotAD_66883	AT4G30920	Leucyl Aminopeptidase 2 (LAP2)	76	830	0					0.372
Positive regulation of programmed cell death
CotAD_39784	AT1G79340	Arabidopsis Thaliana Metacaspase 4 (ATMC4)	57	478	e-135		-0.318
Response to abscisic acid
CotAD_37369	AT4G25000	Alpha Amylase-Like (AMY1)	68	579	e-165		-0.371		-0.288	-0.398
CotAD_60606	AT4G25000	Alpha Amylase-Like (AMY1)	68	602	e-172			-0.892	-0.712
CotAD_27060	AT4G38970	Fructose Bisphosphate Aldolase 2 (FBA2)	86	679	0				0.493	-0.598
CotAD_21912	AT3G22060	protein unknown	54	269	2e-72		-0.604	-0.298	-0.258	-0.6
Response to cold/cytokinin
CotAD_00364	AT5G20630	Arabidopsis Thaliana Germin 3 (ATGER3)	71	261	2e-70			0.269
Response to cytokinin
CotAD_20212	AT3G14420	Glycolate Oxidase 1 (GOX1)	77	226	3e-58		0.411				Promoting accumulation of H2O2	[41]
CotAD_45594	AT3G14420	Glycolate Oxidase 1 (GOX1)	80	470	e-131		0.278				Promoting accumulation of H2O2	[41]
Increased hormone
CotAD_51172	AT3G57270	Beta-1,3-Glucanase 1 (BG1)	54	322	2e-88		-0.332
CotAD_57620	AT3G57270	Beta-1,3-Glucanase 1 (BG1)	58	367	e-102			0.335	-0.365
