# Supplementary material for: iTRAQ-Based Quantitative Proteomic Analysis Reveals Cold Responsive Proteins Involved in Leaf Senescence in Upland Cotton (Gossypium hirsutum L.)
Source: Int J Mol Sci. 2017 Sep 16;18(9):1984. doi: 10.3390/ijms18091984 (PMC5618633; doi:10.3390/ijms18091984)
Supplement: Supplementary file 1 [file ijms-18-01984-s001.zip › ijms-223259-for final-supplementary/Gene ontology (GO) enrichment analysis of DAPs from each stage.xlsx]

## Sheet: stage 1
Table S2: Gene ontology (GO) enrichment analysis of DAPs from each stage
DAPs are classified into three GO categories: cellular component, molecular function and biological process .
"Cluster Frequency" means number of DAPs in the list.
"P-value" means the reliability of each term, only terms with p-value < 0.05 are shown.
"Proteins" are the DAPs annotated to the term.
GO category	GO Term	Description	Cluster Frequency	P-value	Proteins
Cellular Component	GO:0044391	ribosomal subunit	22 of 89 in the list	1.32705e-13	CotAD_01746,CotAD_19321,CotAD_40255,CotAD_46943,CotAD_65296,CotAD_65299,CotAD_39558,CotAD_21866,CotAD_16218,CotAD_48070,CotAD_09899,CotAD_48299,CotAD_19176,CotAD_63402,CotAD_45136,CotAD_66304,CotAD_34265,CotAD_37815,CotAD_12046,CotAD_68861,CotAD_46223,CotAD_13612
Cellular Component	GO:0005840	ribosome	35 of 89 in the list	2.17601e-13	CotAD_01746,CotAD_26652,CotAD_40255,CotAD_65299,CotAD_58750,CotAD_21866,CotAD_16218,CotAD_09899,CotAD_48299,CotAD_75762,CotAD_64307,CotAD_37815,CotAD_13612,CotAD_33039,CotAD_75528,CotAD_02873,CotAD_19321,CotAD_65296,CotAD_46943,CotAD_39558,CotAD_04014,CotAD_48070,CotAD_09944,CotAD_19176,CotAD_63402,CotAD_45136,CotAD_66304,CotAD_34265,CotAD_09869,CotAD_12046,CotAD_20212,CotAD_32771,CotAD_68861,Cot…
Cellular Component	GO:0030529	ribonucleoprotein complex	37 of 89 in the list	3.39058e-13	CotAD_01746,CotAD_26652,CotAD_40255,CotAD_65299,CotAD_58750,CotAD_21866,CotAD_16218,CotAD_09899,CotAD_48299,CotAD_75762,CotAD_64307,CotAD_37815,CotAD_13612,CotAD_33039,CotAD_22231,CotAD_75528,CotAD_02873,CotAD_19321,CotAD_65296,CotAD_46943,CotAD_39558,CotAD_04014,CotAD_48070,CotAD_09944,CotAD_19176,CotAD_63402,CotAD_45136,CotAD_66304,CotAD_34265,CotAD_09869,CotAD_30768,CotAD_12046,CotAD_20212,Cot…
Cellular Component	GO:0043228	non-membrane-bounded organelle	38 of 89 in the list	1.1356e-10	CotAD_01746,CotAD_26652,CotAD_40255,CotAD_65299,CotAD_58750,CotAD_21866,CotAD_16218,CotAD_09899,CotAD_48299,CotAD_75762,CotAD_64491,CotAD_64307,CotAD_37815,CotAD_13612,CotAD_33039,CotAD_75528,CotAD_35658,CotAD_02873,CotAD_19321,CotAD_46943,CotAD_65296,CotAD_39558,CotAD_04014,CotAD_48070,CotAD_09944,CotAD_19176,CotAD_67864,CotAD_63402,CotAD_45136,CotAD_66304,CotAD_34265,CotAD_09869,CotAD_12046,Cot…
Cellular Component	GO:0043232	intracellular non-membrane-bounded organelle	38 of 89 in the list	1.1356e-10	CotAD_01746,CotAD_26652,CotAD_40255,CotAD_65299,CotAD_58750,CotAD_21866,CotAD_16218,CotAD_09899,CotAD_48299,CotAD_75762,CotAD_64491,CotAD_64307,CotAD_37815,CotAD_13612,CotAD_33039,CotAD_75528,CotAD_35658,CotAD_02873,CotAD_19321,CotAD_46943,CotAD_65296,CotAD_39558,CotAD_04014,CotAD_48070,CotAD_09944,CotAD_19176,CotAD_67864,CotAD_63402,CotAD_45136,CotAD_66304,CotAD_34265,CotAD_09869,CotAD_12046,Cot…
Cellular Component	GO:0022626	cytosolic ribosome	21 of 89 in the list	1.61467e-09	CotAD_01746,CotAD_26652,CotAD_19321,CotAD_40255,CotAD_46943,CotAD_65296,CotAD_65299,CotAD_39558,CotAD_58750,CotAD_21866,CotAD_16218,CotAD_48070,CotAD_48299,CotAD_19176,CotAD_63402,CotAD_45136,CotAD_66304,CotAD_34265,CotAD_20212,CotAD_12046,CotAD_33039
Cellular Component	GO:0044445	cytosolic part	21 of 89 in the list	1.50223e-08	CotAD_01746,CotAD_26652,CotAD_19321,CotAD_40255,CotAD_46943,CotAD_65296,CotAD_65299,CotAD_39558,CotAD_58750,CotAD_21866,CotAD_16218,CotAD_48070,CotAD_48299,CotAD_19176,CotAD_63402,CotAD_45136,CotAD_66304,CotAD_34265,CotAD_20212,CotAD_12046,CotAD_33039
Cellular Component	GO:0022625	cytosolic large ribosomal subunit	10 of 89 in the list	5.09095e-08	CotAD_66304,CotAD_19321,CotAD_40255,CotAD_46943,CotAD_65296,CotAD_65299,CotAD_12046,CotAD_16218,CotAD_48070,CotAD_48299
Cellular Component	GO:0015934	large ribosomal subunit	12 of 89 in the list	8.37104e-08	CotAD_66304,CotAD_19321,CotAD_40255,CotAD_46943,CotAD_65296,CotAD_65299,CotAD_37815,CotAD_12046,CotAD_68861,CotAD_16218,CotAD_48070,CotAD_48299
Cellular Component	GO:0032991	macromolecular complex	46 of 89 in the list	9.65692e-08	CotAD_01746,CotAD_26652,CotAD_73925,CotAD_40255,CotAD_65299,CotAD_58750,CotAD_21866,CotAD_09762,CotAD_16218,CotAD_09899,CotAD_48299,CotAD_75762,CotAD_64491,CotAD_64307,CotAD_37815,CotAD_57430,CotAD_13612,CotAD_33039,CotAD_22231,CotAD_75528,CotAD_35658,CotAD_02873,CotAD_19321,CotAD_46943,CotAD_65296,CotAD_47337,CotAD_39558,CotAD_04014,CotAD_48070,CotAD_59043,CotAD_09944,CotAD_19176,CotAD_42992,Cot…
Cellular Component	GO:0015935	small ribosomal subunit	10 of 89 in the list	1.09791e-06	CotAD_19176,CotAD_01746,CotAD_63402,CotAD_45136,CotAD_34265,CotAD_39558,CotAD_21866,CotAD_46223,CotAD_13612,CotAD_09899
Cellular Component	GO:0022627	cytosolic small ribosomal subunit	7 of 89 in the list	4.57426e-06	CotAD_19176,CotAD_39558,CotAD_01746,CotAD_21866,CotAD_63402,CotAD_45136,CotAD_34265
Cellular Component	GO:0044446	intracellular organelle part	52 of 89 in the list	7.62446e-06	CotAD_01746,CotAD_26652,CotAD_73925,CotAD_40255,CotAD_59395,CotAD_65299,CotAD_32171,CotAD_58750,CotAD_21866,CotAD_09762,CotAD_39062,CotAD_16218,CotAD_09899,CotAD_48299,CotAD_17266,CotAD_64491,CotAD_09374,CotAD_37815,CotAD_10684,CotAD_00154,CotAD_57430,CotAD_13612,CotAD_33039,CotAD_63087,CotAD_22231,CotAD_35658,CotAD_19321,CotAD_46943,CotAD_65296,CotAD_47337,CotAD_39558,CotAD_04014,CotAD_48070,Cot…
Cellular Component	GO:0044422	organelle part	52 of 89 in the list	7.86315e-06	CotAD_01746,CotAD_26652,CotAD_73925,CotAD_40255,CotAD_59395,CotAD_65299,CotAD_32171,CotAD_58750,CotAD_21866,CotAD_09762,CotAD_39062,CotAD_16218,CotAD_09899,CotAD_48299,CotAD_17266,CotAD_64491,CotAD_09374,CotAD_37815,CotAD_10684,CotAD_00154,CotAD_57430,CotAD_13612,CotAD_33039,CotAD_63087,CotAD_22231,CotAD_35658,CotAD_19321,CotAD_46943,CotAD_65296,CotAD_47337,CotAD_39558,CotAD_04014,CotAD_48070,Cot…
Cellular Component	GO:0009507	chloroplast	49 of 89 in the list	0.00011228	CotAD_01746,CotAD_26652,CotAD_73925,CotAD_59395,CotAD_40659,CotAD_32171,CotAD_09762,CotAD_39062,CotAD_16218,CotAD_02623,CotAD_09899,CotAD_48299,CotAD_17266,CotAD_64307,CotAD_09374,CotAD_39880,CotAD_10684,CotAD_00154,CotAD_57430,CotAD_33039,CotAD_22231,CotAD_63087,CotAD_46943,CotAD_47337,CotAD_04014,CotAD_50707,CotAD_59043,CotAD_09944,CotAD_19176,CotAD_42992,CotAD_33432,CotAD_22853,CotAD_63402,Cot…
Cellular Component	GO:0044444	cytoplasmic part	74 of 89 in the list	0.000210733	CotAD_01746,CotAD_73953,CotAD_26652,CotAD_73925,CotAD_59395,CotAD_32171,CotAD_21866,CotAD_09762,CotAD_16218,CotAD_25015,CotAD_48299,CotAD_75762,CotAD_09374,CotAD_39893,CotAD_37815,CotAD_39880,CotAD_10684,CotAD_43777,CotAD_00154,CotAD_33039,CotAD_13612,CotAD_63087,CotAD_75528,CotAD_02873,CotAD_47337,CotAD_39558,CotAD_04014,CotAD_40644,CotAD_48070,CotAD_05842,CotAD_19176,CotAD_33024,CotAD_66304,Cot…
Cellular Component	GO:0009536	plastid	49 of 89 in the list	0.000321099	CotAD_01746,CotAD_26652,CotAD_73925,CotAD_59395,CotAD_40659,CotAD_32171,CotAD_09762,CotAD_39062,CotAD_16218,CotAD_02623,CotAD_09899,CotAD_48299,CotAD_17266,CotAD_64307,CotAD_09374,CotAD_39880,CotAD_10684,CotAD_00154,CotAD_57430,CotAD_33039,CotAD_22231,CotAD_63087,CotAD_46943,CotAD_47337,CotAD_04014,CotAD_50707,CotAD_59043,CotAD_09944,CotAD_19176,CotAD_42992,CotAD_33432,CotAD_22853,CotAD_63402,Cot…
Cellular Component	GO:0043229	intracellular organelle	77 of 89 in the list	0.00038436	CotAD_01746,CotAD_73953,CotAD_26652,CotAD_73925,CotAD_59395,CotAD_32171,CotAD_21866,CotAD_09762,CotAD_16218,CotAD_25015,CotAD_48299,CotAD_75762,CotAD_09374,CotAD_39893,CotAD_37815,CotAD_39880,CotAD_10684,CotAD_43777,CotAD_00154,CotAD_33039,CotAD_13612,CotAD_63087,CotAD_75528,CotAD_02873,CotAD_47337,CotAD_39558,CotAD_04014,CotAD_40644,CotAD_48070,CotAD_31308,CotAD_19176,CotAD_33024,CotAD_66304,Cot…
Cellular Component	GO:0043226	organelle	77 of 89 in the list	0.000393488	CotAD_01746,CotAD_73953,CotAD_26652,CotAD_73925,CotAD_59395,CotAD_32171,CotAD_21866,CotAD_09762,CotAD_16218,CotAD_25015,CotAD_48299,CotAD_75762,CotAD_09374,CotAD_39893,CotAD_37815,CotAD_39880,CotAD_10684,CotAD_43777,CotAD_00154,CotAD_33039,CotAD_13612,CotAD_63087,CotAD_75528,CotAD_02873,CotAD_47337,CotAD_39558,CotAD_04014,CotAD_40644,CotAD_48070,CotAD_31308,CotAD_19176,CotAD_33024,CotAD_66304,Cot…
Cellular Component	GO:0009521	photosystem	7 of 89 in the list	0.00059239	CotAD_09981,CotAD_42992,CotAD_73925,CotAD_09762,CotAD_59043,CotAD_57430,CotAD_47337
Cellular Component	GO:0009522	photosystem I	4 of 89 in the list	0.000733879	CotAD_09762,CotAD_59043,CotAD_57430,CotAD_47337
Cellular Component	GO:0000323	lytic vacuole	2 of 89 in the list	0.000848868	CotAD_49608,CotAD_33265
Cellular Component	GO:0005730	nucleolus	11 of 89 in the list	0.00209503	CotAD_19176,CotAD_26652,CotAD_67864,CotAD_66304,CotAD_45136,CotAD_46943,CotAD_34265,CotAD_21866,CotAD_16218,CotAD_33039,CotAD_48299
Cellular Component	GO:0009579	thylakoid	16 of 89 in the list	0.00350191	CotAD_42992,CotAD_63087,CotAD_22853,CotAD_73925,CotAD_59395,CotAD_47337,CotAD_09981,CotAD_32299,CotAD_32171,CotAD_49608,CotAD_09762,CotAD_47029,CotAD_50707,CotAD_59043,CotAD_10684,CotAD_57430
Cellular Component	GO:0000312	plastid small ribosomal subunit	2 of 89 in the list	0.00490067	CotAD_63402,CotAD_09899
Cellular Component	GO:0005618	cell wall	15 of 89 in the list	0.00561521	CotAD_33432,CotAD_01746,CotAD_22853,CotAD_39460,CotAD_45136,CotAD_59975,CotAD_33106,CotAD_34265,CotAD_28371,CotAD_39893,CotAD_49608,CotAD_36377,CotAD_26495,CotAD_02623,CotAD_33039
Cellular Component	GO:0030312	external encapsulating structure	15 of 89 in the list	0.00604411	CotAD_33432,CotAD_01746,CotAD_22853,CotAD_39460,CotAD_45136,CotAD_59975,CotAD_33106,CotAD_34265,CotAD_28371,CotAD_39893,CotAD_49608,CotAD_36377,CotAD_26495,CotAD_02623,CotAD_33039
Cellular Component	GO:0034357	photosynthetic membrane	12 of 89 in the list	0.00629168	CotAD_42992,CotAD_22853,CotAD_73925,CotAD_47337,CotAD_09981,CotAD_32299,CotAD_32171,CotAD_09762,CotAD_50707,CotAD_59043,CotAD_10684,CotAD_57430
Cellular Component	GO:0005737	cytoplasm	78 of 89 in the list	0.00738877	CotAD_01746,CotAD_73953,CotAD_26652,CotAD_73925,CotAD_59395,CotAD_32171,CotAD_21866,CotAD_09762,CotAD_16218,CotAD_25015,CotAD_48299,CotAD_03169,CotAD_75762,CotAD_28371,CotAD_09374,CotAD_39893,CotAD_37815,CotAD_06230,CotAD_39880,CotAD_10684,CotAD_43777,CotAD_00154,CotAD_33039,CotAD_13612,CotAD_63087,CotAD_75528,CotAD_02873,CotAD_47337,CotAD_39558,CotAD_04014,CotAD_40644,CotAD_48070,CotAD_05842,Cot…
Cellular Component	GO:0000314	organellar small ribosomal subunit	2 of 89 in the list	0.00801244	CotAD_63402,CotAD_09899
Cellular Component	GO:0009538	photosystem I reaction center	2 of 89 in the list	0.00801244	CotAD_59043,CotAD_47337
Cellular Component	GO:0009547	plastid ribosome	2 of 89 in the list	0.00801244	CotAD_63402,CotAD_09899
Cellular Component	GO:0031981	nuclear lumen	11 of 89 in the list	0.0082274	CotAD_19176,CotAD_26652,CotAD_67864,CotAD_66304,CotAD_45136,CotAD_46943,CotAD_34265,CotAD_21866,CotAD_16218,CotAD_33039,CotAD_48299
Cellular Component	GO:0043233	organelle lumen	12 of 89 in the list	0.0088012	CotAD_19176,CotAD_26652,CotAD_67864,CotAD_66304,CotAD_45136,CotAD_46943,CotAD_34265,CotAD_21866,CotAD_16218,CotAD_09899,CotAD_33039,CotAD_48299
Cellular Component	GO:0048046	apoplast	12 of 89 in the list	0.0088012	CotAD_42992,CotAD_63087,CotAD_22853,CotAD_39460,CotAD_59395,CotAD_59975,CotAD_33106,CotAD_28371,CotAD_09374,CotAD_44171,CotAD_20212,CotAD_47029
Cellular Component	GO:0070013	intracellular organelle lumen	12 of 89 in the list	0.0088012	CotAD_19176,CotAD_26652,CotAD_67864,CotAD_66304,CotAD_45136,CotAD_46943,CotAD_34265,CotAD_21866,CotAD_16218,CotAD_09899,CotAD_33039,CotAD_48299
Cellular Component	GO:0044436	thylakoid part	12 of 89 in the list	0.0107316	CotAD_42992,CotAD_22853,CotAD_73925,CotAD_47337,CotAD_09981,CotAD_32299,CotAD_32171,CotAD_09762,CotAD_50707,CotAD_59043,CotAD_10684,CotAD_57430
Cellular Component	GO:0031974	membrane-enclosed lumen	12 of 89 in the list	0.0115903	CotAD_19176,CotAD_26652,CotAD_67864,CotAD_66304,CotAD_45136,CotAD_46943,CotAD_34265,CotAD_21866,CotAD_16218,CotAD_09899,CotAD_33039,CotAD_48299
Cellular Component	GO:0005783	endoplasmic reticulum	7 of 89 in the list	0.0127332	CotAD_73953,CotAD_49608,CotAD_33024,CotAD_40644,CotAD_46943,CotAD_40659,CotAD_02623
Cellular Component	GO:0005829	cytosol	22 of 89 in the list	0.0142012	CotAD_01746,CotAD_26652,CotAD_19321,CotAD_40255,CotAD_46943,CotAD_65296,CotAD_65299,CotAD_39558,CotAD_58750,CotAD_21866,CotAD_16218,CotAD_48070,CotAD_05842,CotAD_48299,CotAD_19176,CotAD_63402,CotAD_45136,CotAD_66304,CotAD_34265,CotAD_20212,CotAD_12046,CotAD_33039
Cellular Component	GO:0009535	chloroplast thylakoid membrane	10 of 89 in the list	0.0145464	CotAD_42992,CotAD_22853,CotAD_73925,CotAD_47337,CotAD_09981,CotAD_32171,CotAD_50707,CotAD_10684,CotAD_59043,CotAD_57430
Cellular Component	GO:0055035	plastid thylakoid membrane	10 of 89 in the list	0.0145464	CotAD_42992,CotAD_22853,CotAD_73925,CotAD_47337,CotAD_09981,CotAD_32171,CotAD_50707,CotAD_10684,CotAD_59043,CotAD_57430
Cellular Component	GO:0000313	organellar ribosome	2 of 89 in the list	0.0161942	CotAD_63402,CotAD_09899
Cellular Component	GO:0042651	thylakoid membrane	10 of 89 in the list	0.0193137	CotAD_42992,CotAD_22853,CotAD_73925,CotAD_47337,CotAD_09981,CotAD_32171,CotAD_50707,CotAD_10684,CotAD_59043,CotAD_57430
Cellular Component	GO:0044428	nuclear part	11 of 89 in the list	0.0198006	CotAD_19176,CotAD_26652,CotAD_67864,CotAD_66304,CotAD_45136,CotAD_46943,CotAD_34265,CotAD_21866,CotAD_16218,CotAD_33039,CotAD_48299
Cellular Component	GO:0005576	extracellular region	14 of 89 in the list	0.0202307	CotAD_42992,CotAD_63087,CotAD_22853,CotAD_39460,CotAD_59395,CotAD_59975,CotAD_33106,CotAD_28371,CotAD_09374,CotAD_44171,CotAD_20212,CotAD_47029,CotAD_70276,CotAD_26495
Cellular Component	GO:0010287	plastoglobule	4 of 89 in the list	0.0281583	CotAD_42992,CotAD_22853,CotAD_59043,CotAD_47337
Cellular Component	GO:0044424	intracellular part	82 of 89 in the list	0.0415941	CotAD_01746,CotAD_73953,CotAD_26652,CotAD_73925,CotAD_59395,CotAD_32171,CotAD_21866,CotAD_09762,CotAD_16218,CotAD_25015,CotAD_48299,CotAD_03169,CotAD_75762,CotAD_28371,CotAD_09374,CotAD_39893,CotAD_37815,CotAD_06230,CotAD_39880,CotAD_10684,CotAD_43777,CotAD_00154,CotAD_33039,CotAD_13612,CotAD_63087,CotAD_75528,CotAD_02873,CotAD_47337,CotAD_39558,CotAD_04014,CotAD_40644,CotAD_48070,CotAD_31308,Cot…
Cellular Component	GO:0005773	vacuole	12 of 89 in the list	0.0473284	CotAD_01746,CotAD_66304,CotAD_45136,CotAD_46943,CotAD_33265,CotAD_17266,CotAD_39893,CotAD_49608,CotAD_20212,CotAD_25015,CotAD_63698,CotAD_02623
Molecular Function	GO:0003735	structural constituent of ribosome	32 of 105 in the list	3.50288e-16	CotAD_01746,CotAD_26652,CotAD_40255,CotAD_65299,CotAD_58750,CotAD_21866,CotAD_16218,CotAD_09899,CotAD_48299,CotAD_75762,CotAD_64307,CotAD_37815,CotAD_13612,CotAD_33039,CotAD_75528,CotAD_19321,CotAD_65296,CotAD_46943,CotAD_39558,CotAD_04014,CotAD_48070,CotAD_09944,CotAD_63402,CotAD_45136,CotAD_66304,CotAD_34265,CotAD_09869,CotAD_12046,CotAD_32771,CotAD_68861,CotAD_48784,CotAD_46223
Molecular Function	GO:0005198	structural molecule activity	33 of 105 in the list	2.47007e-15	CotAD_01746,CotAD_26652,CotAD_40255,CotAD_65299,CotAD_32171,CotAD_58750,CotAD_21866,CotAD_16218,CotAD_09899,CotAD_48299,CotAD_75762,CotAD_64307,CotAD_37815,CotAD_13612,CotAD_33039,CotAD_75528,CotAD_19321,CotAD_65296,CotAD_46943,CotAD_39558,CotAD_04014,CotAD_48070,CotAD_09944,CotAD_63402,CotAD_45136,CotAD_66304,CotAD_34265,CotAD_09869,CotAD_12046,CotAD_32771,CotAD_68861,CotAD_46223,CotAD_48784
Molecular Function	GO:0019843	rRNA binding	8 of 105 in the list	2.95503e-06	CotAD_63402,CotAD_64307,CotAD_09869,CotAD_68861,CotAD_09944,CotAD_48784,CotAD_09899,CotAD_46223
Molecular Function	GO:0008234	cysteine-type peptidase activity	6 of 105 in the list	3.97462e-05	CotAD_44171,CotAD_63566,CotAD_59744,CotAD_39784,CotAD_33265,CotAD_63698
Molecular Function	GO:0004576	oligosaccharyl transferase activity	3 of 105 in the list	0.00076498	CotAD_73953,CotAD_49608,CotAD_40644
Molecular Function	GO:0004579	dolichyl-diphosphooligosaccharide-protein glycotransferase activity	3 of 105 in the list	0.00076498	CotAD_73953,CotAD_49608,CotAD_40644
Molecular Function	GO:0008233	peptidase activity	14 of 105 in the list	0.00335287	CotAD_18174,CotAD_39460,CotAD_59744,CotAD_39784,CotAD_66304,CotAD_00066,CotAD_33265,CotAD_22846,CotAD_44171,CotAD_29750,CotAD_63566,CotAD_07290,CotAD_25015,CotAD_63698
Molecular Function	GO:0070011	peptidase activity, acting on L-amino acid peptides	12 of 105 in the list	0.00841967	CotAD_18174,CotAD_39460,CotAD_59744,CotAD_39784,CotAD_33265,CotAD_22846,CotAD_44171,CotAD_29750,CotAD_63566,CotAD_07290,CotAD_25015,CotAD_63698
Molecular Function	GO:0003723	RNA binding	12 of 105 in the list	0.010666	CotAD_42992,CotAD_63402,CotAD_34265,CotAD_64307,CotAD_09869,CotAD_37815,CotAD_68861,CotAD_09944,CotAD_46223,CotAD_13612,CotAD_48784,CotAD_09899
Molecular Function	GO:0004601	peroxidase activity	5 of 105 in the list	0.0112297	CotAD_39893,CotAD_63087,CotAD_39880,CotAD_28413,CotAD_59395
Molecular Function	GO:0016684	oxidoreductase activity, acting on peroxide as acceptor	5 of 105 in the list	0.0112297	CotAD_39893,CotAD_63087,CotAD_39880,CotAD_28413,CotAD_59395
Molecular Function	GO:0004553	hydrolase activity, hydrolyzing O-glycosyl compounds	8 of 105 in the list	0.0148599	CotAD_28371,CotAD_37369,CotAD_36377,CotAD_70276,CotAD_31752,CotAD_26495,CotAD_28114,CotAD_01584
Molecular Function	GO:0051920	peroxiredoxin activity	2 of 105 in the list	0.0155632	CotAD_63087,CotAD_59395
Molecular Function	GO:0016209	antioxidant activity	6 of 105 in the list	0.019343	CotAD_39893,CotAD_63087,CotAD_39880,CotAD_28413,CotAD_59395,CotAD_33106
Molecular Function	GO:0016798	hydrolase activity, acting on glycosyl bonds	8 of 105 in the list	0.0231576	CotAD_28371,CotAD_37369,CotAD_36377,CotAD_70276,CotAD_31752,CotAD_26495,CotAD_28114,CotAD_01584
Molecular Function	GO:0016168	chlorophyll binding	2 of 105 in the list	0.0242147	CotAD_09981,CotAD_57430
Molecular Function	GO:0004190	aspartic-type endopeptidase activity	3 of 105 in the list	0.0312152	CotAD_18174,CotAD_29750,CotAD_07290
Molecular Function	GO:0070001	aspartic-type peptidase activity	3 of 105 in the list	0.0312152	CotAD_18174,CotAD_29750,CotAD_07290
Molecular Function	GO:0004364	glutathione transferase activity	2 of 105 in the list	0.0343868	CotAD_30415,CotAD_09374
Molecular Function	GO:0004462	lactoylglutathione lyase activity	2 of 105 in the list	0.0343868	CotAD_53773,CotAD_09374
Biological Process	GO:0006412	translation	31 of 143 in the list	7.75e-06	CotAD_46655,CotAD_09867,CotAD_01746,CotAD_72074,CotAD_31527,CotAD_41487,CotAD_75528,CotAD_40255,CotAD_46943,CotAD_65296,CotAD_12451,CotAD_30769,CotAD_29344,CotAD_06005,CotAD_10626,CotAD_16218,CotAD_57557,CotAD_04564,CotAD_36174,CotAD_23492,CotAD_65398,CotAD_26625,CotAD_22111,CotAD_59678,CotAD_34265,CotAD_22439,CotAD_02641,CotAD_07298,CotAD_46223,CotAD_33039,CotAD_01369
Biological Process	GO:0010467	gene expression	34 of 143 in the list	5.79e-05	CotAD_46655,CotAD_01746,CotAD_40255,CotAD_30769,CotAD_29344,CotAD_10626,CotAD_16218,CotAD_23492,CotAD_07381,CotAD_22111,CotAD_59678,CotAD_07298,CotAD_33039,CotAD_09867,CotAD_72074,CotAD_75528,CotAD_41487,CotAD_31527,CotAD_65296,CotAD_46943,CotAD_08216,CotAD_12451,CotAD_06005,CotAD_57557,CotAD_28478,CotAD_04564,CotAD_36174,CotAD_65398,CotAD_26625,CotAD_34265,CotAD_22439,CotAD_02641,CotAD_46223,Cot…
Biological Process	GO:0034645	cellular macromolecule biosynthetic process	35 of 143 in the list	0.00017608	CotAD_46655,CotAD_01746,CotAD_40255,CotAD_30769,CotAD_29344,CotAD_10626,CotAD_16218,CotAD_23492,CotAD_22111,CotAD_59678,CotAD_03875,CotAD_07298,CotAD_33039,CotAD_09867,CotAD_72074,CotAD_75528,CotAD_41487,CotAD_31527,CotAD_65296,CotAD_46943,CotAD_08216,CotAD_12451,CotAD_06005,CotAD_57557,CotAD_28478,CotAD_04564,CotAD_36174,CotAD_65398,CotAD_26625,CotAD_33750,CotAD_34265,CotAD_22439,CotAD_02641,Cot…
Biological Process	GO:0009059	macromolecule biosynthetic process	35 of 143 in the list	0.00023861	CotAD_46655,CotAD_01746,CotAD_40255,CotAD_30769,CotAD_29344,CotAD_10626,CotAD_16218,CotAD_23492,CotAD_22111,CotAD_59678,CotAD_03875,CotAD_07298,CotAD_33039,CotAD_09867,CotAD_72074,CotAD_75528,CotAD_41487,CotAD_31527,CotAD_65296,CotAD_46943,CotAD_08216,CotAD_12451,CotAD_06005,CotAD_57557,CotAD_28478,CotAD_04564,CotAD_36174,CotAD_65398,CotAD_26625,CotAD_33750,CotAD_34265,CotAD_22439,CotAD_02641,Cot…
Biological Process	GO:0007568	aging	4 of 143 in the list	0.00167903	CotAD_70921,CotAD_70046,CotAD_31118,CotAD_19310
Biological Process	GO:0015979	photosynthesis	14 of 143 in the list	0.00189885	CotAD_63955,CotAD_72067,CotAD_26763,CotAD_73731,CotAD_20919,CotAD_02664,CotAD_08216,CotAD_62394,CotAD_53618,CotAD_47337,CotAD_09981,CotAD_28478,CotAD_09931,CotAD_24977
Biological Process	GO:0010150	leaf senescence	3 of 143 in the list	0.00231125	CotAD_70046,CotAD_31118,CotAD_19310
Biological Process	GO:0010119	regulation of stomatal movement	3 of 143 in the list	0.00337492	CotAD_33468,CotAD_48883,CotAD_06476
Biological Process	GO:0010260	organ senescence	3 of 143 in the list	0.00337492	CotAD_70046,CotAD_31118,CotAD_19310
Biological Process	GO:0019538	protein metabolic process	50 of 143 in the list	0.00644237	CotAD_46655,CotAD_01746,CotAD_11265,CotAD_56317,CotAD_40255,CotAD_63566,CotAD_30769,CotAD_29344,CotAD_25305,CotAD_10626,CotAD_16218,CotAD_23492,CotAD_36389,CotAD_39460,CotAD_22111,CotAD_65013,CotAD_59678,CotAD_66883,CotAD_47036,CotAD_32532,CotAD_07298,CotAD_33039,CotAD_09867,CotAD_72074,CotAD_31527,CotAD_75528,CotAD_41487,CotAD_46943,CotAD_65296,CotAD_12451,CotAD_06005,CotAD_57557,CotAD_38968,Cot…
Biological Process	GO:0044249	cellular biosynthetic process	54 of 143 in the list	0.00736959	CotAD_46655,CotAD_09738,CotAD_48129,CotAD_01746,CotAD_73731,CotAD_40255,CotAD_62394,CotAD_28334,CotAD_30769,CotAD_29344,CotAD_08593,CotAD_10626,CotAD_16218,CotAD_23492,CotAD_07381,CotAD_38141,CotAD_21013,CotAD_22111,CotAD_03169,CotAD_59678,CotAD_03875,CotAD_53618,CotAD_34779,CotAD_25864,CotAD_07298,CotAD_33039,CotAD_03813,CotAD_09867,CotAD_63955,CotAD_72074,CotAD_31527,CotAD_75528,CotAD_41487,Cot…
Biological Process	GO:0048366	leaf development	5 of 143 in the list	0.00903364	CotAD_07381,CotAD_29344,CotAD_70046,CotAD_31118,CotAD_19310
Biological Process	GO:0048827	phyllome development	5 of 143 in the list	0.0101461	CotAD_07381,CotAD_29344,CotAD_70046,CotAD_31118,CotAD_19310
Biological Process	GO:0009789	positive regulation of abscisic acid mediated signaling pathway	2 of 143 in the list	0.0122376	CotAD_33468,CotAD_06476
Biological Process	GO:0018298	protein-chromophore linkage	2 of 143 in the list	0.0122376	CotAD_09981,CotAD_09931
Biological Process	GO:0018871	1-aminocyclopropane-1-carboxylate metabolic process	2 of 143 in the list	0.0122376	CotAD_09738,CotAD_36729
Biological Process	GO:0042218	1-aminocyclopropane-1-carboxylate biosynthetic process	2 of 143 in the list	0.0122376	CotAD_09738,CotAD_36729
Biological Process	GO:1901421	positive regulation of response to alcohol	2 of 143 in the list	0.0122376	CotAD_33468,CotAD_06476
Biological Process	GO:0044267	cellular protein metabolic process	41 of 143 in the list	0.0146895	CotAD_46655,CotAD_01746,CotAD_11265,CotAD_56317,CotAD_40255,CotAD_30769,CotAD_29344,CotAD_10626,CotAD_16218,CotAD_23492,CotAD_36389,CotAD_22111,CotAD_59678,CotAD_47036,CotAD_32532,CotAD_07298,CotAD_33039,CotAD_09867,CotAD_72074,CotAD_75528,CotAD_41487,CotAD_31527,CotAD_46943,CotAD_65296,CotAD_12451,CotAD_06005,CotAD_57557,CotAD_59544,CotAD_04564,CotAD_07306,CotAD_36174,CotAD_65398,CotAD_26625,Cot…
Biological Process	GO:0019684	photosynthesis, light reaction	8 of 143 in the list	0.0148269	CotAD_63955,CotAD_26763,CotAD_02664,CotAD_08216,CotAD_09981,CotAD_28478,CotAD_09931,CotAD_24977
Biological Process	GO:0006664	glycolipid metabolic process	3 of 143 in the list	0.0155732	CotAD_20130,CotAD_08593,CotAD_28371
Biological Process	GO:0006672	ceramide metabolic process	2 of 143 in the list	0.0179208	CotAD_20130,CotAD_28371
Biological Process	GO:0006677	glycosylceramide metabolic process	2 of 143 in the list	0.0179208	CotAD_20130,CotAD_28371
Biological Process	GO:0006687	glycosphingolipid metabolic process	2 of 143 in the list	0.0179208	CotAD_20130,CotAD_28371
Biological Process	GO:0009787	regulation of abscisic acid mediated signaling pathway	2 of 143 in the list	0.0179208	CotAD_33468,CotAD_06476
Biological Process	GO:0016137	glycoside metabolic process	2 of 143 in the list	0.0179208	CotAD_20130,CotAD_28371
Biological Process	GO:0016139	glycoside catabolic process	2 of 143 in the list	0.0179208	CotAD_20130,CotAD_28371
Biological Process	GO:0019377	glycolipid catabolic process	2 of 143 in the list	0.0179208	CotAD_20130,CotAD_28371
Biological Process	GO:0030149	sphingolipid catabolic process	2 of 143 in the list	0.0179208	CotAD_20130,CotAD_28371
Biological Process	GO:0046466	membrane lipid catabolic process	2 of 143 in the list	0.0179208	CotAD_20130,CotAD_28371
Biological Process	GO:0046477	glycosylceramide catabolic process	2 of 143 in the list	0.0179208	CotAD_20130,CotAD_28371
Biological Process	GO:0046479	glycosphingolipid catabolic process	2 of 143 in the list	0.0179208	CotAD_20130,CotAD_28371
Biological Process	GO:0046514	ceramide catabolic process	2 of 143 in the list	0.0179208	CotAD_20130,CotAD_28371
Biological Process	GO:1901419	regulation of response to alcohol	2 of 143 in the list	0.0179208	CotAD_33468,CotAD_06476
Biological Process	GO:0001510	RNA methylation	3 of 143 in the list	0.0186649	CotAD_01746,CotAD_72074,CotAD_65296
Biological Process	GO:0009845	seed germination	3 of 143 in the list	0.0186649	CotAD_33468,CotAD_06476,CotAD_03813
Biological Process	GO:0045036	protein targeting to chloroplast	3 of 143 in the list	0.0220718	CotAD_07381,CotAD_20919,CotAD_00077
Biological Process	GO:0072596	establishment of protein localization to chloroplast	3 of 143 in the list	0.0220718	CotAD_07381,CotAD_20919,CotAD_00077
Biological Process	GO:0072598	protein localization to chloroplast	3 of 143 in the list	0.0220718	CotAD_07381,CotAD_20919,CotAD_00077
Biological Process	GO:0090351	seedling development	3 of 143 in the list	0.0220718	CotAD_33468,CotAD_06476,CotAD_03813
Biological Process	GO:0009058	biosynthetic process	54 of 143 in the list	0.0233655	CotAD_46655,CotAD_09738,CotAD_48129,CotAD_01746,CotAD_73731,CotAD_40255,CotAD_62394,CotAD_28334,CotAD_30769,CotAD_29344,CotAD_08593,CotAD_10626,CotAD_16218,CotAD_23492,CotAD_07381,CotAD_38141,CotAD_21013,CotAD_22111,CotAD_03169,CotAD_59678,CotAD_03875,CotAD_53618,CotAD_34779,CotAD_25864,CotAD_07298,CotAD_33039,CotAD_03813,CotAD_09867,CotAD_63955,CotAD_72074,CotAD_31527,CotAD_75528,CotAD_41487,Cot…
Biological Process	GO:0009955	adaxial/abaxial pattern specification	2 of 143 in the list	0.0244956	CotAD_29344,CotAD_02641
Biological Process	GO:0042439	ethanolamine-containing compound metabolic process	2 of 143 in the list	0.0244956	CotAD_33468,CotAD_06476
Biological Process	GO:0046470	phosphatidylcholine metabolic process	2 of 143 in the list	0.0244956	CotAD_33468,CotAD_06476
Biological Process	GO:1901658	glycosyl compound catabolic process	8 of 143 in the list	0.0251488	CotAD_46655,CotAD_31527,CotAD_48883,CotAD_08216,CotAD_28371,CotAD_20130,CotAD_03149,CotAD_38968
Biological Process	GO:0006643	membrane lipid metabolic process	3 of 143 in the list	0.0257948	CotAD_20130,CotAD_08593,CotAD_28371
Biological Process	GO:1901576	organic substance biosynthetic process	51 of 143 in the list	0.025833	CotAD_46655,CotAD_09738,CotAD_48129,CotAD_01746,CotAD_40255,CotAD_28334,CotAD_30769,CotAD_29344,CotAD_08593,CotAD_10626,CotAD_16218,CotAD_23492,CotAD_07381,CotAD_38141,CotAD_21013,CotAD_22111,CotAD_03169,CotAD_59678,CotAD_03875,CotAD_53618,CotAD_34779,CotAD_25864,CotAD_07298,CotAD_33039,CotAD_03813,CotAD_09867,CotAD_72074,CotAD_31527,CotAD_75528,CotAD_41487,CotAD_46943,CotAD_65296,CotAD_48883,Cot…
Biological Process	GO:0048367	shoot system development	5 of 143 in the list	0.0267415	CotAD_07381,CotAD_29344,CotAD_70046,CotAD_31118,CotAD_19310
Biological Process	GO:0009451	RNA modification	4 of 143 in the list	0.0274168	CotAD_01746,CotAD_72074,CotAD_65296,CotAD_02664
Biological Process	GO:0043170	macromolecule metabolic process	58 of 143 in the list	0.0292516	CotAD_46655,CotAD_01746,CotAD_11265,CotAD_56317,CotAD_40255,CotAD_72223,CotAD_63566,CotAD_30769,CotAD_29344,CotAD_25305,CotAD_10626,CotAD_16218,CotAD_40930,CotAD_23492,CotAD_36389,CotAD_07381,CotAD_39460,CotAD_22111,CotAD_65013,CotAD_59678,CotAD_03875,CotAD_66883,CotAD_47036,CotAD_32532,CotAD_07298,CotAD_33039,CotAD_09867,CotAD_72074,CotAD_31527,CotAD_75528,CotAD_41487,CotAD_46943,CotAD_65296,Cot…
Biological Process	GO:1901136	carbohydrate derivative catabolic process	8 of 143 in the list	0.0310549	CotAD_46655,CotAD_31527,CotAD_48883,CotAD_08216,CotAD_28371,CotAD_20130,CotAD_03149,CotAD_38968
Biological Process	GO:0009967	positive regulation of signal transduction	2 of 143 in the list	0.0318904	CotAD_33468,CotAD_06476
Biological Process	GO:0023056	positive regulation of signaling	2 of 143 in the list	0.0318904	CotAD_33468,CotAD_06476
Biological Process	GO:0009853	photorespiration	5 of 143 in the list	0.0338867	CotAD_63955,CotAD_73731,CotAD_62394,CotAD_53618,CotAD_36729
Biological Process	GO:0006665	sphingolipid metabolic process	2 of 143 in the list	0.0400377	CotAD_20130,CotAD_28371
Biological Process	GO:0010647	positive regulation of cell communication	2 of 143 in the list	0.0400377	CotAD_33468,CotAD_06476
Biological Process	GO:0044260	cellular macromolecule metabolic process	50 of 143 in the list	0.0413212	CotAD_46655,CotAD_01746,CotAD_11265,CotAD_56317,CotAD_40255,CotAD_72223,CotAD_30769,CotAD_29344,CotAD_10626,CotAD_16218,CotAD_40930,CotAD_23492,CotAD_36389,CotAD_07381,CotAD_22111,CotAD_59678,CotAD_03875,CotAD_47036,CotAD_32532,CotAD_07298,CotAD_33039,CotAD_09867,CotAD_72074,CotAD_31527,CotAD_75528,CotAD_41487,CotAD_46943,CotAD_65296,CotAD_08216,CotAD_12451,CotAD_06005,CotAD_57557,CotAD_28478,Cot…
Biological Process	GO:0071704	organic substance metabolic process	97 of 143 in the list	0.0465863	CotAD_01746,CotAD_11265,CotAD_34319,CotAD_48482,CotAD_73731,CotAD_56317,CotAD_72223,CotAD_37369,CotAD_63566,CotAD_08593,CotAD_25305,CotAD_16218,CotAD_51527,CotAD_36389,CotAD_07381,CotAD_38141,CotAD_21013,CotAD_63713,CotAD_39460,CotAD_21853,CotAD_22111,CotAD_03169,CotAD_65013,CotAD_59678,CotAD_03875,CotAD_28371,CotAD_53618,CotAD_58944,CotAD_03813,CotAD_33039,CotAD_09867,CotAD_28349,CotAD_31527,Cot…
Biological Process	GO:0044238	primary metabolic process	92 of 143 in the list	0.0475146	CotAD_01746,CotAD_11265,CotAD_56317,CotAD_72223,CotAD_37369,CotAD_63566,CotAD_08593,CotAD_25305,CotAD_16218,CotAD_51527,CotAD_36389,CotAD_07381,CotAD_38141,CotAD_21013,CotAD_63713,CotAD_39460,CotAD_21853,CotAD_22111,CotAD_03169,CotAD_65013,CotAD_59678,CotAD_03875,CotAD_28371,CotAD_53618,CotAD_58944,CotAD_03813,CotAD_33039,CotAD_09867,CotAD_31527,CotAD_75528,CotAD_27060,CotAD_12451,CotAD_06005,Cot…
Biological Process	GO:0006542	glutamine biosynthetic process	2 of 143 in the list	0.0488736	CotAD_28334,CotAD_38141
Biological Process	GO:0010109	regulation of photosynthesis	2 of 143 in the list	0.0488736	CotAD_60344,CotAD_38968

## Sheet: stage 2
GO category	GO Term	Description	Cluster Frequency	P-value	Proteins
Cellular Component	GO:0048046	apoplast	10 of 29 in the list	5.34984e-06	CotAD_66968,CotAD_63087,CotAD_39460,CotAD_00364,CotAD_15429,CotAD_50303,CotAD_09374,CotAD_31136,CotAD_22596,CotAD_70803
Cellular Component	GO:0005576	extracellular region	11 of 29 in the list	1.5097e-05	CotAD_66968,CotAD_63087,CotAD_39460,CotAD_00364,CotAD_15429,CotAD_50303,CotAD_09374,CotAD_31136,CotAD_22596,CotAD_70276,CotAD_70803
Cellular Component	GO:0005618	cell wall	9 of 29 in the list	0.00036727	CotAD_16105,CotAD_70731,CotAD_66968,CotAD_39460,CotAD_00364,CotAD_39893,CotAD_31136,CotAD_06249,CotAD_49608
Cellular Component	GO:0030312	external encapsulating structure	9 of 29 in the list	0.000389855	CotAD_16105,CotAD_70731,CotAD_66968,CotAD_39460,CotAD_00364,CotAD_39893,CotAD_31136,CotAD_06249,CotAD_49608
Cellular Component	GO:0009505	plant-type cell wall	4 of 29 in the list	0.00897505	CotAD_39893,CotAD_66968,CotAD_49608,CotAD_00364
Cellular Component	GO:0071944	cell periphery	13 of 29 in the list	0.0145966	CotAD_16105,CotAD_70731,CotAD_66968,CotAD_39460,CotAD_30859,CotAD_00364,CotAD_50303,CotAD_09374,CotAD_72913,CotAD_31136,CotAD_39893,CotAD_49608,CotAD_06249
Cellular Component	GO:0010319	stromule	2 of 29 in the list	0.0387007	CotAD_63087,CotAD_15429
Molecular Function	GO:0045735	nutrient reservoir activity	3 of 49 in the list	0.000489256	CotAD_22596,CotAD_00364,CotAD_15429
Molecular Function	GO:0043295	glutathione binding	2 of 49 in the list	0.0019225	CotAD_30859,CotAD_09374
Molecular Function	GO:1900750	oligopeptide binding	2 of 49 in the list	0.0019225	CotAD_30859,CotAD_09374
Molecular Function	GO:0016667	oxidoreductase activity, acting on a sulfur group of donors	5 of 49 in the list	0.00294365	CotAD_28349,CotAD_38271,CotAD_49608,CotAD_27751,CotAD_30859
Molecular Function	GO:0004372	glycine hydroxymethyltransferase activity	2 of 49 in the list	0.00451234	CotAD_56489,CotAD_26021
Molecular Function	GO:0016798	hydrolase activity, acting on glycosyl bonds	6 of 49 in the list	0.00534736	CotAD_66968,CotAD_00437,CotAD_57620,CotAD_70276,CotAD_28114,CotAD_60606
Molecular Function	GO:0008113	peptide-methionine (S)-S-oxide reductase activity	2 of 49 in the list	0.00559876	CotAD_38271,CotAD_27751
Molecular Function	GO:0042277	peptide binding	2 of 49 in the list	0.00559876	CotAD_30859,CotAD_09374
Molecular Function	GO:0072341	modified amino acid binding	2 of 49 in the list	0.00559876	CotAD_30859,CotAD_09374
Molecular Function	GO:0004364	glutathione transferase activity	2 of 49 in the list	0.00809079	CotAD_13974,CotAD_09374
Molecular Function	GO:0004462	lactoylglutathione lyase activity	2 of 49 in the list	0.00809079	CotAD_53773,CotAD_09374
Molecular Function	GO:0033218	amide binding	2 of 49 in the list	0.00949137	CotAD_30859,CotAD_09374
Molecular Function	GO:0016853	isomerase activity	6 of 49 in the list	0.0100809	CotAD_20849,CotAD_49608,CotAD_37084,CotAD_08797,CotAD_59544,CotAD_50303
Molecular Function	GO:0016742	hydroxymethyl-, formyl- and related transferase activity	2 of 49 in the list	0.0125894	CotAD_56489,CotAD_26021
Molecular Function	GO:1901681	sulfur compound binding	2 of 49 in the list	0.0125894	CotAD_30859,CotAD_09374
Molecular Function	GO:0004553	hydrolase activity, hydrolyzing O-glycosyl compounds	5 of 49 in the list	0.0165281	CotAD_66968,CotAD_57620,CotAD_70276,CotAD_28114,CotAD_60606
Molecular Function	GO:0016209	antioxidant activity	4 of 49 in the list	0.0169561	CotAD_39893,CotAD_63087,CotAD_22596,CotAD_30859
Molecular Function	GO:0030234	enzyme regulator activity	3 of 49 in the list	0.0265005	CotAD_31136,CotAD_70731,CotAD_28349
Molecular Function	GO:0015036	disulfide oxidoreductase activity	3 of 49 in the list	0.0277488	CotAD_28349,CotAD_49608,CotAD_30859
Molecular Function	GO:0016671	oxidoreductase activity, acting on a sulfur group of donors, disulfide as acceptor	2 of 49 in the list	0.0286003	CotAD_38271,CotAD_27751
Molecular Function	GO:0016846	carbon-sulfur lyase activity	2 of 49 in the list	0.0309724	CotAD_53773,CotAD_09374
Molecular Function	GO:0016597	amino acid binding	2 of 49 in the list	0.0334199	CotAD_30859,CotAD_09374
Molecular Function	GO:0030145	manganese ion binding	2 of 49 in the list	0.0359409	CotAD_22596,CotAD_00364
Molecular Function	GO:0004857	enzyme inhibitor activity	2 of 49 in the list	0.0385333	CotAD_31136,CotAD_70731
Molecular Function	GO:0008234	cysteine-type peptidase activity	2 of 49 in the list	0.0385333	CotAD_63566,CotAD_06563
Biological Process	GO:0042631	cellular response to water deprivation	3 of 44 in the list	7.0596e-05	CotAD_70276,CotAD_15429,CotAD_09374
Biological Process	GO:0071462	cellular response to water stimulus	3 of 44 in the list	7.0596e-05	CotAD_70276,CotAD_15429,CotAD_09374
Biological Process	GO:0071214	cellular response to abiotic stimulus	3 of 44 in the list	0.000437779	CotAD_70276,CotAD_15429,CotAD_09374
Biological Process	GO:0006544	glycine metabolic process	3 of 44 in the list	0.00284691	CotAD_70803,CotAD_56489,CotAD_26021
Biological Process	GO:0009991	response to extracellular stimulus	3 of 44 in the list	0.00284691	CotAD_70276,CotAD_15429,CotAD_09374
Biological Process	GO:0031668	cellular response to extracellular stimulus	3 of 44 in the list	0.00284691	CotAD_70276,CotAD_15429,CotAD_09374
Biological Process	GO:0071496	cellular response to external stimulus	3 of 44 in the list	0.00284691	CotAD_70276,CotAD_15429,CotAD_09374
Biological Process	GO:0009605	response to external stimulus	4 of 44 in the list	0.00288001	CotAD_70276,CotAD_15429,CotAD_09374,CotAD_72722
Biological Process	GO:0006545	glycine biosynthetic process	2 of 44 in the list	0.0041982	CotAD_56489,CotAD_26021
Biological Process	GO:0019264	glycine biosynthetic process from serine	2 of 44 in the list	0.0041982	CotAD_56489,CotAD_26021
Biological Process	GO:0009414	response to water deprivation	4 of 44 in the list	0.00733351	CotAD_72913,CotAD_70276,CotAD_15429,CotAD_09374
Biological Process	GO:0009415	response to water stimulus	4 of 44 in the list	0.00770865	CotAD_72913,CotAD_70276,CotAD_15429,CotAD_09374
Biological Process	GO:0009409	response to cold	5 of 44 in the list	0.0133112	CotAD_63087,CotAD_70276,CotAD_00364,CotAD_15429,CotAD_09374
Biological Process	GO:0050790	regulation of catalytic activity	4 of 44 in the list	0.0137803	CotAD_31136,CotAD_70731,CotAD_28349,CotAD_15429
Biological Process	GO:0065009	regulation of molecular function	4 of 44 in the list	0.0149232	CotAD_31136,CotAD_70731,CotAD_28349,CotAD_15429
Biological Process	GO:0006730	one-carbon metabolic process	2 of 44 in the list	0.020494	CotAD_56489,CotAD_26021
Biological Process	GO:0008654	phospholipid biosynthetic process	3 of 44 in the list	0.0229368	CotAD_37084,CotAD_15429,CotAD_72722
Biological Process	GO:0033554	cellular response to stress	4 of 44 in the list	0.0254251	CotAD_49608,CotAD_70276,CotAD_15429,CotAD_09374
Biological Process	GO:0010228	vegetative to reproductive phase transition of meristem	2 of 44 in the list	0.0289419	CotAD_70276,CotAD_15429
Biological Process	GO:0043086	negative regulation of catalytic activity	2 of 44 in the list	0.0289419	CotAD_31136,CotAD_70731
Biological Process	GO:0046165	alcohol biosynthetic process	2 of 44 in the list	0.0289419	CotAD_37084,CotAD_72722
Biological Process	GO:1901617	organic hydroxy compound biosynthetic process	2 of 44 in the list	0.0289419	CotAD_37084,CotAD_72722
Biological Process	GO:0006563	L-serine metabolic process	2 of 44 in the list	0.0312379	CotAD_56489,CotAD_26021
Biological Process	GO:0044092	negative regulation of molecular function	2 of 44 in the list	0.0312379	CotAD_31136,CotAD_70731
Biological Process	GO:0009611	response to wounding	2 of 44 in the list	0.0336038	CotAD_70276,CotAD_15429
Biological Process	GO:0009069	serine family amino acid metabolic process	3 of 44 in the list	0.0381867	CotAD_70803,CotAD_56489,CotAD_26021
Biological Process	GO:0010876	lipid localization	2 of 44 in the list	0.0385384	CotAD_47196,CotAD_15429
Biological Process	GO:0043067	regulation of programmed cell death	2 of 44 in the list	0.0411036	CotAD_49608,CotAD_15429
Biological Process	GO:0006662	glycerol ether metabolic process	2 of 44 in the list	0.0437317	CotAD_28349,CotAD_49608
Biological Process	GO:0010941	regulation of cell death	2 of 44 in the list	0.0437317	CotAD_49608,CotAD_15429
Biological Process	GO:0018904	ether metabolic process	2 of 44 in the list	0.0437317	CotAD_28349,CotAD_49608
Biological Process	GO:0006644	phospholipid metabolic process	3 of 44 in the list	0.0457521	CotAD_37084,CotAD_15429,CotAD_72722
Biological Process	GO:0070647	protein modification by small protein conjugation or removal	2 of 44 in the list	0.0491705	CotAD_70276,CotAD_15429

## Sheet: stage 3
GO category	GO Term	Description	Cluster Frequency	P-value	Proteins
Cellular Component	GO:0005840	ribosome	50 of 134 in the list	1.12463e-17	CotAD_18540,CotAD_01746,CotAD_65299,CotAD_69874,CotAD_30769,CotAD_29344,CotAD_47002,CotAD_10626,CotAD_16218,CotAD_09899,CotAD_16170,CotAD_51518,CotAD_33902,CotAD_75762,CotAD_15339,CotAD_59678,CotAD_64307,CotAD_07298,CotAD_13612,CotAD_33039,CotAD_09867,CotAD_72074,CotAD_75528,CotAD_02873,CotAD_19321,CotAD_46943,CotAD_65296,CotAD_39558,CotAD_04014,CotAD_06005,CotAD_48070,CotAD_68653,CotAD_09944,Cot…
Cellular Component	GO:0030529	ribonucleoprotein complex	53 of 134 in the list	2.00781e-17	CotAD_18540,CotAD_01746,CotAD_65299,CotAD_69874,CotAD_30769,CotAD_29344,CotAD_47002,CotAD_10626,CotAD_16218,CotAD_75490,CotAD_09899,CotAD_16170,CotAD_51518,CotAD_33902,CotAD_75762,CotAD_15339,CotAD_59678,CotAD_64307,CotAD_07298,CotAD_13612,CotAD_33039,CotAD_09867,CotAD_72074,CotAD_22231,CotAD_75528,CotAD_02873,CotAD_19321,CotAD_46943,CotAD_65296,CotAD_39558,CotAD_04186,CotAD_04014,CotAD_06005,Cot…
Cellular Component	GO:0043228	non-membrane-bounded organelle	57 of 134 in the list	1.87983e-15	CotAD_18540,CotAD_01746,CotAD_61923,CotAD_32733,CotAD_65299,CotAD_69874,CotAD_30769,CotAD_29344,CotAD_47002,CotAD_10626,CotAD_16218,CotAD_40930,CotAD_75490,CotAD_09899,CotAD_16170,CotAD_51518,CotAD_33902,CotAD_75762,CotAD_15339,CotAD_59678,CotAD_64491,CotAD_64307,CotAD_07298,CotAD_13612,CotAD_33039,CotAD_09867,CotAD_72074,CotAD_75528,CotAD_02873,CotAD_19321,CotAD_46943,CotAD_65296,CotAD_39558,Cot…
Cellular Component	GO:0043232	intracellular non-membrane-bounded organelle	57 of 134 in the list	1.87983e-15	CotAD_18540,CotAD_01746,CotAD_61923,CotAD_32733,CotAD_65299,CotAD_69874,CotAD_30769,CotAD_29344,CotAD_47002,CotAD_10626,CotAD_16218,CotAD_40930,CotAD_75490,CotAD_09899,CotAD_16170,CotAD_51518,CotAD_33902,CotAD_75762,CotAD_15339,CotAD_59678,CotAD_64491,CotAD_64307,CotAD_07298,CotAD_13612,CotAD_33039,CotAD_09867,CotAD_72074,CotAD_75528,CotAD_02873,CotAD_19321,CotAD_46943,CotAD_65296,CotAD_39558,Cot…
Cellular Component	GO:0044391	ribosomal subunit	26 of 134 in the list	2.85171e-13	CotAD_09867,CotAD_18540,CotAD_01746,CotAD_72074,CotAD_19321,CotAD_46943,CotAD_65296,CotAD_65299,CotAD_39558,CotAD_29344,CotAD_10626,CotAD_16218,CotAD_48070,CotAD_09899,CotAD_70087,CotAD_63402,CotAD_66304,CotAD_33902,CotAD_45136,CotAD_51518,CotAD_34265,CotAD_68861,CotAD_02641,CotAD_46223,CotAD_13612,CotAD_01369
Cellular Component	GO:0032991	macromolecular complex	71 of 134 in the list	5.20712e-12	CotAD_18540,CotAD_01746,CotAD_34911,CotAD_09762,CotAD_16218,CotAD_75490,CotAD_20919,CotAD_51518,CotAD_33902,CotAD_75762,CotAD_15339,CotAD_59678,CotAD_33039,CotAD_13612,CotAD_09867,CotAD_63955,CotAD_13814,CotAD_75528,CotAD_02873,CotAD_47337,CotAD_39558,CotAD_04186,CotAD_04014,CotAD_06005,CotAD_48070,CotAD_28478,CotAD_68653,CotAD_40807,CotAD_60751,CotAD_70087,CotAD_26625,CotAD_56045,CotAD_66304,Cot…
Cellular Component	GO:0044446	intracellular organelle part	80 of 134 in the list	6.10091e-09	CotAD_18540,CotAD_01746,CotAD_26763,CotAD_39724,CotAD_38410,CotAD_59395,CotAD_29882,CotAD_19310,CotAD_03943,CotAD_09762,CotAD_16218,CotAD_50985,CotAD_09934,CotAD_30526,CotAD_20919,CotAD_51518,CotAD_33902,CotAD_51293,CotAD_00154,CotAD_33039,CotAD_25402,CotAD_13612,CotAD_09867,CotAD_28349,CotAD_63955,CotAD_03745,CotAD_47337,CotAD_39558,CotAD_04014,CotAD_06005,CotAD_48070,CotAD_28478,CotAD_68653,Cot…
Cellular Component	GO:0044422	organelle part	80 of 134 in the list	6.40959e-09	CotAD_18540,CotAD_01746,CotAD_26763,CotAD_39724,CotAD_38410,CotAD_59395,CotAD_29882,CotAD_19310,CotAD_03943,CotAD_09762,CotAD_16218,CotAD_50985,CotAD_09934,CotAD_30526,CotAD_20919,CotAD_51518,CotAD_33902,CotAD_51293,CotAD_00154,CotAD_33039,CotAD_25402,CotAD_13612,CotAD_09867,CotAD_28349,CotAD_63955,CotAD_03745,CotAD_47337,CotAD_39558,CotAD_04014,CotAD_06005,CotAD_48070,CotAD_28478,CotAD_68653,Cot…
Cellular Component	GO:0044444	cytoplasmic part	115 of 134 in the list	1.04407e-07	CotAD_49173,CotAD_18540,CotAD_01746,CotAD_26763,CotAD_39724,CotAD_23462,CotAD_38410,CotAD_59395,CotAD_29882,CotAD_19310,CotAD_34911,CotAD_04148,CotAD_26405,CotAD_03943,CotAD_09762,CotAD_75542,CotAD_16218,CotAD_50985,CotAD_09934,CotAD_30526,CotAD_20919,CotAD_32201,CotAD_51518,CotAD_33902,CotAD_75762,CotAD_15339,CotAD_59678,CotAD_39893,CotAD_51293,CotAD_39880,CotAD_00154,CotAD_13612,CotAD_25402,Cot…
Cellular Component	GO:0015934	large ribosomal subunit	14 of 134 in the list	1.63678e-07	CotAD_09867,CotAD_70087,CotAD_18540,CotAD_66304,CotAD_19321,CotAD_33902,CotAD_46943,CotAD_65296,CotAD_65299,CotAD_29344,CotAD_68861,CotAD_16218,CotAD_48070,CotAD_02641
Cellular Component	GO:0022626	cytosolic ribosome	23 of 134 in the list	1.66642e-07	CotAD_01746,CotAD_72074,CotAD_19321,CotAD_46943,CotAD_65296,CotAD_65299,CotAD_39558,CotAD_29344,CotAD_10626,CotAD_16218,CotAD_48070,CotAD_68653,CotAD_70087,CotAD_63402,CotAD_56045,CotAD_66304,CotAD_33902,CotAD_45136,CotAD_34265,CotAD_22439,CotAD_02641,CotAD_33039,CotAD_01369
Cellular Component	GO:0022625	cytosolic large ribosomal subunit	11 of 134 in the list	2.61629e-07	CotAD_70087,CotAD_66304,CotAD_19321,CotAD_33902,CotAD_46943,CotAD_65296,CotAD_65299,CotAD_29344,CotAD_16218,CotAD_48070,CotAD_02641
Cellular Component	GO:0043229	intracellular organelle	119 of 134 in the list	3.99852e-07	CotAD_49173,CotAD_18540,CotAD_01746,CotAD_26763,CotAD_39724,CotAD_23462,CotAD_38410,CotAD_59395,CotAD_29882,CotAD_19310,CotAD_34911,CotAD_04148,CotAD_26405,CotAD_03943,CotAD_09762,CotAD_75542,CotAD_16218,CotAD_50985,CotAD_09934,CotAD_75490,CotAD_30526,CotAD_20919,CotAD_32201,CotAD_51518,CotAD_33902,CotAD_75762,CotAD_15339,CotAD_59678,CotAD_39893,CotAD_51293,CotAD_39880,CotAD_00154,CotAD_13612,Cot…
Cellular Component	GO:0043226	organelle	119 of 134 in the list	4.16264e-07	CotAD_49173,CotAD_18540,CotAD_01746,CotAD_26763,CotAD_39724,CotAD_23462,CotAD_38410,CotAD_59395,CotAD_29882,CotAD_19310,CotAD_34911,CotAD_04148,CotAD_26405,CotAD_03943,CotAD_09762,CotAD_75542,CotAD_16218,CotAD_50985,CotAD_09934,CotAD_75490,CotAD_30526,CotAD_20919,CotAD_32201,CotAD_51518,CotAD_33902,CotAD_75762,CotAD_15339,CotAD_59678,CotAD_39893,CotAD_51293,CotAD_39880,CotAD_00154,CotAD_13612,Cot…
Cellular Component	GO:0015935	small ribosomal subunit	12 of 134 in the list	9.57122e-07	CotAD_01746,CotAD_72074,CotAD_63402,CotAD_51518,CotAD_45136,CotAD_34265,CotAD_39558,CotAD_10626,CotAD_46223,CotAD_09899,CotAD_13612,CotAD_01369
Cellular Component	GO:0044445	cytosolic part	23 of 134 in the list	1.5256e-06	CotAD_01746,CotAD_72074,CotAD_19321,CotAD_46943,CotAD_65296,CotAD_65299,CotAD_39558,CotAD_29344,CotAD_10626,CotAD_16218,CotAD_48070,CotAD_68653,CotAD_70087,CotAD_63402,CotAD_56045,CotAD_66304,CotAD_33902,CotAD_45136,CotAD_34265,CotAD_22439,CotAD_02641,CotAD_33039,CotAD_01369
Cellular Component	GO:0022627	cytosolic small ribosomal subunit	8 of 134 in the list	6.66949e-06	CotAD_39558,CotAD_01746,CotAD_72074,CotAD_63402,CotAD_10626,CotAD_45136,CotAD_34265,CotAD_01369
Cellular Component	GO:0009536	plastid	74 of 134 in the list	8.38579e-06	CotAD_49173,CotAD_18540,CotAD_01746,CotAD_26763,CotAD_39724,CotAD_23462,CotAD_38410,CotAD_59395,CotAD_29882,CotAD_19310,CotAD_03943,CotAD_09762,CotAD_16218,CotAD_50985,CotAD_09934,CotAD_30526,CotAD_20919,CotAD_51293,CotAD_39880,CotAD_00154,CotAD_33039,CotAD_25402,CotAD_09867,CotAD_28349,CotAD_63955,CotAD_03745,CotAD_47337,CotAD_04014,CotAD_06005,CotAD_28478,CotAD_68653,CotAD_70087,CotAD_42859,Cot…
Cellular Component	GO:0009507	chloroplast	72 of 134 in the list	8.91058e-06	CotAD_49173,CotAD_18540,CotAD_01746,CotAD_26763,CotAD_39724,CotAD_23462,CotAD_38410,CotAD_59395,CotAD_29882,CotAD_19310,CotAD_03943,CotAD_09762,CotAD_16218,CotAD_50985,CotAD_09934,CotAD_30526,CotAD_20919,CotAD_51293,CotAD_39880,CotAD_00154,CotAD_33039,CotAD_25402,CotAD_09867,CotAD_28349,CotAD_63955,CotAD_03745,CotAD_47337,CotAD_04014,CotAD_06005,CotAD_28478,CotAD_68653,CotAD_70087,CotAD_42859,Cot…
Cellular Component	GO:0044435	plastid part	46 of 134 in the list	1.02149e-05	CotAD_18540,CotAD_26763,CotAD_45103,CotAD_32733,CotAD_64995,CotAD_39724,CotAD_38410,CotAD_59395,CotAD_29882,CotAD_23190,CotAD_19310,CotAD_69874,CotAD_47002,CotAD_09762,CotAD_21534,CotAD_09934,CotAD_09899,CotAD_30526,CotAD_16170,CotAD_09755,CotAD_20919,CotAD_02502,CotAD_51293,CotAD_00154,CotAD_25402,CotAD_28349,CotAD_63955,CotAD_03745,CotAD_47337,CotAD_04014,CotAD_06005,CotAD_28478,CotAD_68653,Cot…
Cellular Component	GO:0044434	chloroplast part	45 of 134 in the list	1.44404e-05	CotAD_18540,CotAD_26763,CotAD_45103,CotAD_32733,CotAD_64995,CotAD_39724,CotAD_38410,CotAD_59395,CotAD_29882,CotAD_23190,CotAD_19310,CotAD_69874,CotAD_47002,CotAD_09762,CotAD_21534,CotAD_09934,CotAD_30526,CotAD_16170,CotAD_09755,CotAD_20919,CotAD_02502,CotAD_51293,CotAD_00154,CotAD_25402,CotAD_28349,CotAD_63955,CotAD_03745,CotAD_47337,CotAD_04014,CotAD_06005,CotAD_28478,CotAD_68653,CotAD_06476,Cot…
Cellular Component	GO:0009547	plastid ribosome	4 of 134 in the list	1.75037e-05	CotAD_18540,CotAD_63402,CotAD_09899,CotAD_01369
Cellular Component	GO:0044424	intracellular part	129 of 134 in the list	3.35143e-05	CotAD_49173,CotAD_18540,CotAD_01746,CotAD_26763,CotAD_39724,CotAD_23462,CotAD_38410,CotAD_59395,CotAD_29882,CotAD_19310,CotAD_34911,CotAD_04148,CotAD_26405,CotAD_03943,CotAD_09762,CotAD_75542,CotAD_16218,CotAD_50985,CotAD_09934,CotAD_75490,CotAD_30526,CotAD_67025,CotAD_20919,CotAD_32201,CotAD_51518,CotAD_33902,CotAD_75762,CotAD_15339,CotAD_59678,CotAD_39893,CotAD_51293,CotAD_39880,CotAD_00154,Cot…
Cellular Component	GO:0005737	cytoplasm	121 of 134 in the list	3.64486e-05	CotAD_49173,CotAD_18540,CotAD_01746,CotAD_26763,CotAD_39724,CotAD_23462,CotAD_38410,CotAD_59395,CotAD_29882,CotAD_19310,CotAD_34911,CotAD_04148,CotAD_26405,CotAD_03943,CotAD_09762,CotAD_75542,CotAD_16218,CotAD_50985,CotAD_09934,CotAD_30526,CotAD_20919,CotAD_32201,CotAD_51518,CotAD_33902,CotAD_75762,CotAD_15339,CotAD_59678,CotAD_39893,CotAD_51293,CotAD_39880,CotAD_00154,CotAD_13612,CotAD_25402,Cot…
Cellular Component	GO:0009579	thylakoid	26 of 134 in the list	5.39266e-05	CotAD_63955,CotAD_26763,CotAD_45103,CotAD_03745,CotAD_38410,CotAD_59395,CotAD_29882,CotAD_47337,CotAD_19310,CotAD_47002,CotAD_09762,CotAD_06005,CotAD_28478,CotAD_09934,CotAD_67025,CotAD_42859,CotAD_22853,CotAD_09755,CotAD_20919,CotAD_33750,CotAD_09924,CotAD_09981,CotAD_51293,CotAD_09931,CotAD_25402,CotAD_01369
Cellular Component	GO:0000313	organellar ribosome	4 of 134 in the list	0.000114285	CotAD_18540,CotAD_63402,CotAD_09899,CotAD_01369
Cellular Component	GO:0009941	chloroplast envelope	26 of 134 in the list	0.000138948	CotAD_18540,CotAD_26763,CotAD_45103,CotAD_32733,CotAD_64995,CotAD_39724,CotAD_59395,CotAD_29882,CotAD_23190,CotAD_47337,CotAD_19310,CotAD_69874,CotAD_04014,CotAD_47002,CotAD_68653,CotAD_06476,CotAD_42859,CotAD_22853,CotAD_16170,CotAD_63402,CotAD_20919,CotAD_33750,CotAD_51293,CotAD_02641,CotAD_17281,CotAD_01369
Cellular Component	GO:0009532	plastid stroma	29 of 134 in the list	0.000146592	CotAD_28349,CotAD_18540,CotAD_26763,CotAD_45103,CotAD_64995,CotAD_59395,CotAD_29882,CotAD_23190,CotAD_47337,CotAD_19310,CotAD_04014,CotAD_47002,CotAD_06005,CotAD_21534,CotAD_68653,CotAD_09899,CotAD_30526,CotAD_17997,CotAD_42859,CotAD_22853,CotAD_16170,CotAD_63402,CotAD_20919,CotAD_02502,CotAD_33750,CotAD_36729,CotAD_51293,CotAD_17281,CotAD_01369
Cellular Component	GO:0005622	intracellular	130 of 134 in the list	0.00017823	CotAD_49173,CotAD_18540,CotAD_01746,CotAD_26763,CotAD_39724,CotAD_23462,CotAD_38410,CotAD_59395,CotAD_29882,CotAD_19310,CotAD_34911,CotAD_04148,CotAD_26405,CotAD_03943,CotAD_09762,CotAD_75542,CotAD_16218,CotAD_50985,CotAD_09934,CotAD_75490,CotAD_30526,CotAD_67025,CotAD_20919,CotAD_32201,CotAD_51518,CotAD_33902,CotAD_75762,CotAD_15339,CotAD_59678,CotAD_39893,CotAD_51293,CotAD_39880,CotAD_00154,Cot…
Cellular Component	GO:0009526	plastid envelope	26 of 134 in the list	0.000235297	CotAD_18540,CotAD_26763,CotAD_45103,CotAD_32733,CotAD_64995,CotAD_39724,CotAD_59395,CotAD_29882,CotAD_23190,CotAD_47337,CotAD_19310,CotAD_69874,CotAD_04014,CotAD_47002,CotAD_68653,CotAD_06476,CotAD_42859,CotAD_22853,CotAD_16170,CotAD_63402,CotAD_20919,CotAD_33750,CotAD_51293,CotAD_02641,CotAD_17281,CotAD_01369
Cellular Component	GO:0009570	chloroplast stroma	28 of 134 in the list	0.000261274	CotAD_28349,CotAD_18540,CotAD_26763,CotAD_45103,CotAD_64995,CotAD_59395,CotAD_29882,CotAD_23190,CotAD_47337,CotAD_19310,CotAD_04014,CotAD_47002,CotAD_06005,CotAD_21534,CotAD_68653,CotAD_30526,CotAD_17997,CotAD_42859,CotAD_22853,CotAD_16170,CotAD_63402,CotAD_20919,CotAD_02502,CotAD_33750,CotAD_36729,CotAD_51293,CotAD_17281,CotAD_01369
Cellular Component	GO:0000312	plastid small ribosomal subunit	3 of 134 in the list	0.000325061	CotAD_63402,CotAD_09899,CotAD_01369
Cellular Component	GO:0009534	chloroplast thylakoid	19 of 134 in the list	0.000587977	CotAD_63955,CotAD_26763,CotAD_45103,CotAD_03745,CotAD_38410,CotAD_47337,CotAD_19310,CotAD_28478,CotAD_09934,CotAD_42859,CotAD_22853,CotAD_09755,CotAD_20919,CotAD_33750,CotAD_09924,CotAD_09981,CotAD_09931,CotAD_25402,CotAD_01369
Cellular Component	GO:0031976	plastid thylakoid	19 of 134 in the list	0.000587977	CotAD_63955,CotAD_26763,CotAD_45103,CotAD_03745,CotAD_38410,CotAD_47337,CotAD_19310,CotAD_28478,CotAD_09934,CotAD_42859,CotAD_22853,CotAD_09755,CotAD_20919,CotAD_33750,CotAD_09924,CotAD_09981,CotAD_09931,CotAD_25402,CotAD_01369
Cellular Component	GO:0031984	organelle subcompartment	19 of 134 in the list	0.000587977	CotAD_63955,CotAD_26763,CotAD_45103,CotAD_03745,CotAD_38410,CotAD_47337,CotAD_19310,CotAD_28478,CotAD_09934,CotAD_42859,CotAD_22853,CotAD_09755,CotAD_20919,CotAD_33750,CotAD_09924,CotAD_09981,CotAD_09931,CotAD_25402,CotAD_01369
Cellular Component	GO:0042651	thylakoid membrane	17 of 134 in the list	0.000638633	CotAD_63955,CotAD_26763,CotAD_45103,CotAD_03745,CotAD_47337,CotAD_19310,CotAD_28478,CotAD_09934,CotAD_42859,CotAD_67025,CotAD_09755,CotAD_22853,CotAD_20919,CotAD_09924,CotAD_09981,CotAD_09931,CotAD_25402
Cellular Component	GO:0044436	thylakoid part	19 of 134 in the list	0.000761847	CotAD_63955,CotAD_26763,CotAD_45103,CotAD_03745,CotAD_38410,CotAD_47337,CotAD_19310,CotAD_09762,CotAD_28478,CotAD_09934,CotAD_42859,CotAD_67025,CotAD_22853,CotAD_09755,CotAD_20919,CotAD_09924,CotAD_09981,CotAD_09931,CotAD_25402
Cellular Component	GO:0000314	organellar small ribosomal subunit	3 of 134 in the list	0.000786396	CotAD_63402,CotAD_09899,CotAD_01369
Cellular Component	GO:0034357	photosynthetic membrane	18 of 134 in the list	0.000891772	CotAD_63955,CotAD_26763,CotAD_45103,CotAD_03745,CotAD_47337,CotAD_19310,CotAD_09762,CotAD_28478,CotAD_09934,CotAD_42859,CotAD_67025,CotAD_22853,CotAD_09755,CotAD_20919,CotAD_09924,CotAD_09981,CotAD_09931,CotAD_25402
Cellular Component	GO:0009535	chloroplast thylakoid membrane	16 of 134 in the list	0.00111741	CotAD_63955,CotAD_26763,CotAD_42859,CotAD_22853,CotAD_45103,CotAD_03745,CotAD_09755,CotAD_20919,CotAD_09924,CotAD_47337,CotAD_19310,CotAD_09981,CotAD_28478,CotAD_09931,CotAD_09934,CotAD_25402
Cellular Component	GO:0055035	plastid thylakoid membrane	16 of 134 in the list	0.00111741	CotAD_63955,CotAD_26763,CotAD_42859,CotAD_22853,CotAD_45103,CotAD_03745,CotAD_09755,CotAD_20919,CotAD_09924,CotAD_47337,CotAD_19310,CotAD_09981,CotAD_28478,CotAD_09931,CotAD_09934,CotAD_25402
Cellular Component	GO:0010287	plastoglobule	7 of 134 in the list	0.00152696	CotAD_26763,CotAD_22853,CotAD_45103,CotAD_51293,CotAD_29882,CotAD_47337,CotAD_19310
Cellular Component	GO:0005960	glycine cleavage complex	2 of 134 in the list	0.00193163	CotAD_03967,CotAD_34911
Cellular Component	GO:0005730	nucleolus	14 of 134 in the list	0.00274053	CotAD_70087,CotAD_72074,CotAD_61923,CotAD_32733,CotAD_66304,CotAD_45136,CotAD_46943,CotAD_34265,CotAD_22439,CotAD_29344,CotAD_10626,CotAD_16218,CotAD_02641,CotAD_33039
Cellular Component	GO:0043233	organelle lumen	17 of 134 in the list	0.00370596	CotAD_70087,CotAD_72074,CotAD_61923,CotAD_32733,CotAD_66304,CotAD_45136,CotAD_46943,CotAD_34265,CotAD_22439,CotAD_03943,CotAD_29344,CotAD_10626,CotAD_16218,CotAD_50985,CotAD_02641,CotAD_09899,CotAD_33039
Cellular Component	GO:0070013	intracellular organelle lumen	17 of 134 in the list	0.00370596	CotAD_70087,CotAD_72074,CotAD_61923,CotAD_32733,CotAD_66304,CotAD_45136,CotAD_46943,CotAD_34265,CotAD_22439,CotAD_03943,CotAD_29344,CotAD_10626,CotAD_16218,CotAD_50985,CotAD_02641,CotAD_09899,CotAD_33039
Cellular Component	GO:0031967	organelle envelope	30 of 134 in the list	0.00471245	CotAD_63955,CotAD_18540,CotAD_26763,CotAD_45103,CotAD_32733,CotAD_64995,CotAD_39724,CotAD_59395,CotAD_29882,CotAD_23190,CotAD_47337,CotAD_19310,CotAD_69874,CotAD_04014,CotAD_47002,CotAD_63433,CotAD_68653,CotAD_06476,CotAD_42859,CotAD_59113,CotAD_22853,CotAD_16170,CotAD_63402,CotAD_20919,CotAD_33750,CotAD_01427,CotAD_51293,CotAD_02641,CotAD_17281,CotAD_01369
Cellular Component	GO:0031975	envelope	30 of 134 in the list	0.00505552	CotAD_63955,CotAD_18540,CotAD_26763,CotAD_45103,CotAD_32733,CotAD_64995,CotAD_39724,CotAD_59395,CotAD_29882,CotAD_23190,CotAD_47337,CotAD_19310,CotAD_69874,CotAD_04014,CotAD_47002,CotAD_63433,CotAD_68653,CotAD_06476,CotAD_42859,CotAD_59113,CotAD_22853,CotAD_16170,CotAD_63402,CotAD_20919,CotAD_33750,CotAD_01427,CotAD_51293,CotAD_02641,CotAD_17281,CotAD_01369
Cellular Component	GO:0031974	membrane-enclosed lumen	17 of 134 in the list	0.00537388	CotAD_70087,CotAD_72074,CotAD_61923,CotAD_32733,CotAD_66304,CotAD_45136,CotAD_46943,CotAD_34265,CotAD_22439,CotAD_03943,CotAD_29344,CotAD_10626,CotAD_16218,CotAD_50985,CotAD_02641,CotAD_09899,CotAD_33039
Cellular Component	GO:0005623	cell	133 of 134 in the list	0.00679121	CotAD_18540,CotAD_01746,CotAD_26763,CotAD_39724,CotAD_38410,CotAD_59395,CotAD_29882,CotAD_19310,CotAD_34911,CotAD_26405,CotAD_03943,CotAD_75542,CotAD_16218,CotAD_75490,CotAD_33902,CotAD_59678,CotAD_39893,CotAD_51293,CotAD_39880,CotAD_00154,CotAD_13612,CotAD_25402,CotAD_33039,CotAD_28349,CotAD_63955,CotAD_75528,CotAD_02873,CotAD_47337,CotAD_39558,CotAD_04186,CotAD_04014,CotAD_06005,CotAD_48070,Cot…
Cellular Component	GO:0044464	cell part	133 of 134 in the list	0.00679121	CotAD_18540,CotAD_01746,CotAD_26763,CotAD_39724,CotAD_38410,CotAD_59395,CotAD_29882,CotAD_19310,CotAD_34911,CotAD_26405,CotAD_03943,CotAD_75542,CotAD_16218,CotAD_75490,CotAD_33902,CotAD_59678,CotAD_39893,CotAD_51293,CotAD_39880,CotAD_00154,CotAD_13612,CotAD_25402,CotAD_33039,CotAD_28349,CotAD_63955,CotAD_75528,CotAD_02873,CotAD_47337,CotAD_39558,CotAD_04186,CotAD_04014,CotAD_06005,CotAD_48070,Cot…
Cellular Component	GO:0005773	vacuole	19 of 134 in the list	0.00863694	CotAD_01746,CotAD_72074,CotAD_32733,CotAD_46943,CotAD_26405,CotAD_29344,CotAD_75542,CotAD_63433,CotAD_50985,CotAD_68653,CotAD_70087,CotAD_32201,CotAD_33902,CotAD_45136,CotAD_66304,CotAD_36729,CotAD_39893,CotAD_37648,CotAD_02641
Cellular Component	GO:0043231	intracellular membrane-bounded organelle	100 of 134 in the list	0.0102889	CotAD_49173,CotAD_18540,CotAD_01746,CotAD_26763,CotAD_39724,CotAD_23462,CotAD_38410,CotAD_59395,CotAD_29882,CotAD_19310,CotAD_34911,CotAD_04148,CotAD_26405,CotAD_03943,CotAD_09762,CotAD_75542,CotAD_16218,CotAD_50985,CotAD_09934,CotAD_30526,CotAD_20919,CotAD_32201,CotAD_33902,CotAD_39893,CotAD_51293,CotAD_39880,CotAD_00154,CotAD_25402,CotAD_33039,CotAD_09867,CotAD_28349,CotAD_63955,CotAD_03745,Cot…
Cellular Component	GO:0043227	membrane-bounded organelle	100 of 134 in the list	0.010509	CotAD_49173,CotAD_18540,CotAD_01746,CotAD_26763,CotAD_39724,CotAD_23462,CotAD_38410,CotAD_59395,CotAD_29882,CotAD_19310,CotAD_34911,CotAD_04148,CotAD_26405,CotAD_03943,CotAD_09762,CotAD_75542,CotAD_16218,CotAD_50985,CotAD_09934,CotAD_30526,CotAD_20919,CotAD_32201,CotAD_33902,CotAD_39893,CotAD_51293,CotAD_39880,CotAD_00154,CotAD_25402,CotAD_33039,CotAD_09867,CotAD_28349,CotAD_63955,CotAD_03745,Cot…
Cellular Component	GO:0071944	cell periphery	45 of 134 in the list	0.0127383	CotAD_01746,CotAD_61923,CotAD_32733,CotAD_65299,CotAD_19310,CotAD_04148,CotAD_26405,CotAD_29344,CotAD_10626,CotAD_16218,CotAD_75542,CotAD_50985,CotAD_21534,CotAD_09934,CotAD_23492,CotAD_70731,CotAD_23959,CotAD_39460,CotAD_32201,CotAD_02502,CotAD_33902,CotAD_39893,CotAD_37648,CotAD_39880,CotAD_56942,CotAD_07298,CotAD_33039,CotAD_63955,CotAD_72074,CotAD_58859,CotAD_46943,CotAD_63433,CotAD_28478,Cot…
Cellular Component	GO:0005618	cell wall	19 of 134 in the list	0.0131054	CotAD_01746,CotAD_72074,CotAD_58859,CotAD_61923,CotAD_32733,CotAD_19310,CotAD_50985,CotAD_68653,CotAD_33432,CotAD_70731,CotAD_23959,CotAD_22853,CotAD_39460,CotAD_45136,CotAD_12173,CotAD_34265,CotAD_22439,CotAD_39893,CotAD_33039
Cellular Component	GO:0031981	nuclear lumen	14 of 134 in the list	0.0131984	CotAD_70087,CotAD_72074,CotAD_61923,CotAD_32733,CotAD_66304,CotAD_45136,CotAD_46943,CotAD_34265,CotAD_22439,CotAD_29344,CotAD_10626,CotAD_16218,CotAD_02641,CotAD_33039
Cellular Component	GO:0010319	stromule	5 of 134 in the list	0.0135803	CotAD_42859,CotAD_22853,CotAD_20919,CotAD_59395,CotAD_19310
Cellular Component	GO:0030312	external encapsulating structure	19 of 134 in the list	0.0141887	CotAD_01746,CotAD_72074,CotAD_58859,CotAD_61923,CotAD_32733,CotAD_19310,CotAD_50985,CotAD_68653,CotAD_33432,CotAD_70731,CotAD_23959,CotAD_22853,CotAD_39460,CotAD_45136,CotAD_12173,CotAD_34265,CotAD_22439,CotAD_39893,CotAD_33039
Cellular Component	GO:0005829	cytosol	30 of 134 in the list	0.0193783	CotAD_01746,CotAD_72074,CotAD_58859,CotAD_61923,CotAD_76046,CotAD_19321,CotAD_46943,CotAD_65296,CotAD_65299,CotAD_39558,CotAD_29344,CotAD_03943,CotAD_10626,CotAD_16218,CotAD_48070,CotAD_68653,CotAD_70087,CotAD_63402,CotAD_56045,CotAD_66304,CotAD_12173,CotAD_33902,CotAD_45136,CotAD_34265,CotAD_36729,CotAD_22439,CotAD_37648,CotAD_02641,CotAD_33039,CotAD_01369
Cellular Component	GO:0009521	photosystem	6 of 134 in the list	0.023162	CotAD_09981,CotAD_20919,CotAD_09762,CotAD_09931,CotAD_28478,CotAD_47337
Cellular Component	GO:0044428	nuclear part	14 of 134 in the list	0.0350118	CotAD_70087,CotAD_72074,CotAD_61923,CotAD_32733,CotAD_66304,CotAD_45136,CotAD_46943,CotAD_34265,CotAD_22439,CotAD_29344,CotAD_10626,CotAD_16218,CotAD_02641,CotAD_33039
Cellular Component	GO:0000786	nucleosome	3 of 134 in the list	0.0362515	CotAD_40930,CotAD_64491,CotAD_40807
Cellular Component	GO:0032993	protein-DNA complex	3 of 134 in the list	0.0362515	CotAD_40930,CotAD_64491,CotAD_40807
Cellular Component	GO:0048046	apoplast	14 of 134 in the list	0.0393203	CotAD_26763,CotAD_42859,CotAD_22853,CotAD_58859,CotAD_39460,CotAD_39724,CotAD_59395,CotAD_29882,CotAD_36729,CotAD_19310,CotAD_37648,CotAD_51293,CotAD_21534,CotAD_68653
Cellular Component	GO:0016020	membrane	64 of 134 in the list	0.0495594	CotAD_01746,CotAD_26763,CotAD_45103,CotAD_61923,CotAD_32733,CotAD_65299,CotAD_19310,CotAD_04148,CotAD_26405,CotAD_29344,CotAD_09762,CotAD_10626,CotAD_16218,CotAD_75542,CotAD_50985,CotAD_21534,CotAD_09934,CotAD_23492,CotAD_23959,CotAD_67025,CotAD_16170,CotAD_09755,CotAD_20919,CotAD_32201,CotAD_02502,CotAD_33902,CotAD_39893,CotAD_28255,CotAD_25864,CotAD_37648,CotAD_39880,CotAD_56942,CotAD_07298,Cot…
Molecular Function	GO:0003735	structural constituent of ribosome	48 of 149 in the list	2.82126e-25	CotAD_18540,CotAD_01746,CotAD_65299,CotAD_69874,CotAD_30769,CotAD_29344,CotAD_47002,CotAD_10626,CotAD_16218,CotAD_09899,CotAD_16170,CotAD_51518,CotAD_33902,CotAD_75762,CotAD_15339,CotAD_59678,CotAD_64307,CotAD_07298,CotAD_13612,CotAD_33039,CotAD_09867,CotAD_72074,CotAD_75528,CotAD_19321,CotAD_46943,CotAD_65296,CotAD_39558,CotAD_04014,CotAD_06005,CotAD_48070,CotAD_09944,CotAD_70087,CotAD_60751,Cot…
Molecular Function	GO:0005198	structural molecule activity	48 of 149 in the list	1.43593e-22	CotAD_18540,CotAD_01746,CotAD_65299,CotAD_69874,CotAD_30769,CotAD_29344,CotAD_47002,CotAD_10626,CotAD_16218,CotAD_09899,CotAD_16170,CotAD_51518,CotAD_33902,CotAD_75762,CotAD_15339,CotAD_59678,CotAD_64307,CotAD_07298,CotAD_13612,CotAD_33039,CotAD_09867,CotAD_72074,CotAD_75528,CotAD_19321,CotAD_46943,CotAD_65296,CotAD_39558,CotAD_04014,CotAD_06005,CotAD_48070,CotAD_09944,CotAD_70087,CotAD_60751,Cot…
Molecular Function	GO:0019843	rRNA binding	14 of 149 in the list	1.18222e-11	CotAD_16170,CotAD_63402,CotAD_56045,CotAD_51518,CotAD_15339,CotAD_64307,CotAD_09869,CotAD_29344,CotAD_68861,CotAD_02641,CotAD_09944,CotAD_46223,CotAD_48784,CotAD_09899
Molecular Function	GO:0003723	RNA binding	26 of 149 in the list	6.38706e-08	CotAD_09867,CotAD_18540,CotAD_72074,CotAD_29882,CotAD_69874,CotAD_29344,CotAD_06005,CotAD_10626,CotAD_09944,CotAD_09899,CotAD_16170,CotAD_63402,CotAD_56045,CotAD_33902,CotAD_51518,CotAD_15339,CotAD_34265,CotAD_64307,CotAD_09869,CotAD_51293,CotAD_68861,CotAD_02641,CotAD_07298,CotAD_46223,CotAD_48784,CotAD_13612
Molecular Function	GO:0003676	nucleic acid binding	34 of 149 in the list	2.61024e-05	CotAD_18540,CotAD_61923,CotAD_29882,CotAD_69874,CotAD_29344,CotAD_10626,CotAD_40930,CotAD_09899,CotAD_16170,CotAD_51518,CotAD_33902,CotAD_15339,CotAD_64491,CotAD_64307,CotAD_26485,CotAD_51293,CotAD_07298,CotAD_13612,CotAD_09867,CotAD_72074,CotAD_04186,CotAD_09100,CotAD_06005,CotAD_09944,CotAD_40807,CotAD_39463,CotAD_63402,CotAD_56045,CotAD_34265,CotAD_09869,CotAD_68861,CotAD_02641,CotAD_46223,Cot…
Molecular Function	GO:0008047	enzyme activator activity	4 of 149 in the list	0.00113221	CotAD_28349,CotAD_22853,CotAD_17997,CotAD_19310
Molecular Function	GO:0004556	alpha-amylase activity	2 of 149 in the list	0.001238	CotAD_37369,CotAD_60606
Molecular Function	GO:0033910	glucan 1,4-alpha-maltotetraohydrolase activity	2 of 149 in the list	0.001238	CotAD_37369,CotAD_60606
Molecular Function	GO:0046863	ribulose-1,5-bisphosphate carboxylase/oxygenase activator activity	2 of 149 in the list	0.001238	CotAD_22853,CotAD_19310
Molecular Function	GO:0008097	5S rRNA binding	2 of 149 in the list	0.00362773	CotAD_29344,CotAD_56045
Molecular Function	GO:0043531	ADP binding	2 of 149 in the list	0.00362773	CotAD_22853,CotAD_19310
Molecular Function	GO:0050281	serine-glyoxylate transaminase activity	2 of 149 in the list	0.00362773	CotAD_04760,CotAD_55595
Molecular Function	GO:0016160	amylase activity	2 of 149 in the list	0.00708739	CotAD_37369,CotAD_60606
Molecular Function	GO:0004032	alditol:NADP+ 1-oxidoreductase activity	2 of 149 in the list	0.0115395	CotAD_18970,CotAD_45103
Molecular Function	GO:0030234	enzyme regulator activity	6 of 149 in the list	0.0132526	CotAD_70731,CotAD_28349,CotAD_22853,CotAD_49666,CotAD_17997,CotAD_19310
Molecular Function	GO:0015036	disulfide oxidoreductase activity	6 of 149 in the list	0.0143923	CotAD_28349,CotAD_23959,CotAD_34319,CotAD_37648,CotAD_64995,CotAD_17997
Molecular Function	GO:0008483	transaminase activity	5 of 149 in the list	0.0152112	CotAD_04760,CotAD_59637,CotAD_59862,CotAD_36729,CotAD_55595
Molecular Function	GO:0016769	transferase activity, transferring nitrogenous groups	5 of 149 in the list	0.0152112	CotAD_04760,CotAD_59637,CotAD_59862,CotAD_36729,CotAD_55595
Molecular Function	GO:0008106	alcohol dehydrogenase (NADP+) activity	2 of 149 in the list	0.0169105	CotAD_18970,CotAD_45103
Molecular Function	GO:0015035	protein disulfide oxidoreductase activity	5 of 149 in the list	0.0219113	CotAD_28349,CotAD_23959,CotAD_34319,CotAD_37648,CotAD_17997
Molecular Function	GO:0046906	tetrapyrrole binding	7 of 149 in the list	0.0277577	CotAD_09981,CotAD_39893,CotAD_33053,CotAD_63433,CotAD_09931,CotAD_28478,CotAD_68653
Molecular Function	GO:0003727	single-stranded RNA binding	2 of 149 in the list	0.0301351	CotAD_51293,CotAD_29882
Molecular Function	GO:0008187	poly-pyrimidine tract binding	2 of 149 in the list	0.0301351	CotAD_51293,CotAD_29882
Molecular Function	GO:0008266	poly(U) RNA binding	2 of 149 in the list	0.0301351	CotAD_51293,CotAD_29882
Molecular Function	GO:0016667	oxidoreductase activity, acting on a sulfur group of donors	7 of 149 in the list	0.0310751	CotAD_28349,CotAD_23959,CotAD_34319,CotAD_37648,CotAD_03943,CotAD_64995,CotAD_17997
Molecular Function	GO:0005509	calcium ion binding	6 of 149 in the list	0.035864	CotAD_37369,CotAD_59067,CotAD_76046,CotAD_75542,CotAD_06476,CotAD_60606
Molecular Function	GO:0009055	electron carrier activity	8 of 149 in the list	0.0375198	CotAD_28349,CotAD_23959,CotAD_34319,CotAD_37648,CotAD_28478,CotAD_09931,CotAD_63433,CotAD_17997
Molecular Function	GO:0016168	chlorophyll binding	2 of 149 in the list	0.0462483	CotAD_09981,CotAD_09931
Biological Process	GO:0006412	translation	50 of 143 in the list	1.7e-17	CotAD_18540,CotAD_01746,CotAD_65299,CotAD_69874,CotAD_30769,CotAD_29344,CotAD_47002,CotAD_10626,CotAD_16218,CotAD_09899,CotAD_23492,CotAD_16170,CotAD_51518,CotAD_33902,CotAD_75762,CotAD_15339,CotAD_59678,CotAD_64307,CotAD_07298,CotAD_13612,CotAD_33039,CotAD_09867,CotAD_72074,CotAD_75528,CotAD_19321,CotAD_46943,CotAD_65296,CotAD_39558,CotAD_04014,CotAD_06005,CotAD_48070,CotAD_71968,CotAD_09944,Cot…
Biological Process	GO:0010467	gene expression	55 of 143 in the list	1.57e-16	CotAD_18540,CotAD_01746,CotAD_29882,CotAD_23190,CotAD_65299,CotAD_69874,CotAD_30769,CotAD_29344,CotAD_47002,CotAD_10626,CotAD_16218,CotAD_09899,CotAD_23492,CotAD_16170,CotAD_51518,CotAD_33902,CotAD_75762,CotAD_15339,CotAD_59678,CotAD_64307,CotAD_51293,CotAD_07298,CotAD_13612,CotAD_33039,CotAD_09867,CotAD_72074,CotAD_75528,CotAD_19321,CotAD_46943,CotAD_65296,CotAD_39558,CotAD_04014,CotAD_06005,Cot…
Biological Process	GO:0034645	cellular macromolecule biosynthetic process	53 of 143 in the list	2.35e-13	CotAD_18540,CotAD_01746,CotAD_65299,CotAD_69874,CotAD_30769,CotAD_29344,CotAD_03943,CotAD_47002,CotAD_10626,CotAD_16218,CotAD_09899,CotAD_23492,CotAD_16170,CotAD_51518,CotAD_33902,CotAD_75762,CotAD_15339,CotAD_59678,CotAD_64307,CotAD_07298,CotAD_13612,CotAD_33039,CotAD_09867,CotAD_72074,CotAD_75528,CotAD_19321,CotAD_46943,CotAD_65296,CotAD_39558,CotAD_04014,CotAD_06005,CotAD_48070,CotAD_71968,Cot…
Biological Process	GO:0009059	macromolecule biosynthetic process	53 of 143 in the list	4.44e-13	CotAD_18540,CotAD_01746,CotAD_65299,CotAD_69874,CotAD_30769,CotAD_29344,CotAD_03943,CotAD_47002,CotAD_10626,CotAD_16218,CotAD_09899,CotAD_23492,CotAD_16170,CotAD_51518,CotAD_33902,CotAD_75762,CotAD_15339,CotAD_59678,CotAD_64307,CotAD_07298,CotAD_13612,CotAD_33039,CotAD_09867,CotAD_72074,CotAD_75528,CotAD_19321,CotAD_46943,CotAD_65296,CotAD_39558,CotAD_04014,CotAD_06005,CotAD_48070,CotAD_71968,Cot…
Biological Process	GO:0044267	cellular protein metabolic process	61 of 143 in the list	1.52e-09	CotAD_18540,CotAD_01746,CotAD_11265,CotAD_32733,CotAD_64995,CotAD_31151,CotAD_65299,CotAD_34035,CotAD_20849,CotAD_69874,CotAD_30769,CotAD_29344,CotAD_47002,CotAD_10626,CotAD_16218,CotAD_50985,CotAD_09899,CotAD_23492,CotAD_16170,CotAD_51518,CotAD_33902,CotAD_75762,CotAD_15339,CotAD_59678,CotAD_64307,CotAD_07298,CotAD_13612,CotAD_33039,CotAD_09867,CotAD_72074,CotAD_75528,CotAD_19321,CotAD_46943,Cot…
Biological Process	GO:0019538	protein metabolic process	66 of 143 in the list	4.06e-08	CotAD_18540,CotAD_01746,CotAD_11265,CotAD_31151,CotAD_20849,CotAD_03943,CotAD_16218,CotAD_50985,CotAD_39460,CotAD_51518,CotAD_33902,CotAD_75762,CotAD_15339,CotAD_59678,CotAD_13612,CotAD_33039,CotAD_09867,CotAD_75528,CotAD_39558,CotAD_04014,CotAD_06005,CotAD_48070,CotAD_71968,CotAD_39697,CotAD_60751,CotAD_70087,CotAD_26625,CotAD_56045,CotAD_66304,CotAD_33750,CotAD_45136,CotAD_34265,CotAD_22439,Cot…
Biological Process	GO:0044260	cellular macromolecule metabolic process	70 of 143 in the list	6.16e-08	CotAD_18540,CotAD_01746,CotAD_11265,CotAD_31151,CotAD_29882,CotAD_20849,CotAD_03943,CotAD_16218,CotAD_50985,CotAD_51518,CotAD_33902,CotAD_75762,CotAD_15339,CotAD_59678,CotAD_51293,CotAD_33039,CotAD_13612,CotAD_09867,CotAD_75528,CotAD_39558,CotAD_04014,CotAD_06005,CotAD_48070,CotAD_71968,CotAD_28478,CotAD_39697,CotAD_40807,CotAD_60751,CotAD_70087,CotAD_26625,CotAD_56045,CotAD_66304,CotAD_33750,Cot…
Biological Process	GO:0043170	macromolecule metabolic process	73 of 143 in the list	3.41e-06	CotAD_18540,CotAD_01746,CotAD_11265,CotAD_31151,CotAD_29882,CotAD_20849,CotAD_03943,CotAD_16218,CotAD_50985,CotAD_39460,CotAD_51518,CotAD_33902,CotAD_75762,CotAD_15339,CotAD_59678,CotAD_51293,CotAD_33039,CotAD_13612,CotAD_09867,CotAD_75528,CotAD_39558,CotAD_04014,CotAD_06005,CotAD_48070,CotAD_71968,CotAD_28478,CotAD_39697,CotAD_40807,CotAD_60751,CotAD_70087,CotAD_26625,CotAD_56045,CotAD_66304,Cot…
Biological Process	GO:0044249	cellular biosynthetic process	65 of 143 in the list	5.61e-06	CotAD_18540,CotAD_01746,CotAD_03943,CotAD_16218,CotAD_51518,CotAD_33902,CotAD_75762,CotAD_15339,CotAD_59678,CotAD_13612,CotAD_33039,CotAD_09867,CotAD_63955,CotAD_13814,CotAD_75528,CotAD_39558,CotAD_04014,CotAD_06005,CotAD_48070,CotAD_71968,CotAD_28478,CotAD_60751,CotAD_70087,CotAD_26625,CotAD_56045,CotAD_66304,CotAD_33750,CotAD_45136,CotAD_09924,CotAD_34265,CotAD_22439,CotAD_32771,CotAD_48784,Cot…
Biological Process	GO:0009058	biosynthetic process	67 of 143 in the list	9.23e-06	CotAD_18540,CotAD_01746,CotAD_03943,CotAD_16218,CotAD_51518,CotAD_33902,CotAD_75762,CotAD_15339,CotAD_59678,CotAD_13612,CotAD_33039,CotAD_09867,CotAD_63955,CotAD_13814,CotAD_75528,CotAD_39558,CotAD_04014,CotAD_06005,CotAD_48070,CotAD_71968,CotAD_28478,CotAD_60751,CotAD_70087,CotAD_26625,CotAD_56045,CotAD_66304,CotAD_33750,CotAD_45136,CotAD_09924,CotAD_34265,CotAD_22439,CotAD_32771,CotAD_48784,Cot…
Biological Process	GO:1901576	organic substance biosynthetic process	64 of 143 in the list	9.9e-06	CotAD_18540,CotAD_01746,CotAD_03943,CotAD_16218,CotAD_51518,CotAD_33902,CotAD_75762,CotAD_15339,CotAD_59678,CotAD_13612,CotAD_33039,CotAD_09867,CotAD_13814,CotAD_75528,CotAD_39558,CotAD_04014,CotAD_06005,CotAD_48070,CotAD_71968,CotAD_28478,CotAD_70087,CotAD_60751,CotAD_26625,CotAD_56045,CotAD_66304,CotAD_33750,CotAD_45136,CotAD_09924,CotAD_34265,CotAD_22439,CotAD_32771,CotAD_48784,CotAD_01369,Cot…
Biological Process	GO:0044237	cellular metabolic process	101 of 143 in the list	0.000595021	CotAD_18540,CotAD_01746,CotAD_26763,CotAD_11265,CotAD_39724,CotAD_31151,CotAD_29882,CotAD_34911,CotAD_20849,CotAD_03943,CotAD_16218,CotAD_50985,CotAD_09934,CotAD_20919,CotAD_21853,CotAD_51518,CotAD_33902,CotAD_75762,CotAD_15339,CotAD_59678,CotAD_58944,CotAD_51293,CotAD_13612,CotAD_33039,CotAD_25402,CotAD_09867,CotAD_63955,CotAD_03745,CotAD_13814,CotAD_75528,CotAD_47337,CotAD_27060,CotAD_39558,Cot…
Biological Process	GO:0019464	glycine decarboxylation via glycine cleavage system	3 of 143 in the list	0.00087116	CotAD_03967,CotAD_39724,CotAD_34911
Biological Process	GO:0006546	glycine catabolic process	4 of 143 in the list	0.00217601	CotAD_03967,CotAD_39724,CotAD_59862,CotAD_34911
Biological Process	GO:0009071	serine family amino acid catabolic process	4 of 143 in the list	0.00217601	CotAD_03967,CotAD_39724,CotAD_59862,CotAD_34911
Biological Process	GO:0071704	organic substance metabolic process	101 of 143 in the list	0.00822176	CotAD_18540,CotAD_01746,CotAD_11265,CotAD_34319,CotAD_39724,CotAD_31151,CotAD_29882,CotAD_34911,CotAD_37369,CotAD_20849,CotAD_03943,CotAD_16218,CotAD_50985,CotAD_60606,CotAD_39460,CotAD_21853,CotAD_51518,CotAD_33902,CotAD_75762,CotAD_15339,CotAD_59678,CotAD_58944,CotAD_51293,CotAD_33039,CotAD_13612,CotAD_09867,CotAD_28349,CotAD_03745,CotAD_13814,CotAD_75528,CotAD_27060,CotAD_39558,CotAD_04014,Cot…
Biological Process	GO:0009767	photosynthetic electron transport chain	4 of 143 in the list	0.0101341	CotAD_09981,CotAD_09931,CotAD_28478,CotAD_25402
Biological Process	GO:0018298	protein-chromophore linkage	2 of 143 in the list	0.0122376	CotAD_09981,CotAD_09931
Biological Process	GO:0006544	glycine metabolic process	4 of 143 in the list	0.0134791	CotAD_03967,CotAD_39724,CotAD_59862,CotAD_34911
Biological Process	GO:0001510	RNA methylation	3 of 143 in the list	0.0186649	CotAD_01746,CotAD_72074,CotAD_65296
Biological Process	GO:0008152	metabolic process	127 of 143 in the list	0.0191011	CotAD_18540,CotAD_01746,CotAD_26763,CotAD_11265,CotAD_34319,CotAD_39724,CotAD_31151,CotAD_59395,CotAD_29882,CotAD_34911,CotAD_04148,CotAD_37369,CotAD_20849,CotAD_03943,CotAD_16218,CotAD_50985,CotAD_09934,CotAD_60606,CotAD_67025,CotAD_39460,CotAD_20919,CotAD_21853,CotAD_51518,CotAD_33902,CotAD_75762,CotAD_15339,CotAD_59678,CotAD_58944,CotAD_39893,CotAD_18970,CotAD_51293,CotAD_39880,CotAD_13612,Cot…
Biological Process	GO:0045036	protein targeting to chloroplast	3 of 143 in the list	0.0220718	CotAD_47002,CotAD_20919,CotAD_23190
Biological Process	GO:0072596	establishment of protein localization to chloroplast	3 of 143 in the list	0.0220718	CotAD_47002,CotAD_20919,CotAD_23190
Biological Process	GO:0072598	protein localization to chloroplast	3 of 143 in the list	0.0220718	CotAD_47002,CotAD_20919,CotAD_23190
Biological Process	GO:0006662	glycerol ether metabolic process	4 of 143 in the list	0.0220922	CotAD_28349,CotAD_23959,CotAD_34319,CotAD_17997
Biological Process	GO:0018904	ether metabolic process	4 of 143 in the list	0.0220922	CotAD_28349,CotAD_23959,CotAD_34319,CotAD_17997
Biological Process	GO:0009955	adaxial/abaxial pattern specification	2 of 143 in the list	0.0244956	CotAD_29344,CotAD_02641
Biological Process	GO:0006888	ER to Golgi vesicle-mediated transport	3 of 143 in the list	0.0257948	CotAD_26405,CotAD_32733,CotAD_32201
Biological Process	GO:0009451	RNA modification	4 of 143 in the list	0.0274168	CotAD_01746,CotAD_72074,CotAD_65296,CotAD_23190
Biological Process	GO:0006334	nucleosome assembly	3 of 143 in the list	0.0298332	CotAD_40930,CotAD_64491,CotAD_40807
Biological Process	GO:0031497	chromatin assembly	3 of 143 in the list	0.0298332	CotAD_40930,CotAD_64491,CotAD_40807
Biological Process	GO:0034728	nucleosome organization	3 of 143 in the list	0.0298332	CotAD_40930,CotAD_64491,CotAD_40807
Biological Process	GO:0065004	protein-DNA complex assembly	3 of 143 in the list	0.0298332	CotAD_40930,CotAD_64491,CotAD_40807
Biological Process	GO:0071824	protein-DNA complex subunit organization	3 of 143 in the list	0.0298332	CotAD_40930,CotAD_64491,CotAD_40807
Biological Process	GO:0045454	cell redox homeostasis	6 of 143 in the list	0.0316555	CotAD_28349,CotAD_23959,CotAD_34319,CotAD_37648,CotAD_03943,CotAD_17997
Biological Process	GO:0010150	leaf senescence	2 of 143 in the list	0.0318904	CotAD_22853,CotAD_19310
Biological Process	GO:0044238	primary metabolic process	93 of 143 in the list	0.0325308	CotAD_18540,CotAD_01746,CotAD_11265,CotAD_39724,CotAD_31151,CotAD_29882,CotAD_34911,CotAD_37369,CotAD_20849,CotAD_03943,CotAD_16218,CotAD_50985,CotAD_60606,CotAD_39460,CotAD_21853,CotAD_51518,CotAD_33902,CotAD_75762,CotAD_15339,CotAD_59678,CotAD_58944,CotAD_51293,CotAD_33039,CotAD_13612,CotAD_09867,CotAD_03745,CotAD_75528,CotAD_27060,CotAD_39558,CotAD_04014,CotAD_06005,CotAD_48070,CotAD_71968,Cot…
Biological Process	GO:0006323	DNA packaging	3 of 143 in the list	0.0341852	CotAD_40930,CotAD_64491,CotAD_40807
Biological Process	GO:0010260	organ senescence	2 of 143 in the list	0.0400377	CotAD_22853,CotAD_19310
Biological Process	GO:0009987	cellular process	109 of 143 in the list	0.0408312	CotAD_18540,CotAD_01746,CotAD_26763,CotAD_11265,CotAD_34319,CotAD_39724,CotAD_31151,CotAD_29882,CotAD_34911,CotAD_20849,CotAD_26405,CotAD_03943,CotAD_16218,CotAD_50985,CotAD_09934,CotAD_20919,CotAD_21853,CotAD_32201,CotAD_51518,CotAD_33902,CotAD_75762,CotAD_15339,CotAD_59678,CotAD_58944,CotAD_51293,CotAD_13612,CotAD_33039,CotAD_25402,CotAD_09867,CotAD_28349,CotAD_63955,CotAD_03745,CotAD_13814,Cot…
Biological Process	GO:0019684	photosynthesis, light reaction	7 of 143 in the list	0.0419263	CotAD_09981,CotAD_63955,CotAD_26763,CotAD_09931,CotAD_28478,CotAD_09934,CotAD_25402
Biological Process	GO:0006333	chromatin assembly or disassembly	3 of 143 in the list	0.043816	CotAD_40930,CotAD_64491,CotAD_40807
Biological Process	GO:0022900	electron transport chain	6 of 143 in the list	0.0483192	CotAD_09981,CotAD_37648,CotAD_63433,CotAD_09931,CotAD_28478,CotAD_25402

## Sheet: stage 4
GO category	GO Term	Description	Cluster Frequency	P-value	Proteins
Cellular Component	GO:0044391	ribosomal subunit	15 of 118 in the list	1.48452e-05	CotAD_09867,CotAD_65398,CotAD_01746,CotAD_72074,CotAD_40255,CotAD_46943,CotAD_65296,CotAD_34265,CotAD_29344,CotAD_16218,CotAD_10626,CotAD_04564,CotAD_02641,CotAD_46223,CotAD_01369
Cellular Component	GO:0032991	macromolecular complex	51 of 118 in the list	1.91621e-05	CotAD_01746,CotAD_40255,CotAD_30769,CotAD_29344,CotAD_03967,CotAD_10626,CotAD_16218,CotAD_40930,CotAD_75490,CotAD_20358,CotAD_36389,CotAD_24599,CotAD_20919,CotAD_22111,CotAD_59678,CotAD_47036,CotAD_25864,CotAD_32532,CotAD_07298,CotAD_59295,CotAD_33039,CotAD_03813,CotAD_09867,CotAD_72067,CotAD_63955,CotAD_72074,CotAD_75528,CotAD_46943,CotAD_65296,CotAD_57421,CotAD_47337,CotAD_12451,CotAD_04186,Cot…
Cellular Component	GO:0030529	ribonucleoprotein complex	29 of 118 in the list	5.69429e-05	CotAD_09867,CotAD_01746,CotAD_72074,CotAD_75528,CotAD_40255,CotAD_46943,CotAD_65296,CotAD_04186,CotAD_30769,CotAD_29344,CotAD_06005,CotAD_10626,CotAD_57557,CotAD_16218,CotAD_04564,CotAD_36174,CotAD_75490,CotAD_65398,CotAD_26625,CotAD_22111,CotAD_59678,CotAD_34265,CotAD_22439,CotAD_02641,CotAD_07298,CotAD_46223,CotAD_33039,CotAD_03813,CotAD_01369
Cellular Component	GO:0005840	ribosome	26 of 118 in the list	0.000110286	CotAD_09867,CotAD_01746,CotAD_72074,CotAD_75528,CotAD_40255,CotAD_46943,CotAD_65296,CotAD_30769,CotAD_29344,CotAD_06005,CotAD_10626,CotAD_16218,CotAD_57557,CotAD_04564,CotAD_36174,CotAD_65398,CotAD_26625,CotAD_22111,CotAD_59678,CotAD_34265,CotAD_22439,CotAD_02641,CotAD_07298,CotAD_46223,CotAD_33039,CotAD_01369
Cellular Component	GO:0043228	non-membrane-bounded organelle	32 of 118 in the list	0.000318053	CotAD_01746,CotAD_61923,CotAD_40255,CotAD_30769,CotAD_29344,CotAD_10626,CotAD_16218,CotAD_40930,CotAD_75490,CotAD_22111,CotAD_59678,CotAD_07298,CotAD_33039,CotAD_09867,CotAD_72074,CotAD_75528,CotAD_65296,CotAD_46943,CotAD_06005,CotAD_57557,CotAD_28478,CotAD_04564,CotAD_36174,CotAD_40807,CotAD_65398,CotAD_26625,CotAD_34265,CotAD_22439,CotAD_06249,CotAD_02641,CotAD_01369,CotAD_46223
Cellular Component	GO:0043232	intracellular non-membrane-bounded organelle	32 of 118 in the list	0.000318053	CotAD_01746,CotAD_61923,CotAD_40255,CotAD_30769,CotAD_29344,CotAD_10626,CotAD_16218,CotAD_40930,CotAD_75490,CotAD_22111,CotAD_59678,CotAD_07298,CotAD_33039,CotAD_09867,CotAD_72074,CotAD_75528,CotAD_65296,CotAD_46943,CotAD_06005,CotAD_57557,CotAD_28478,CotAD_04564,CotAD_36174,CotAD_40807,CotAD_65398,CotAD_26625,CotAD_34265,CotAD_22439,CotAD_06249,CotAD_02641,CotAD_01369,CotAD_46223
Cellular Component	GO:0009534	chloroplast thylakoid	18 of 118 in the list	0.000331232	CotAD_63955,CotAD_72067,CotAD_26763,CotAD_57421,CotAD_47337,CotAD_19310,CotAD_32171,CotAD_38968,CotAD_28478,CotAD_09755,CotAD_20919,CotAD_59996,CotAD_33750,CotAD_09981,CotAD_09931,CotAD_59295,CotAD_01369,CotAD_13886
Cellular Component	GO:0031976	plastid thylakoid	18 of 118 in the list	0.000331232	CotAD_63955,CotAD_72067,CotAD_26763,CotAD_57421,CotAD_47337,CotAD_19310,CotAD_32171,CotAD_38968,CotAD_28478,CotAD_09755,CotAD_20919,CotAD_59996,CotAD_33750,CotAD_09981,CotAD_09931,CotAD_59295,CotAD_01369,CotAD_13886
Cellular Component	GO:0031984	organelle subcompartment	18 of 118 in the list	0.000331232	CotAD_63955,CotAD_72067,CotAD_26763,CotAD_57421,CotAD_47337,CotAD_19310,CotAD_32171,CotAD_38968,CotAD_28478,CotAD_09755,CotAD_20919,CotAD_59996,CotAD_33750,CotAD_09981,CotAD_09931,CotAD_59295,CotAD_01369,CotAD_13886
Cellular Component	GO:0009523	photosystem II	7 of 118 in the list	0.000364971	CotAD_09981,CotAD_72067,CotAD_20919,CotAD_09931,CotAD_28478,CotAD_57421,CotAD_59295
Cellular Component	GO:0022625	cytosolic large ribosomal subunit	7 of 118 in the list	0.000435828	CotAD_29344,CotAD_16218,CotAD_04564,CotAD_40255,CotAD_02641,CotAD_46943,CotAD_65296
Cellular Component	GO:0009521	photosystem	8 of 118 in the list	0.000640571	CotAD_72067,CotAD_20919,CotAD_57421,CotAD_47337,CotAD_09981,CotAD_28478,CotAD_09931,CotAD_59295
Cellular Component	GO:0022626	cytosolic ribosome	15 of 118 in the list	0.000890214	CotAD_01746,CotAD_72074,CotAD_22111,CotAD_40255,CotAD_46943,CotAD_65296,CotAD_34265,CotAD_22439,CotAD_29344,CotAD_16218,CotAD_10626,CotAD_04564,CotAD_02641,CotAD_33039,CotAD_01369
Cellular Component	GO:0009579	thylakoid	21 of 118 in the list	0.000974382	CotAD_63955,CotAD_72067,CotAD_26763,CotAD_63087,CotAD_57421,CotAD_47337,CotAD_19310,CotAD_32171,CotAD_06005,CotAD_57557,CotAD_38968,CotAD_28478,CotAD_09755,CotAD_59996,CotAD_20919,CotAD_33750,CotAD_09981,CotAD_09931,CotAD_59295,CotAD_01369,CotAD_13886
Cellular Component	GO:0034357	photosynthetic membrane	16 of 118 in the list	0.00156412	CotAD_63955,CotAD_72067,CotAD_26763,CotAD_57421,CotAD_47337,CotAD_19310,CotAD_32171,CotAD_38968,CotAD_28478,CotAD_09755,CotAD_20919,CotAD_59996,CotAD_09981,CotAD_09931,CotAD_59295,CotAD_13886
Cellular Component	GO:0015934	large ribosomal subunit	8 of 118 in the list	0.00192112	CotAD_09867,CotAD_40255,CotAD_46943,CotAD_65296,CotAD_29344,CotAD_16218,CotAD_04564,CotAD_02641
Cellular Component	GO:0022627	cytosolic small ribosomal subunit	5 of 118 in the list	0.00231102	CotAD_01746,CotAD_72074,CotAD_10626,CotAD_34265,CotAD_01369
Cellular Component	GO:0009535	chloroplast thylakoid membrane	14 of 118 in the list	0.00243875	CotAD_63955,CotAD_72067,CotAD_26763,CotAD_09755,CotAD_59996,CotAD_20919,CotAD_47337,CotAD_19310,CotAD_09981,CotAD_32171,CotAD_38968,CotAD_28478,CotAD_09931,CotAD_13886
Cellular Component	GO:0055035	plastid thylakoid membrane	14 of 118 in the list	0.00243875	CotAD_63955,CotAD_72067,CotAD_26763,CotAD_09755,CotAD_59996,CotAD_20919,CotAD_47337,CotAD_19310,CotAD_09981,CotAD_32171,CotAD_38968,CotAD_28478,CotAD_09931,CotAD_13886
Cellular Component	GO:0015935	small ribosomal subunit	7 of 118 in the list	0.00278185	CotAD_65398,CotAD_01746,CotAD_72074,CotAD_10626,CotAD_46223,CotAD_34265,CotAD_01369
Cellular Component	GO:0044445	cytosolic part	15 of 118 in the list	0.00300589	CotAD_01746,CotAD_72074,CotAD_22111,CotAD_40255,CotAD_46943,CotAD_65296,CotAD_34265,CotAD_22439,CotAD_29344,CotAD_16218,CotAD_10626,CotAD_04564,CotAD_02641,CotAD_33039,CotAD_01369
Cellular Component	GO:0044436	thylakoid part	16 of 118 in the list	0.00319315	CotAD_63955,CotAD_72067,CotAD_26763,CotAD_57421,CotAD_47337,CotAD_19310,CotAD_32171,CotAD_38968,CotAD_28478,CotAD_09755,CotAD_20919,CotAD_59996,CotAD_09981,CotAD_09931,CotAD_59295,CotAD_13886
Cellular Component	GO:0042651	thylakoid membrane	14 of 118 in the list	0.00367267	CotAD_63955,CotAD_72067,CotAD_26763,CotAD_09755,CotAD_59996,CotAD_20919,CotAD_47337,CotAD_19310,CotAD_09981,CotAD_32171,CotAD_38968,CotAD_28478,CotAD_09931,CotAD_13886
Cellular Component	GO:0044446	intracellular organelle part	56 of 118 in the list	0.00484361	CotAD_01746,CotAD_26763,CotAD_61923,CotAD_40255,CotAD_19310,CotAD_32171,CotAD_29344,CotAD_10626,CotAD_16218,CotAD_40930,CotAD_07381,CotAD_24599,CotAD_09755,CotAD_20919,CotAD_22111,CotAD_59295,CotAD_00154,CotAD_33039,CotAD_03813,CotAD_09867,CotAD_28349,CotAD_72067,CotAD_63955,CotAD_72074,CotAD_63087,CotAD_46943,CotAD_65296,CotAD_57421,CotAD_50686,CotAD_08216,CotAD_47337,CotAD_06005,CotAD_57557,Cot…
Cellular Component	GO:0044422	organelle part	56 of 118 in the list	0.00495414	CotAD_01746,CotAD_26763,CotAD_61923,CotAD_40255,CotAD_19310,CotAD_32171,CotAD_29344,CotAD_10626,CotAD_16218,CotAD_40930,CotAD_07381,CotAD_24599,CotAD_09755,CotAD_20919,CotAD_22111,CotAD_59295,CotAD_00154,CotAD_33039,CotAD_03813,CotAD_09867,CotAD_28349,CotAD_72067,CotAD_63955,CotAD_72074,CotAD_63087,CotAD_46943,CotAD_65296,CotAD_57421,CotAD_50686,CotAD_08216,CotAD_47337,CotAD_06005,CotAD_57557,Cot…
Cellular Component	GO:0005618	cell wall	18 of 118 in the list	0.00743925	CotAD_01746,CotAD_72074,CotAD_61923,CotAD_33106,CotAD_19310,CotAD_72223,CotAD_26495,CotAD_39460,CotAD_12173,CotAD_28371,CotAD_03875,CotAD_34265,CotAD_20130,CotAD_22439,CotAD_39893,CotAD_06249,CotAD_33039,CotAD_03813
Cellular Component	GO:0030312	external encapsulating structure	18 of 118 in the list	0.00806683	CotAD_01746,CotAD_72074,CotAD_61923,CotAD_33106,CotAD_19310,CotAD_72223,CotAD_26495,CotAD_39460,CotAD_12173,CotAD_28371,CotAD_03875,CotAD_34265,CotAD_20130,CotAD_22439,CotAD_39893,CotAD_06249,CotAD_33039,CotAD_03813
Cellular Component	GO:0030136	clathrin-coated vesicle	2 of 118 in the list	0.00852726	CotAD_33468,CotAD_06476
Cellular Component	GO:0009536	plastid	56 of 118 in the list	0.0111585	CotAD_01746,CotAD_26763,CotAD_73731,CotAD_08909,CotAD_62394,CotAD_19310,CotAD_32171,CotAD_22019,CotAD_29344,CotAD_16218,CotAD_07381,CotAD_09755,CotAD_20919,CotAD_22111,CotAD_53618,CotAD_60344,CotAD_07298,CotAD_59295,CotAD_00154,CotAD_24977,CotAD_33039,CotAD_03813,CotAD_09867,CotAD_28349,CotAD_72067,CotAD_63955,CotAD_63087,CotAD_46943,CotAD_57421,CotAD_08216,CotAD_47337,CotAD_70921,CotAD_06005,Cot…
Cellular Component	GO:0005737	cytoplasm	101 of 118 in the list	0.0118651	CotAD_01746,CotAD_26763,CotAD_48482,CotAD_73731,CotAD_08909,CotAD_19310,CotAD_32171,CotAD_26405,CotAD_22019,CotAD_08593,CotAD_16218,CotAD_20358,CotAD_36389,CotAD_07381,CotAD_38141,CotAD_63713,CotAD_24599,CotAD_20919,CotAD_22111,CotAD_03169,CotAD_59678,CotAD_28371,CotAD_53618,CotAD_03982,CotAD_39893,CotAD_00154,CotAD_03813,CotAD_33039,CotAD_09867,CotAD_28349,CotAD_72067,CotAD_63955,CotAD_63087,Cot…
Cellular Component	GO:0044434	chloroplast part	32 of 118 in the list	0.012119	CotAD_26763,CotAD_19310,CotAD_32171,CotAD_07381,CotAD_09755,CotAD_20919,CotAD_22111,CotAD_00154,CotAD_59295,CotAD_28349,CotAD_72067,CotAD_63955,CotAD_63087,CotAD_57421,CotAD_47337,CotAD_08216,CotAD_06005,CotAD_38968,CotAD_57557,CotAD_28478,CotAD_06476,CotAD_59996,CotAD_33750,CotAD_36729,CotAD_09981,CotAD_06249,CotAD_33468,CotAD_09931,CotAD_02641,CotAD_01369,CotAD_13886,CotAD_00077
Cellular Component	GO:0009507	chloroplast	54 of 118 in the list	0.0131465	CotAD_01746,CotAD_26763,CotAD_73731,CotAD_08909,CotAD_62394,CotAD_19310,CotAD_32171,CotAD_22019,CotAD_29344,CotAD_16218,CotAD_07381,CotAD_09755,CotAD_20919,CotAD_22111,CotAD_53618,CotAD_60344,CotAD_59295,CotAD_00154,CotAD_24977,CotAD_33039,CotAD_03813,CotAD_09867,CotAD_28349,CotAD_72067,CotAD_63955,CotAD_63087,CotAD_46943,CotAD_57421,CotAD_08216,CotAD_47337,CotAD_70921,CotAD_06005,CotAD_57557,Cot…
Cellular Component	GO:0044424	intracellular part	109 of 118 in the list	0.0156666	CotAD_01746,CotAD_26763,CotAD_48482,CotAD_73731,CotAD_08909,CotAD_19310,CotAD_32171,CotAD_26405,CotAD_22019,CotAD_08593,CotAD_16218,CotAD_75490,CotAD_20358,CotAD_36389,CotAD_07381,CotAD_38141,CotAD_63713,CotAD_24599,CotAD_20919,CotAD_22111,CotAD_03169,CotAD_59678,CotAD_28371,CotAD_53618,CotAD_03982,CotAD_39893,CotAD_00154,CotAD_33039,CotAD_03813,CotAD_09867,CotAD_28349,CotAD_72067,CotAD_63955,Cot…
Cellular Component	GO:0044435	plastid part	32 of 118 in the list	0.015991	CotAD_26763,CotAD_19310,CotAD_32171,CotAD_07381,CotAD_09755,CotAD_20919,CotAD_22111,CotAD_00154,CotAD_59295,CotAD_28349,CotAD_72067,CotAD_63955,CotAD_63087,CotAD_57421,CotAD_47337,CotAD_08216,CotAD_06005,CotAD_38968,CotAD_57557,CotAD_28478,CotAD_06476,CotAD_59996,CotAD_33750,CotAD_36729,CotAD_09981,CotAD_06249,CotAD_33468,CotAD_09931,CotAD_02641,CotAD_01369,CotAD_13886,CotAD_00077
Cellular Component	GO:0005730	nucleolus	11 of 118 in the list	0.0176012	CotAD_72074,CotAD_61923,CotAD_46943,CotAD_34265,CotAD_22439,CotAD_06249,CotAD_29344,CotAD_16218,CotAD_10626,CotAD_02641,CotAD_33039
Cellular Component	GO:0043229	intracellular organelle	94 of 118 in the list	0.0193001	CotAD_01746,CotAD_26763,CotAD_48482,CotAD_73731,CotAD_08909,CotAD_19310,CotAD_32171,CotAD_26405,CotAD_22019,CotAD_16218,CotAD_75490,CotAD_36389,CotAD_07381,CotAD_63713,CotAD_24599,CotAD_20919,CotAD_22111,CotAD_59678,CotAD_53618,CotAD_03982,CotAD_39893,CotAD_00154,CotAD_03813,CotAD_33039,CotAD_09867,CotAD_28349,CotAD_72067,CotAD_63955,CotAD_63087,CotAD_75528,CotAD_50686,CotAD_47337,CotAD_06005,Cot…
Cellular Component	GO:0043226	organelle	94 of 118 in the list	0.0196685	CotAD_01746,CotAD_26763,CotAD_48482,CotAD_73731,CotAD_08909,CotAD_19310,CotAD_32171,CotAD_26405,CotAD_22019,CotAD_16218,CotAD_75490,CotAD_36389,CotAD_07381,CotAD_63713,CotAD_24599,CotAD_20919,CotAD_22111,CotAD_59678,CotAD_53618,CotAD_03982,CotAD_39893,CotAD_00154,CotAD_03813,CotAD_33039,CotAD_09867,CotAD_28349,CotAD_72067,CotAD_63955,CotAD_63087,CotAD_75528,CotAD_50686,CotAD_47337,CotAD_06005,Cot…
Cellular Component	GO:0005622	intracellular	111 of 118 in the list	0.0217124	CotAD_01746,CotAD_26763,CotAD_48482,CotAD_73731,CotAD_08909,CotAD_19310,CotAD_32171,CotAD_26405,CotAD_22019,CotAD_08593,CotAD_16218,CotAD_75490,CotAD_20358,CotAD_36389,CotAD_07381,CotAD_38141,CotAD_63713,CotAD_24599,CotAD_20919,CotAD_22111,CotAD_03169,CotAD_59678,CotAD_28371,CotAD_53618,CotAD_03982,CotAD_39893,CotAD_00154,CotAD_33039,CotAD_03813,CotAD_09867,CotAD_28349,CotAD_72067,CotAD_63955,Cot…
Cellular Component	GO:0010319	stromule	4 of 118 in the list	0.0370986	CotAD_63087,CotAD_59996,CotAD_20919,CotAD_19310
Cellular Component	GO:0071944	cell periphery	38 of 118 in the list	0.0404617	CotAD_01746,CotAD_61923,CotAD_33106,CotAD_19310,CotAD_72223,CotAD_26405,CotAD_29344,CotAD_10626,CotAD_16218,CotAD_26495,CotAD_20358,CotAD_23492,CotAD_63713,CotAD_39460,CotAD_11368,CotAD_03875,CotAD_28371,CotAD_03982,CotAD_39893,CotAD_56942,CotAD_07298,CotAD_03813,CotAD_33039,CotAD_63955,CotAD_72074,CotAD_46943,CotAD_50686,CotAD_63433,CotAD_28478,CotAD_06476,CotAD_12173,CotAD_34265,CotAD_20130,Cot…
Cellular Component	GO:0044444	cytoplasmic part	87 of 118 in the list	0.0416779	CotAD_01746,CotAD_26763,CotAD_48482,CotAD_73731,CotAD_08909,CotAD_19310,CotAD_32171,CotAD_26405,CotAD_22019,CotAD_16218,CotAD_20358,CotAD_07381,CotAD_24599,CotAD_20919,CotAD_22111,CotAD_59678,CotAD_53618,CotAD_03982,CotAD_39893,CotAD_00154,CotAD_03813,CotAD_33039,CotAD_09867,CotAD_28349,CotAD_72067,CotAD_63955,CotAD_63087,CotAD_75528,CotAD_50686,CotAD_47337,CotAD_12451,CotAD_06005,CotAD_57557,Cot…
Cellular Component	GO:0005773	vacuole	15 of 118 in the list	0.0450441	CotAD_01746,CotAD_72074,CotAD_46943,CotAD_48883,CotAD_50686,CotAD_36729,CotAD_03982,CotAD_39893,CotAD_20130,CotAD_26405,CotAD_06249,CotAD_29344,CotAD_63433,CotAD_07306,CotAD_02641
Molecular Function	GO:0003735	structural constituent of ribosome	25 of 145 in the list	3.17824e-07	CotAD_09867,CotAD_01746,CotAD_72074,CotAD_75528,CotAD_40255,CotAD_46943,CotAD_65296,CotAD_30769,CotAD_29344,CotAD_06005,CotAD_10626,CotAD_16218,CotAD_57557,CotAD_04564,CotAD_36174,CotAD_65398,CotAD_26625,CotAD_59678,CotAD_34265,CotAD_22439,CotAD_02641,CotAD_07298,CotAD_46223,CotAD_33039,CotAD_01369
Molecular Function	GO:0005198	structural molecule activity	26 of 145 in the list	1.15233e-06	CotAD_09867,CotAD_01746,CotAD_72074,CotAD_75528,CotAD_40255,CotAD_46943,CotAD_65296,CotAD_32171,CotAD_30769,CotAD_29344,CotAD_06005,CotAD_10626,CotAD_16218,CotAD_57557,CotAD_04564,CotAD_36174,CotAD_65398,CotAD_26625,CotAD_59678,CotAD_34265,CotAD_22439,CotAD_02641,CotAD_07298,CotAD_46223,CotAD_33039,CotAD_01369
Molecular Function	GO:0016846	carbon-sulfur lyase activity	5 of 145 in the list	0.0011188	CotAD_09738,CotAD_70921,CotAD_16004,CotAD_22953,CotAD_36729
Molecular Function	GO:0004021	L-alanine:2-oxoglutarate aminotransferase activity	2 of 145 in the list	0.00671938	CotAD_09738,CotAD_36729
Molecular Function	GO:0005546	phosphatidylinositol-4,5-bisphosphate binding	2 of 145 in the list	0.00671938	CotAD_33468,CotAD_06476
Molecular Function	GO:0047635	alanine-oxo-acid transaminase activity	2 of 145 in the list	0.00671938	CotAD_09738,CotAD_36729
Molecular Function	GO:0016829	lyase activity	14 of 145 in the list	0.00885076	CotAD_09738,CotAD_21013,CotAD_73731,CotAD_21853,CotAD_22953,CotAD_62394,CotAD_53618,CotAD_36729,CotAD_27060,CotAD_58944,CotAD_70921,CotAD_27087,CotAD_08593,CotAD_16004
Molecular Function	GO:0004630	phospholipase D activity	2 of 145 in the list	0.0109473	CotAD_33468,CotAD_06476
Molecular Function	GO:0004802	transketolase activity	2 of 145 in the list	0.0109473	CotAD_60441,CotAD_39561
Molecular Function	GO:0016847	1-aminocyclopropane-1-carboxylate synthase activity	2 of 145 in the list	0.0109473	CotAD_09738,CotAD_36729
Molecular Function	GO:0070290	NAPE-specific phospholipase D activity	2 of 145 in the list	0.0109473	CotAD_33468,CotAD_06476
Molecular Function	GO:0016984	ribulose-bisphosphate carboxylase activity	3 of 145 in the list	0.0160074	CotAD_73731,CotAD_62394,CotAD_53618
Molecular Function	GO:1901981	phosphatidylinositol phosphate binding	2 of 145 in the list	0.0160529	CotAD_33468,CotAD_06476
Molecular Function	GO:0016830	carbon-carbon lyase activity	7 of 145 in the list	0.0203424	CotAD_21013,CotAD_73731,CotAD_21853,CotAD_62394,CotAD_53618,CotAD_27060,CotAD_58944
Molecular Function	GO:0004557	alpha-galactosidase activity	2 of 145 in the list	0.0219718	CotAD_20130,CotAD_28371
Molecular Function	GO:0046906	tetrapyrrole binding	7 of 145 in the list	0.0243457	CotAD_09981,CotAD_39893,CotAD_46387,CotAD_63433,CotAD_28413,CotAD_09931,CotAD_28478
Molecular Function	GO:0003723	RNA binding	14 of 145 in the list	0.0243933	CotAD_46655,CotAD_09867,CotAD_72074,CotAD_31527,CotAD_41487,CotAD_34265,CotAD_12451,CotAD_29344,CotAD_06005,CotAD_57557,CotAD_10626,CotAD_02641,CotAD_07298,CotAD_46223
Molecular Function	GO:0016831	carboxy-lyase activity	5 of 145 in the list	0.0294909	CotAD_21013,CotAD_73731,CotAD_21853,CotAD_62394,CotAD_53618
Molecular Function	GO:0016744	transferase activity, transferring aldehyde or ketonic groups	2 of 145 in the list	0.0360082	CotAD_60441,CotAD_39561
Molecular Function	GO:0005543	phospholipid binding	3 of 145 in the list	0.0379066	CotAD_59067,CotAD_33468,CotAD_06476
Molecular Function	GO:0004356	glutamate-ammonia ligase activity	2 of 145 in the list	0.0440128	CotAD_28334,CotAD_38141
Molecular Function	GO:0016168	chlorophyll binding	2 of 145 in the list	0.0440128	CotAD_09981,CotAD_09931
Molecular Function	GO:0016211	ammonia ligase activity	2 of 145 in the list	0.0440128	CotAD_28334,CotAD_38141
Molecular Function	GO:0016880	acid-ammonia (or amide) ligase activity	2 of 145 in the list	0.0440128	CotAD_28334,CotAD_38141
Molecular Function	GO:0035091	phosphatidylinositol binding	2 of 145 in the list	0.0440128	CotAD_33468,CotAD_06476
Biological Process	GO:0006412	translation	31 of 143 in the list	7.75157e-06	CotAD_46655,CotAD_09867,CotAD_01746,CotAD_72074,CotAD_31527,CotAD_41487,CotAD_75528,CotAD_40255,CotAD_46943,CotAD_65296,CotAD_12451,CotAD_30769,CotAD_29344,CotAD_06005,CotAD_10626,CotAD_16218,CotAD_57557,CotAD_04564,CotAD_36174,CotAD_23492,CotAD_65398,CotAD_26625,CotAD_22111,CotAD_59678,CotAD_34265,CotAD_22439,CotAD_02641,CotAD_07298,CotAD_46223,CotAD_33039,CotAD_01369
Biological Process	GO:0010467	gene expression	34 of 143 in the list	5.7876e-05	CotAD_46655,CotAD_01746,CotAD_40255,CotAD_30769,CotAD_29344,CotAD_10626,CotAD_16218,CotAD_23492,CotAD_07381,CotAD_22111,CotAD_59678,CotAD_07298,CotAD_33039,CotAD_09867,CotAD_72074,CotAD_75528,CotAD_41487,CotAD_31527,CotAD_65296,CotAD_46943,CotAD_08216,CotAD_12451,CotAD_06005,CotAD_57557,CotAD_28478,CotAD_04564,CotAD_36174,CotAD_65398,CotAD_26625,CotAD_34265,CotAD_22439,CotAD_02641,CotAD_46223,Cot…
Biological Process	GO:0034645	cellular macromolecule biosynthetic process	35 of 143 in the list	0.00017608	CotAD_46655,CotAD_01746,CotAD_40255,CotAD_30769,CotAD_29344,CotAD_10626,CotAD_16218,CotAD_23492,CotAD_22111,CotAD_59678,CotAD_03875,CotAD_07298,CotAD_33039,CotAD_09867,CotAD_72074,CotAD_75528,CotAD_41487,CotAD_31527,CotAD_65296,CotAD_46943,CotAD_08216,CotAD_12451,CotAD_06005,CotAD_57557,CotAD_28478,CotAD_04564,CotAD_36174,CotAD_65398,CotAD_26625,CotAD_33750,CotAD_34265,CotAD_22439,CotAD_02641,Cot…
Biological Process	GO:0009059	macromolecule biosynthetic process	35 of 143 in the list	0.00023861	CotAD_46655,CotAD_01746,CotAD_40255,CotAD_30769,CotAD_29344,CotAD_10626,CotAD_16218,CotAD_23492,CotAD_22111,CotAD_59678,CotAD_03875,CotAD_07298,CotAD_33039,CotAD_09867,CotAD_72074,CotAD_75528,CotAD_41487,CotAD_31527,CotAD_65296,CotAD_46943,CotAD_08216,CotAD_12451,CotAD_06005,CotAD_57557,CotAD_28478,CotAD_04564,CotAD_36174,CotAD_65398,CotAD_26625,CotAD_33750,CotAD_34265,CotAD_22439,CotAD_02641,Cot…
Biological Process	GO:0007568	aging	4 of 143 in the list	0.00167903	CotAD_70921,CotAD_70046,CotAD_31118,CotAD_19310
Biological Process	GO:0015979	photosynthesis	14 of 143 in the list	0.00189885	CotAD_63955,CotAD_72067,CotAD_26763,CotAD_73731,CotAD_20919,CotAD_02664,CotAD_08216,CotAD_62394,CotAD_53618,CotAD_47337,CotAD_09981,CotAD_28478,CotAD_09931,CotAD_24977
Biological Process	GO:0010150	leaf senescence	3 of 143 in the list	0.00231125	CotAD_70046,CotAD_31118,CotAD_19310
Biological Process	GO:0010119	regulation of stomatal movement	3 of 143 in the list	0.00337492	CotAD_33468,CotAD_48883,CotAD_06476
Biological Process	GO:0010260	organ senescence	3 of 143 in the list	0.00337492	CotAD_70046,CotAD_31118,CotAD_19310
Biological Process	GO:0019538	protein metabolic process	50 of 143 in the list	0.00644237	CotAD_46655,CotAD_01746,CotAD_11265,CotAD_56317,CotAD_40255,CotAD_63566,CotAD_30769,CotAD_29344,CotAD_25305,CotAD_10626,CotAD_16218,CotAD_23492,CotAD_36389,CotAD_39460,CotAD_22111,CotAD_65013,CotAD_59678,CotAD_66883,CotAD_47036,CotAD_32532,CotAD_07298,CotAD_33039,CotAD_09867,CotAD_72074,CotAD_31527,CotAD_75528,CotAD_41487,CotAD_46943,CotAD_65296,CotAD_12451,CotAD_06005,CotAD_57557,CotAD_38968,Cot…
Biological Process	GO:0044249	cellular biosynthetic process	54 of 143 in the list	0.00736959	CotAD_46655,CotAD_09738,CotAD_48129,CotAD_01746,CotAD_73731,CotAD_40255,CotAD_62394,CotAD_28334,CotAD_30769,CotAD_29344,CotAD_08593,CotAD_10626,CotAD_16218,CotAD_23492,CotAD_07381,CotAD_38141,CotAD_21013,CotAD_22111,CotAD_03169,CotAD_59678,CotAD_03875,CotAD_53618,CotAD_34779,CotAD_25864,CotAD_07298,CotAD_33039,CotAD_03813,CotAD_09867,CotAD_63955,CotAD_72074,CotAD_31527,CotAD_75528,CotAD_41487,Cot…
Biological Process	GO:0048366	leaf development	5 of 143 in the list	0.00903364	CotAD_07381,CotAD_29344,CotAD_70046,CotAD_31118,CotAD_19310
Biological Process	GO:0048827	phyllome development	5 of 143 in the list	0.0101461	CotAD_07381,CotAD_29344,CotAD_70046,CotAD_31118,CotAD_19310
Biological Process	GO:0009789	positive regulation of abscisic acid mediated signaling pathway	2 of 143 in the list	0.0122376	CotAD_33468,CotAD_06476
Biological Process	GO:0018298	protein-chromophore linkage	2 of 143 in the list	0.0122376	CotAD_09981,CotAD_09931
Biological Process	GO:0018871	1-aminocyclopropane-1-carboxylate metabolic process	2 of 143 in the list	0.0122376	CotAD_09738,CotAD_36729
Biological Process	GO:0042218	1-aminocyclopropane-1-carboxylate biosynthetic process	2 of 143 in the list	0.0122376	CotAD_09738,CotAD_36729
Biological Process	GO:1901421	positive regulation of response to alcohol	2 of 143 in the list	0.0122376	CotAD_33468,CotAD_06476
Biological Process	GO:0044267	cellular protein metabolic process	41 of 143 in the list	0.0146895	CotAD_46655,CotAD_01746,CotAD_11265,CotAD_56317,CotAD_40255,CotAD_30769,CotAD_29344,CotAD_10626,CotAD_16218,CotAD_23492,CotAD_36389,CotAD_22111,CotAD_59678,CotAD_47036,CotAD_32532,CotAD_07298,CotAD_33039,CotAD_09867,CotAD_72074,CotAD_75528,CotAD_41487,CotAD_31527,CotAD_46943,CotAD_65296,CotAD_12451,CotAD_06005,CotAD_57557,CotAD_59544,CotAD_04564,CotAD_07306,CotAD_36174,CotAD_65398,CotAD_26625,Cot…
Biological Process	GO:0019684	photosynthesis, light reaction	8 of 143 in the list	0.0148269	CotAD_63955,CotAD_26763,CotAD_02664,CotAD_08216,CotAD_09981,CotAD_28478,CotAD_09931,CotAD_24977
Biological Process	GO:0006664	glycolipid metabolic process	3 of 143 in the list	0.0155732	CotAD_20130,CotAD_08593,CotAD_28371
Biological Process	GO:0006672	ceramide metabolic process	2 of 143 in the list	0.0179208	CotAD_20130,CotAD_28371
Biological Process	GO:0006677	glycosylceramide metabolic process	2 of 143 in the list	0.0179208	CotAD_20130,CotAD_28371
Biological Process	GO:0006687	glycosphingolipid metabolic process	2 of 143 in the list	0.0179208	CotAD_20130,CotAD_28371
Biological Process	GO:0009787	regulation of abscisic acid mediated signaling pathway	2 of 143 in the list	0.0179208	CotAD_33468,CotAD_06476
Biological Process	GO:0016137	glycoside metabolic process	2 of 143 in the list	0.0179208	CotAD_20130,CotAD_28371
Biological Process	GO:0016139	glycoside catabolic process	2 of 143 in the list	0.0179208	CotAD_20130,CotAD_28371
Biological Process	GO:0019377	glycolipid catabolic process	2 of 143 in the list	0.0179208	CotAD_20130,CotAD_28371
Biological Process	GO:0030149	sphingolipid catabolic process	2 of 143 in the list	0.0179208	CotAD_20130,CotAD_28371
Biological Process	GO:0046466	membrane lipid catabolic process	2 of 143 in the list	0.0179208	CotAD_20130,CotAD_28371
Biological Process	GO:0046477	glycosylceramide catabolic process	2 of 143 in the list	0.0179208	CotAD_20130,CotAD_28371
Biological Process	GO:0046479	glycosphingolipid catabolic process	2 of 143 in the list	0.0179208	CotAD_20130,CotAD_28371
Biological Process	GO:0046514	ceramide catabolic process	2 of 143 in the list	0.0179208	CotAD_20130,CotAD_28371
Biological Process	GO:1901419	regulation of response to alcohol	2 of 143 in the list	0.0179208	CotAD_33468,CotAD_06476
Biological Process	GO:0001510	RNA methylation	3 of 143 in the list	0.0186649	CotAD_01746,CotAD_72074,CotAD_65296
Biological Process	GO:0009845	seed germination	3 of 143 in the list	0.0186649	CotAD_33468,CotAD_06476,CotAD_03813
Biological Process	GO:0045036	protein targeting to chloroplast	3 of 143 in the list	0.0220718	CotAD_07381,CotAD_20919,CotAD_00077
Biological Process	GO:0072596	establishment of protein localization to chloroplast	3 of 143 in the list	0.0220718	CotAD_07381,CotAD_20919,CotAD_00077
Biological Process	GO:0072598	protein localization to chloroplast	3 of 143 in the list	0.0220718	CotAD_07381,CotAD_20919,CotAD_00077
Biological Process	GO:0090351	seedling development	3 of 143 in the list	0.0220718	CotAD_33468,CotAD_06476,CotAD_03813
Biological Process	GO:0009058	biosynthetic process	54 of 143 in the list	0.0233655	CotAD_46655,CotAD_09738,CotAD_48129,CotAD_01746,CotAD_73731,CotAD_40255,CotAD_62394,CotAD_28334,CotAD_30769,CotAD_29344,CotAD_08593,CotAD_10626,CotAD_16218,CotAD_23492,CotAD_07381,CotAD_38141,CotAD_21013,CotAD_22111,CotAD_03169,CotAD_59678,CotAD_03875,CotAD_53618,CotAD_34779,CotAD_25864,CotAD_07298,CotAD_33039,CotAD_03813,CotAD_09867,CotAD_63955,CotAD_72074,CotAD_31527,CotAD_75528,CotAD_41487,Cot…
Biological Process	GO:0009955	adaxial/abaxial pattern specification	2 of 143 in the list	0.0244956	CotAD_29344,CotAD_02641
Biological Process	GO:0042439	ethanolamine-containing compound metabolic process	2 of 143 in the list	0.0244956	CotAD_33468,CotAD_06476
Biological Process	GO:0046470	phosphatidylcholine metabolic process	2 of 143 in the list	0.0244956	CotAD_33468,CotAD_06476
Biological Process	GO:1901658	glycosyl compound catabolic process	8 of 143 in the list	0.0251488	CotAD_46655,CotAD_31527,CotAD_48883,CotAD_08216,CotAD_28371,CotAD_20130,CotAD_03149,CotAD_38968
Biological Process	GO:0006643	membrane lipid metabolic process	3 of 143 in the list	0.0257948	CotAD_20130,CotAD_08593,CotAD_28371
Biological Process	GO:1901576	organic substance biosynthetic process	51 of 143 in the list	0.025833	CotAD_46655,CotAD_09738,CotAD_48129,CotAD_01746,CotAD_40255,CotAD_28334,CotAD_30769,CotAD_29344,CotAD_08593,CotAD_10626,CotAD_16218,CotAD_23492,CotAD_07381,CotAD_38141,CotAD_21013,CotAD_22111,CotAD_03169,CotAD_59678,CotAD_03875,CotAD_53618,CotAD_34779,CotAD_25864,CotAD_07298,CotAD_33039,CotAD_03813,CotAD_09867,CotAD_72074,CotAD_31527,CotAD_75528,CotAD_41487,CotAD_46943,CotAD_65296,CotAD_48883,Cot…
Biological Process	GO:0048367	shoot system development	5 of 143 in the list	0.0267415	CotAD_07381,CotAD_29344,CotAD_70046,CotAD_31118,CotAD_19310
Biological Process	GO:0009451	RNA modification	4 of 143 in the list	0.0274168	CotAD_01746,CotAD_72074,CotAD_65296,CotAD_02664
Biological Process	GO:0043170	macromolecule metabolic process	58 of 143 in the list	0.0292516	CotAD_46655,CotAD_01746,CotAD_11265,CotAD_56317,CotAD_40255,CotAD_72223,CotAD_63566,CotAD_30769,CotAD_29344,CotAD_25305,CotAD_10626,CotAD_16218,CotAD_40930,CotAD_23492,CotAD_36389,CotAD_07381,CotAD_39460,CotAD_22111,CotAD_65013,CotAD_59678,CotAD_03875,CotAD_66883,CotAD_47036,CotAD_32532,CotAD_07298,CotAD_33039,CotAD_09867,CotAD_72074,CotAD_31527,CotAD_75528,CotAD_41487,CotAD_46943,CotAD_65296,Cot…
Biological Process	GO:1901136	carbohydrate derivative catabolic process	8 of 143 in the list	0.0310549	CotAD_46655,CotAD_31527,CotAD_48883,CotAD_08216,CotAD_28371,CotAD_20130,CotAD_03149,CotAD_38968
Biological Process	GO:0009967	positive regulation of signal transduction	2 of 143 in the list	0.0318904	CotAD_33468,CotAD_06476
Biological Process	GO:0023056	positive regulation of signaling	2 of 143 in the list	0.0318904	CotAD_33468,CotAD_06476
Biological Process	GO:0009853	photorespiration	5 of 143 in the list	0.0338867	CotAD_63955,CotAD_73731,CotAD_62394,CotAD_53618,CotAD_36729
Biological Process	GO:0006665	sphingolipid metabolic process	2 of 143 in the list	0.0400377	CotAD_20130,CotAD_28371
Biological Process	GO:0010647	positive regulation of cell communication	2 of 143 in the list	0.0400377	CotAD_33468,CotAD_06476
Biological Process	GO:0044260	cellular macromolecule metabolic process	50 of 143 in the list	0.0413212	CotAD_46655,CotAD_01746,CotAD_11265,CotAD_56317,CotAD_40255,CotAD_72223,CotAD_30769,CotAD_29344,CotAD_10626,CotAD_16218,CotAD_40930,CotAD_23492,CotAD_36389,CotAD_07381,CotAD_22111,CotAD_59678,CotAD_03875,CotAD_47036,CotAD_32532,CotAD_07298,CotAD_33039,CotAD_09867,CotAD_72074,CotAD_31527,CotAD_75528,CotAD_41487,CotAD_46943,CotAD_65296,CotAD_08216,CotAD_12451,CotAD_06005,CotAD_57557,CotAD_28478,Cot…
Biological Process	GO:0071704	organic substance metabolic process	97 of 143 in the list	0.0465863	CotAD_01746,CotAD_11265,CotAD_34319,CotAD_48482,CotAD_73731,CotAD_56317,CotAD_72223,CotAD_37369,CotAD_63566,CotAD_08593,CotAD_25305,CotAD_16218,CotAD_51527,CotAD_36389,CotAD_07381,CotAD_38141,CotAD_21013,CotAD_63713,CotAD_39460,CotAD_21853,CotAD_22111,CotAD_03169,CotAD_65013,CotAD_59678,CotAD_03875,CotAD_28371,CotAD_53618,CotAD_58944,CotAD_03813,CotAD_33039,CotAD_09867,CotAD_28349,CotAD_31527,Cot…
Biological Process	GO:0044238	primary metabolic process	92 of 143 in the list	0.0475146	CotAD_01746,CotAD_11265,CotAD_56317,CotAD_72223,CotAD_37369,CotAD_63566,CotAD_08593,CotAD_25305,CotAD_16218,CotAD_51527,CotAD_36389,CotAD_07381,CotAD_38141,CotAD_21013,CotAD_63713,CotAD_39460,CotAD_21853,CotAD_22111,CotAD_03169,CotAD_65013,CotAD_59678,CotAD_03875,CotAD_28371,CotAD_53618,CotAD_58944,CotAD_03813,CotAD_33039,CotAD_09867,CotAD_31527,CotAD_75528,CotAD_27060,CotAD_12451,CotAD_06005,Cot…
Biological Process	GO:0006542	glutamine biosynthetic process	2 of 143 in the list	0.0488736	CotAD_28334,CotAD_38141
Biological Process	GO:0010109	regulation of photosynthesis	2 of 143 in the list	0.0488736	CotAD_60344,CotAD_38968
