# Supplementary material for: iTRAQ-Based Quantitative Proteomic Analysis Reveals Cold Responsive Proteins Involved in Leaf Senescence in Upland Cotton (Gossypium hirsutum L.)
Source: Int J Mol Sci. 2017 Sep 16;18(9):1984. doi: 10.3390/ijms18091984 (PMC5618633; doi:10.3390/ijms18091984)
Supplement: Supplementary file 1 [file ijms-18-01984-s001.zip › ijms-223259-for final-supplementary/Information on premature leaf senescence patterns from 2013 to 2016.xlsx]

## Sheet: Sheet1
Table S6：Information on premature leaf senescence patterns from 2013 to 2016
"Time (D)" is the number of days between a sharp decline in temperature and the time of premature leaf senescence onset. All data in this table are based on CAAS Institute of Cotton Research/State Key Laboratory of Cotton Biology records.
Year	Decline time of the temperature	Onset time of premature leaf senescence	Time (D)	Amplitudes of temperature decline (℃)
2016	July 14th	July 30th	16	4.5
2015	July 15th	July 28th	13	6.5
2014	July 22th	August 8th	17	7
2013	July 9th	July 25th	16	4
