# Supplementary material for: iTRAQ-Based Quantitative Proteomic Analysis Reveals Cold Responsive Proteins Involved in Leaf Senescence in Upland Cotton (Gossypium hirsutum L.)
Source: Int J Mol Sci. 2017 Sep 16;18(9):1984. doi: 10.3390/ijms18091984 (PMC5618633; doi:10.3390/ijms18091984)
Supplement: Supplementary file 1 [file ijms-18-01984-s001.zip › ijms-223259-for final-supplementary/Meteorological data for 2013 to 2016.xlsx]

## Sheet: Sheet1
Table S5: Meteorological data for 2013 to 2016
"Data" is the day in July.
"Rainfall" is daily rainfall in July.
2016				2015			2014			2013
Data	Max Temperature(℃)	Min Temperature(℃)	Rainfall(mm)	Max Temperature(℃)	Min Temperature(℃)	Rainfall(mm)	Max Temperature(℃)	Min Temperature(℃)	Rainfall(mm)	Max Temperature(℃)	Min Temperature(℃)	Rainfall(mm)
1	31	22	0	35	22	0.1	31	22	1.2	33	26	0
2	32	23	0.1	32	21	0.1	33	23	0	35	25	2.7
3	33	23	0	33	21	0	34	24	8.4	36	24	0
4	30	22	20.6	35	20	0	27	22	13.9	26	22	30.4
5	30	22	0	32	22	0	30	22	0.1	35	23	0.1
6	33	22	0	31	22	0	33	24	0	36	24	0
7	31	24	0.4	31	21	0	34	24	0	35	24	0
8	31	24	12.9	32	22	0	34	24	0	36	25	5.2
9	26	23	18.5	33	22	0	29	20	1.1	29	22	56.1
10	31	23	0	33	23	0	25	20	17	25	22	24.1
11	33	24	0	31	23	0.6	34	23	0	27	22	3.5
12	30	23	1	36	25	0	30	21	0	28	22	9.3
13	32	24	0	40	26	0	34	21	0	26	21	15.5
14	26	22	29.4	38	22	0	36	22	0	26	23	0
15	26	20	31	25	21	4	35	22	0	30	24	0.4
16	28	21	0.2	26	21	0	35	24	0	33	21	0
17	29	21	0.5	29	21	0	36	24	0	31	23	0
18	28	23	24.5	30	21	0	34	25	0	25	22	39.6
19	25	22	107.5	30	22	0	33	25	16.8	29	23	3.7
20	28	22	38.1	31	22	0	35	26	0	32	23	0
21	30	24	0.1	33	24	2.1	39	27	50.9	32	23	0
22	34	26	7	32	23	0.1	30	23	0.2	29	21	1.1
23	35	26	0	31	24	32.3	30	23	4.8	30	22	33.4
24	34	26	0	35	22	28.9	32	21	0	35	24	0
25	35	26	0	35	24	0	30	20	0	33	24	0.8
26	35	25	0	35	25	0	34	21	0	32	25	0
27	29	23	4.4	34	26	0	34	22	0	32	25	0
28	36	25	0.3	35	25	0	34	23	0	34	25	0
29	35	25	0	37	25	2.6	33	23	14.7	34	24	0.1
30	33	25	0	31	25	1.6	30	23	0.2	36	24	0
31	32	25	13.9	30	24	0	32	23	0.1	36	25	0

## Sheet: Monthly rainfall 
The monthly rainfall from May to July
Monthly Rainfall （mm）	2016	2015	2014	2013
May	19.5	59.7	31.8	57.1
June	70.9	19.9	37.2	76.5
July	310.4	72.4	129.4	226
