# Supplementary material for: iTRAQ-Based Quantitative Proteomic Analysis Reveals Cold Responsive Proteins Involved in Leaf Senescence in Upland Cotton (Gossypium hirsutum L.)
Source: Int J Mol Sci. 2017 Sep 16;18(9):1984. doi: 10.3390/ijms18091984 (PMC5618633; doi:10.3390/ijms18091984)
Supplement: Supplementary file 1 [file ijms-18-01984-s001.zip › ijms-223259-for final-supplementary/qPCR primer list.xlsx]

## Sheet: Sheet1
Table S7： qPCR primer list
"Gene symbol (A)" is the gene randomly selected from each cluster.
"Gene symbol (B)" is usd to perform the qRT-PCR after treating by JA.
Gene symbol (A)		Nucleotide sequences (5'-3')	Product size (bp)	Annealing temperature (℃)
CotAD_23492	F	GCTGAACCAAAGAAAGAAGCC	182	84.4
	R	TCTCGGAAATTGGTCTTCGTG
CotAD_28114	F	GAAAGCATACTTGACAGCAGC	162	82.2
	R	TTCCATGCATCTTCCAGGTTC
CotAD_42837	F	CGGTGAGTTCAATCCTGCAAA	159	83
	R	CCATCAAAATCAATGCGACCC
CotAD_28349	F	GTTCGCACAATCGCTTCCC	172	86.6
	R	CTTTAATTTCCCTAACGCCAGCA
CotAD_09100	F	GCATTGATGGTGTTGGTACTG	178	82.2
	R	ATCACTGCCATTCTCGTCATC
CotAD_21912	F	GTCGTTCAATGCCAAGACC	187	84.6
	R	CTCCTCGATTATGCCGTCA
CotAD_03169	F	GTTTGCTGTCACTCGCCAT	175	84.2
	R	CACAGTATAATTTGTACCGGGAG
CotAD_12504	F	CACCAAAACCCTAGCCTCG	177	84
	R	ATACCATCATCATCGGTCAAG
CotAD_42784	F	CCAAAGCCCCTCAAACCTACT	170	83
	R	GGCGTCTTTCACTATAGTCTC
CotAD_31737	F	CCACAGCCACCCTCTCCATCG	172	85.6
	R	TCGAATTGCTTGGTTCCCGAC
Gene symbol (B)
CotAD_63566	F	CTTGATACGGAGGAGGCATAC	162	84.2
	R	CTTCAAATGCCACGCTAACTG
CotAD_06563	F	CTCAAACCGGCTCTGCTACCA	165	84
	R	CTTTCCCAAATGCCTGATGGT
