# Supplementary material for: iTRAQ-Based Quantitative Proteomic Analysis Reveals Cold Responsive Proteins Involved in Leaf Senescence in Upland Cotton (Gossypium hirsutum L.)
Source: Int J Mol Sci. 2017 Sep 16;18(9):1984. doi: 10.3390/ijms18091984 (PMC5618633; doi:10.3390/ijms18091984)
Supplement: Supplementary file 1 [file ijms-18-01984-s001.zip › ijms-223259-for final-supplementary/Summary of protein identification in cotton leaf.xlsx]

## Sheet: Sheet1
Table S1: Summary of protein identification in cotton leaf
Sample name	Total spectra	Spectra	Unique Spectra	Peptide	Unique Peptide	Protein group
Replicate 1	505522	89651	49533	22163	15025	5266
Replicate 2	507757	91532	52873	21974	15040	5164
Replicate 3	511243	91080	51186	21589	14760	5100
Total	1524522	272263	153592	30064	22472	7388
