# Supplementary material for: iTRAQ-Based Quantitative Proteomic Analysis Reveals Cold Responsive Proteins Involved in Leaf Senescence in Upland Cotton (Gossypium hirsutum L.)
Source: Int J Mol Sci. 2017 Sep 16;18(9):1984. doi: 10.3390/ijms18091984 (PMC5618633; doi:10.3390/ijms18091984)
Supplement: Supplementary file 1 [file ijms-18-01984-s001.zip › ijms-223259-for final-supplementary/The relative quantification information of all DAPs.xlsx]

## Sheet: Sheet1
Table S10：The relative quantification information of all DAPs.
1."Description" is the position information on the chromosome.
2."Uniq_Pep_Num" is the number of unique peptides per protein, and the rest can be done in the same manner.
3."NS Stage " is Non-premature senescence stage.
4."PS Stage " is Premature senescence stage.
5."Quant_Num_NS Stage1/PS Stage1" is the quantification information of corresponding DAPs at stage 1, and the rest can be done in the same manner.
6."SD_NS Stage1/PS Stage1" is the standard error at stage 1, and the rest can be done in the same manner.
Protein_ID	Description	Mass	Uniq_Pep_Num	Uniq_Spec_Num	Sameset	Mean_Ratio_NS Stage1/PS Stage1	Ratio_NS Stage1/PS Stage1	SD_NS Stage1/PS Stage1	Quant_Num_NS Stage1/PS Stage1	Qvalue_NS Stage1/PS Stage1	Mean_Ratio_NS Stage2/PS Stage2	Ratio_NS Stage2/PS Stage2	SD_NS Stage2/PS Stage2	Quant_Num_NS Stage2/PS Stage2	Qvalue_NS Stage2/PS Stage2	Mean_Ratio_NS Stage3/PS Stage3	Ratio_NS Stage3/PS Stage3	SD_NS Stage3/PS Stage3	Quant_Num_NS Stage3/PS Stage3	Qvalue_NS Stage3/PS Stage3	Mean_Ratio_NS Stage4/PS Stage4	Ratio_NS Stage4/PS Stage4	SD_NS Stage4/PS Stage4	Quant_Num_NS Stage4/PS Stage4	Qvalue_NS Stage4/PS Stage4	Mean_Ratio_NS Stage1/NS Stage2	Ratio_NS Stage1/NS Stage2	SD_NS Stage1/NS Stage2	Quant_Num_NS Stage1/NS Stage2	Qvalue_NS Stage1/NS Stage2	Mean_Ratio_NS Stage1/NS Stage3	Ratio_NS Stage1/NS Stage3	SD_NS Stage1/NS Stage3	Quant_Num_NS Stage1/NS Stage3	Qvalue_NS Stage1/NS Stage3	Mean_Ratio_NS Stage1/NS Stage4	Ratio_NS Stage1/NS Stage4	SD_NS Stage1/NS Stage4	Quant_Num_NS Stage1/NS Stage4	Qvalue_NS Stage1/NS Stage4	Mean_Ratio_NS Stage2/NS Stage3	Ratio_NS Stage2/NS Stage3	SD_NS Stage2/NS Stage3	Quant_Num_NS Stage2/NS Stage3	Qvalue_NS Stage2/NS Stage3	Mean_Ratio_NS Stage2/NS Stage4	Ratio_NS Stage2/NS Stage4	SD_NS Stage2/NS Stage4	Quant_Num_NS Stage2/NS Stage4
CotAD_02623	locus=Dt_chr9:40884337:40887897:- [translate_table: standard]	73696.2	1|5|2	3|11|5	-/-/-	0.71	0.688|0.821|0.616	0.011	9|9|4	0.019|0.003|0.002	0.86	0.898|0.850|0.830	0.001	9|11|4	0.139|0.027|0.221	1.15	0.879|1.537|1.025	0.119	9|11|4	0.475|0.201|0.949	1.02	0.937|1.134|0.999	0.01	7|11|5	0.498|0.535|0.998	1.06	0.886|1.050|1.255	0.034	8|10|5	0.223|0.667|0.579	0.81	0.745|0.658|1.040	0.04	8|11|5	0.013|0.061|0.880	0.92	0.876|0.789|1.091	0.024	6|11|5	0.233|0.339|0.508	0.81	0.883|0.670|0.865	0.014	8|11|4	0.227|0.023|0.433	0.91	1.017|0.788|0.937	0.014	9|11|4
CotAD_26652	locus=scaffold699.1:617123:618562:- [translate_table: standard]	11347.7	1|1|1	1|1|1	-/-/-	0.62	0.663|0.715|0.496	0.013	9|1|10	0.002|0.590|0.002	0.89	0.755|0.961|0.954	0.014	9|1|11	0.003|0.959|0.334	0.79	0.814|0.665|0.879	0.012	8|1|11	0.020|0.611|0.202	0.87	0.744|0.824|1.032	0.022	9|1|11	0.006|0.747|0.757	0.82	0.845|0.718|0.904	0.009	9|1|11	0.137|0.483|0.078	0.86	0.731|0.978|0.871	0.015	8|1|10	0.002|0.990|0.047	0.75	0.817|0.671|0.771	0.006	7|1|11	0.013|0.462|0.002	1.12	0.953|1.411|0.982	0.066	7|1|10	0.658|0.615|0.886	0.94	0.963|0.983|0.878	0.003	9|1|11
CotAD_61843	locus=Dt_chr1:40140989:40143935:+ [translate_table: standard]	33798.5	4|6|6	16|18|25	CotAD_17904/-/-	0.83	0.880|0.797|0.820	0.002	15|17|24	0.058|0.003|0.004	1.04	1.113|1.006|1.000	0.004	16|18|25	0.561|0.980|0.999	0.88	0.842|0.889|0.915	0.001	16|18|24	0.126|0.406|0.396	0.87	0.791|0.848|0.960	0.007	16|18|24	0.004|0.107|0.685	0.92	0.826|0.964|0.985	0.007	16|15|25	0.043|0.690|0.954	0.83	0.795|0.811|0.890	0.003	16|18|23	0.009|0.021|0.183	0.97	0.971|0.961|0.979	0	14|18|23	0.697|0.799|0.839	0.93	0.964|0.878|0.941	0.002	16|18|25	0.853|0.404|0.536	1.08	1.157|1.044|1.030	0.005	16|18|25
CotAD_09374	locus=Dt_chr7:20023392:20024796:+ [translate_table: standard]	25651.1	5|5|6	11|15|14	-/-/-	0.86	0.807|0.956|0.825	0.007	11|13|13	0.039|0.409|0.002	0.85	0.969|0.770|0.817	0.011	10|14|14	0.648|0.004|0.037	1.14	1.230|0.858|1.338	0.063	10|14|14	0.041|0.155|0.047	0.93	0.883|0.974|0.945	0.002	11|15|14	0.209|0.869|0.295	0.96	0.844|1.045|0.994	0.011	10|15|14	0.101|0.658|0.972	0.9	0.768|1.073|0.869	0.024	11|14|11	0.005|0.350|0.011	0.89	0.869|0.871|0.926	0.001	11|14|13	0.157|0.045|0.092	0.95	0.948|1.039|0.858	0.008	11|15|14	0.670|0.767|0.087	0.95	1.017|0.855|0.965	0.007	9|15|14
CotAD_39784	locus=Dt_chr13:14837489:14840008:+ [translate_table: standard]	48568.1	6|7|6	11|7|7	-/-/-	0.8	0.969|0.706|0.730	0.021	9|7|7	0.857|0.026|0.046	0.79	0.870|0.682|0.803	0.009	11|7|7	0.167|0.004|0.353	1.04	0.953|1.279|0.901	0.042	9|6|7	0.816|0.074|0.822	0.92	0.792|1.156|0.802	0.043	11|6|7	0.091|0.494|0.453	0.97	1.035|0.936|0.925	0.004	10|7|5	0.875|0.835|0.528	0.92	1.088|0.737|0.939	0.031	11|5|7	0.757|0.033|0.768	1.01	1.159|0.920|0.947	0.017	11|6|6	0.233|0.792|0.778	0.91	0.947|0.777|0.991	0.013	10|7|7	0.640|0.064|0.978	0.98	1.028|0.932|0.978	0.002	11|6|7
CotAD_31752	locus=Dt_chr5:9045567:9052474:- [translate_table: standard]	49080.1	2|2|2	9|6|7	-/-/-	0.75	0.877|0.627|0.759	0.016	9|6|6	0.243|0.009|0.005	0.94	0.937|0.945|0.932	0	6|5|6	0.578|0.652|0.684	0.77	0.751|0.702|0.854	0.006	9|5|7	0.195|0.029|0.389	0.79	0.725|0.894|0.761	0.008	9|6|6	0.017|0.576|0.002	0.97	0.978|0.937|0.988	0.001	7|4|7	0.892|0.665|0.955	1.02	1.082|1.002|0.986	0.003	9|6|7	0.628|0.994|0.913	0.95	0.976|0.909|0.970	0.001	8|6|6	0.825|0.315|0.870	1.06	1.098|1.077|1.000	0.003	9|6|7	0.431|0.541|0.999	0.96	0.958|0.979|0.936	0	9|6|7
CotAD_47196	locus=At_chr11:23618623:23619065:+ [translate_table: standard]	12403.1	3|3|3	19|25|16	-/-/-	0.55	0.581|0.332|0.731	0.041	18|25|16	0.002|0.003|0.004	0.82	0.930|0.750|0.794	0.009	19|25|16	0.704|0.004|0.020	1.06	1.224|0.925|1.037	0.023	19|25|16	0.153|0.523|0.866	0.92	0.946|0.879|0.924	0.001	19|25|15	0.719|0.101|0.308	0.99	0.937|1.007|1.028	0.002	18|25|14	0.537|0.975|0.723	0.87	0.796|0.942|0.880	0.005	19|25|16	0.026|0.663|0.271	0.85	0.832|0.792|0.914	0.004	18|25|15	0.010|0.006|0.125	0.89	0.884|0.923|0.857	0.001	19|24|16	0.132|0.228|0.085	0.87	0.958|0.788|0.857	0.007	19|25|14
CotAD_56905	locus=At_chr12:42842779:42843679:+ [translate_table: standard]	19439.1	6|6|6	34|31|33	-/-/-	0.83	0.788|0.925|0.772	0.007	34|31|33	0.002|0.303|0.002	1.03	0.942|1.102|1.032	0.006	33|31|33	0.686|0.071|0.753	0.67	0.713|0.549|0.752	0.012	33|31|33	0.002|0.003|0.003	0.77	0.781|0.711|0.816	0.003	34|31|33	0.002|0.002|0.002	0.75	0.822|0.723|0.707	0.004	33|31|33	0.004|0.004|0.004	0.82	0.827|0.922|0.708	0.011	34|31|33	0.005|0.404|0.002	0.72	0.710|0.817|0.644	0.008	34|30|33	0.002|0.002|0.002	1.12	1.046|1.287|1.023	0.021	33|31|33	0.699|0.029|0.870	0.98	0.906|1.136|0.906	0.018	33|31|33
CotAD_73925	locus=At_chr11:49248780:49249247:- [translate_table: standard]	17294.6	4|4|5	25|41|31	CotAD_09885;CotAD_09930;CotAD_44243/CotAD_09885;CotAD_09930;CotAD_44243/CotAD_09885;CotAD_09930;CotAD_44243	0.77	0.596|0.770|0.945	0.03	24|41|29	0.002|0.003|0.177	0.91	0.761|0.982|0.983	0.016	25|41|31	0.003|0.834|0.865	0.95	0.950|0.836|1.060	0.013	23|41|31	0.529|0.005|0.468	0.92	0.821|1.029|0.903	0.011	25|40|30	0.007|0.676|0.003	0.92	1.022|0.896|0.827	0.01	25|41|31	0.858|0.066|0.004	0.92	0.916|0.905|0.929	0	25|41|31	0.181|0.130|0.304	0.92	1.013|0.909|0.848	0.007	25|41|31	0.909|0.108|0.008	1.02	0.889|1.033|1.137	0.016	25|40|31	0.287|0.677|0.012	1.01	0.965|1.035|1.018	0.001	24|40|31
CotAD_64203	locus=At_chr13:21175478:21176412:+ [translate_table: standard]	19548.1	3|2|3	13|10|7	-/-/-	0.69	0.674|0.794|0.597	0.01	13|10|6	0.002|0.062|0.002	1.1	1.323|1.130|0.857	0.055	13|9|6	0.012|0.068|0.280	0.7	0.750|0.591|0.774	0.01	13|10|7	0.051|0.003|0.486	0.74	0.703|0.673|0.847	0.009	12|10|7	0.005|0.004|0.517	0.69	0.624|0.695|0.748	0.004	11|10|7	0.004|0.004|0.017	0.91	0.813|1.117|0.788	0.034	12|10|7	0.012|0.112|0.101	0.82	0.779|0.941|0.738	0.012	12|10|5	0.009|0.664|0.012	1.34	1.328|1.619|1.071	0.075	13|10|7	0.013|0.005|0.844	1.24	1.247|1.469|0.995	0.056	13|8|7
CotAD_28114	locus=At_chr13:17203500:17204349:+ [translate_table: standard]	27444.4	1|1|1	21|17|15	CotAD_56038;CotAD_01305;CotAD_46290;CotAD_56035;CotAD_11832/CotAD_56038;CotAD_01305;CotAD_46290;CotAD_56035;CotAD_11832/CotAD_56038;CotAD_01305;CotAD_46290;CotAD_56035;CotAD_11832	0.77	0.707|0.920|0.677	0.018	17|17|15	0.002|0.427|0.004	1.47	1.644|1.508|1.260	0.038	21|14|15	0.003|0.004|0.058	1.13	1.188|1.005|1.207	0.012	20|16|15	0.134|0.990|0.136	0.86	1.000|0.821|0.767	0.015	21|17|15	1.000|0.004|0.003	0.66	0.560|0.731|0.683	0.008	20|17|15	0.004|0.004|0.017	0.7	0.670|0.778|0.643	0.005	21|16|15	0.002|0.003|0.004	0.87	0.748|0.947|0.923	0.012	19|17|15	0.022|0.714|0.280	1.1	1.171|1.181|0.961	0.015	20|15|13	0.004|0.005|0.776	1.32	1.262|1.318|1.373	0.003	19|17|15
CotAD_32299	locus=At_chr9:43963850:43964757:- [translate_table: standard]	22836.3	5|5|5	19|22|23	-/-/-	0.79	0.750|0.963|0.667	0.023	19|22|23	0.021|0.869|0.002	1.08	1.237|1.007|0.999	0.018	19|20|23	0.003|0.965|0.995	1.01	1.045|0.959|1.027	0.002	19|22|23	0.768|0.832|0.870	1.04	1.059|0.927|1.126	0.01	19|21|22	0.733|0.143|0.071	0.7	0.659|0.701|0.754	0.002	19|22|23	0.004|0.004|0.004	0.72	0.681|0.801|0.667	0.005	19|22|23	0.004|0.155|0.002	0.63	0.575|0.705|0.617	0.004	19|22|23	0.002|0.006|0.002	1.04	1.053|1.159|0.907	0.016	19|22|23	0.378|0.290|0.366	0.9	0.878|1.019|0.811	0.011	19|22|22
CotAD_67000	locus=Dt_chr11:43714550:43715114:+ [translate_table: standard]	17493.7	3|2|3	19|24|18	-/-/-	0.52	0.601|0.472|0.495	0.005	39|46|35	0.002|0.003|0.002	0.85	0.905|0.799|0.856	0.003	39|46|36	0.124|0.004|0.004	0.63	0.636|0.635|0.615	0	41|46|37	0.002|0.003|0.003	0.4	0.393|0.432|0.379	0.001	41|45|37	0.002|0.002|0.002	1.07	1.067|1.066|1.069	0	37|45|34	0.432|0.157|0.038	1.21	1.210|1.194|1.229	0	40|44|36	0.002|0.011|0.006	1.19	1.202|1.166|1.192	0	40|45|35	0.010|0.072|0.003	1.13	1.183|1.064|1.147	0.004	39|46|35	0.004|0.469|0.004	1.13	1.179|1.042|1.161	0.006	41|47|34
CotAD_31308	locus=Dt_chr9:53680704:53681189:- [translate_table: standard]	17032.4	2|2|4	7|8|11	CotAD_03681/CotAD_03681/CotAD_03681	0.75	0.808|0.760|0.694	0.003	7|8|10	0.190|0.024|0.002	1.04	1.167|0.941|1.014	0.013	7|8|11	0.341|0.624|0.965	0.98	0.986|0.855|1.106	0.016	7|8|10	0.976|0.591|0.635	1	0.900|1.050|1.062	0.008	7|8|11	0.732|0.695|0.772	0.81	0.722|0.855|0.861	0.006	6|8|11	0.013|0.378|0.464	0.78	0.787|0.783|0.756	0	6|8|11	0.091|0.323|0.065	0.76	0.799|0.731|0.755	0.001	7|7|9	0.349|0.004|0.002	0.95	1.014|0.950|0.889	0.004	6|8|11	0.941|0.920|0.653	0.95	0.970|0.911|0.965	0.001	6|8|11
CotAD_40644	locus=Dt_chr2:9467782:9470648:- [translate_table: standard]	55935.1	6|6|4	7|7|8	CotAD_64336/-/CotAD_64336	0.78	0.802|0.717|0.815	0.003	7|7|8	0.035|0.022|0.208	0.98	1.025|1.020|0.901	0.005	7|6|8	0.931|0.912|0.373	1.07	1.110|1.203|0.902	0.024	7|7|8	0.736|0.309|0.666	0.98	0.920|1.022|1.006	0.003	6|7|8	0.447|0.925|0.984	0.91	0.875|0.900|0.964	0.002	7|7|8	0.654|0.517|0.891	0.93	0.942|0.809|1.046	0.014	7|7|7	0.835|0.240|0.700	0.97	1.054|0.925|0.942	0.005	6|7|6	0.772|0.389|0.600	1	1.057|0.922|1.016	0.005	7|7|8	0.907|0.555|0.966	1.05	1.200|1.041|0.905	0.022	6|7|7
CotAD_18174	locus=scaffold377.1:66101:67585:+ [translate_table: standard]	53021.1	5|4|5	15|9|12	-/-/-	0.82	0.869|0.768|0.832	0.003	15|9|12	0.081|0.014|0.008	1.06	1.202|0.976|1.016	0.015	15|8|12	0.318|0.785|0.929	1	1.078|0.888|1.027	0.01	14|9|11	0.619|0.469|0.888	1.02	0.983|1.090|1.001	0.003	13|9|12	0.845|0.715|0.993	0.79	0.762|0.802|0.816	0.001	15|9|12	0.013|0.020|0.006	0.88	0.842|0.958|0.831	0.005	14|9|11	0.007|0.836|0.004	0.73	0.742|0.744|0.716	0	14|6|12	0.002|0.004|0.003	1.08	1.027|1.169|1.057	0.006	13|8|12	0.884|0.271|0.603	0.91	0.975|0.912|0.853	0.004	14|9|11
CotAD_29750	locus=Dt_chr2:45687370:45691424:+ [translate_table: standard]	56585.8	2|2|2	5|9|12	-/-/-	0.81	0.978|0.756|0.690	0.023	5|8|11	0.952|0.003|0.002	1.13	1.147|1.177|1.058	0.004	3|8|12	0.569|0.033|0.713	1.01	0.869|1.219|0.954	0.033	5|8|12	0.401|0.141|0.816	0.89	0.937|0.898|0.840	0.002	5|8|12	0.810|0.062|0.007	0.84	0.923|0.782|0.810	0.006	5|9|12	0.873|0.158|0.088	0.79	0.877|0.743|0.738	0.006	5|9|10	0.648|0.072|0.002	0.83	0.921|0.777|0.805	0.006	5|9|12	0.825|0.024|0.008	0.95	0.946|0.975|0.929	0.001	5|9|12	0.801|0.911|0.525	1.01	1.011|1.018|1.006	0	5|9|12
CotAD_32171	locus=Dt_chr9:54258055:54259454:+ [translate_table: standard]	35466.8	16|15|15	202|213|216	CotAD_27386/CotAD_27386/CotAD_27386	0.81	0.784|0.863|0.787	0.002	201|207|213	0.002|0.003|0.002	0.96	0.884|1.015|0.990	0.005	194|206|207	0.003|0.655|0.822	1.16	1.287|1.035|1.151	0.016	192|205|207	0.002|0.405|0.003	1.17	1.242|1.064|1.210	0.009	195|205|213	0.002|0.002|0.002	0.81	0.792|0.789|0.842	0.001	197|206|212	0.004|0.004|0.004	0.65	0.595|0.705|0.655	0.003	198|205|212	0.002|0.003|0.002	0.59	0.512|0.647|0.618	0.005	196|211|209	0.002|0.002|0.002	0.84	0.785|0.919|0.813	0.005	198|210|216	0.004|0.005|0.004	0.76	0.683|0.846|0.738	0.007	193|211|208
CotAD_22853	locus=Dt_chr10:259708:262836:+ [translate_table: standard]	51804.6	6|6|8	98|83|132	-/-/-	0.82	0.788|0.857|0.822	0.001	97|76|120	0.002|0.003|0.002	0.89	0.837|0.967|0.853	0.005	96|76|125	0.003|0.541|0.004	1.34	1.506|1.190|1.334	0.025	95|76|131	0.002|0.003|0.003	1.13	1.146|1.174|1.065	0.003	91|79|130	0.002|0.002|0.018	0.81	0.736|0.821|0.871	0.005	88|80|117	0.004|0.004|0.004	0.76	0.709|0.799|0.769	0.002	97|82|126	0.002|0.003|0.002	0.7	0.670|0.666|0.762	0.003	94|83|124	0.002|0.002|0.002	0.97	0.942|1.031|0.922	0.003	90|74|127	0.293|0.595|0.059	0.87	0.869|0.860|0.880	0	88|79|126
CotAD_12504	locus=At_chr9:55203379:55214052:+ [translate_table: standard]	103905	9|6|7	29|24|28	-/-/-	0.75	0.640|0.743|0.875	0.014	26|24|28	0.002|0.003|0.050	0.85	0.781|0.856|0.926	0.005	28|24|27	0.003|0.004|0.285	0.9	0.952|0.872|0.875	0.002	29|23|28	0.769|0.059|0.322	0.65	0.642|0.597|0.726	0.004	27|24|25	0.002|0.002|0.002	0.9	0.861|0.972|0.867	0.004	27|23|27	0.004|0.763|0.006	1.04	0.918|1.099|1.106	0.011	29|23|24	0.248|0.151|0.043	1.05	1.107|1.129|0.925	0.013	26|22|28	0.081|0.006|0.170	1.13	1.056|1.114|1.226	0.007	25|24|27	0.332|0.162|0.004	1.18	1.307|1.173|1.064	0.015	25|23|28
CotAD_16067	locus=scaffold154.1:1131364:1137374:+ [translate_table: standard]	111894	9|1|1	12|1|1	-/-/-	0.69	0.797|0.943|0.314	0.108	10|1|1	0.002|0.944|0.033	0.86	0.796|0.770|1.016	0.018	10|1|1	0.010|0.577|0.987	0.88	0.990|0.952|0.697	0.025	12|1|1	0.967|0.980|0.659	0.92	0.704|1.201|0.850	0.065	12|1|1	0.002|0.760|0.805	0.87	0.911|1.177|0.530	0.106	12|1|1	0.510|0.786|0.219	0.84	0.920|1.225|0.379	0.184	12|1|1	0.331|0.823|0.173	0.81	1.331|0.717|0.369	0.237	11|1|1	0.003|0.546|0.088	1.01	1.055|1.014|0.948	0.003	11|1|1	0.656|0.988|0.966	1.02	1.410|0.599|1.049	0.165	12|1|1
CotAD_33024	locus=At_chr13:91173207:91175211:- [translate_table: standard]	31341.9	6|6|6	21|22|17	-/-/-	0.85	0.948|0.829|0.774	0.008	20|22|15	0.698|0.009|0.004	0.97	1.037|0.957|0.926	0.003	21|22|16	0.774|0.614|0.356	0.94	0.951|0.901|0.966	0.001	18|20|16	0.662|0.309|0.730	0.91	0.901|0.926|0.888	0	19|22|17	0.305|0.160|0.072	0.91	1.005|0.876|0.846	0.007	19|22|15	0.983|0.027|0.028	0.9	0.916|0.886|0.883	0	19|20|16	0.353|0.130|0.180	0.94	1.095|0.880|0.851	0.018	19|22|15	0.395|0.047|0.089	1.01	0.915|1.039|1.087	0.008	21|21|17	0.315|0.743|0.243	1.06	1.075|1.017|1.086	0.001	21|22|17
CotAD_42784	locus=At_chr13:12030259:12031371:+ [translate_table: standard]	40589.7	8|8|7	63|58|70	-/-/-	0.81	0.818|0.745|0.865	0.004	62|50|68	0.002|0.003|0.002	1.03	1.011|0.997|1.068	0.001	62|57|70	0.895|0.969|0.023	1	0.993|0.979|1.042	0.001	63|57|67	0.967|0.923|0.549	0.84	0.817|0.791|0.925	0.005	61|56|70	0.002|0.002|0.003	0.83	0.865|0.808|0.820	0.001	62|58|69	0.004|0.004|0.004	0.78	0.820|0.766|0.765	0.001	63|58|69	0.002|0.003|0.002	0.91	0.971|0.912|0.862	0.003	60|57|69	0.442|0.010|0.002	0.97	0.959|0.980|0.977	0	63|56|66	0.658|0.841|0.759	1.12	1.097|1.180|1.082	0.003	61|57|70
CotAD_36377	locus=Dt_chr5:48805687:48807387:+ [translate_table: standard]	41200.4	2|1|1	3|2|1	-/-/-	0.56	0.634|0.523|0.510	0.005	3|2|1	0.017|0.041|0.147	0.65	0.779|0.740|0.423	0.038	3|2|1	0.611|0.212|0.050	0.58	0.672|0.625|0.436	0.016	3|2|1	0.128|0.295|0.167	0.84	0.760|0.864|0.891	0.005	3|2|1	0.150|0.717|0.813	0.9	0.790|0.910|1.000	0.011	3|2|1	0.352|0.834|1.000	0.94	0.825|0.949|1.037	0.011	3|2|1	0.411|0.952|0.964	0.78	0.791|0.808|0.736	0.001	3|2|1	0.272|0.557|0.596	1.04	1.029|1.046|1.039	0	3|2|1	0.966|0.949|0.969	0.87	0.987|0.890|0.745	0.015	3|2|1
CotAD_67864	locus=scaffold2532.1:93352:99281:+ [translate_table: standard]	39058.9	4|4|5	14|9|9	-/-/-	0.76	0.794|0.726|0.751	0.001	14|9|9	0.029|0.016|0.067	0.81	0.877|0.674|0.868	0.013	14|9|9	0.392|0.058|0.264	0.91	0.831|1.270|0.618	0.111	12|9|9	0.105|0.565|0.013	0.91	0.963|0.875|0.887	0.002	13|9|8	0.819|0.529|0.556	0.91	0.894|0.942|0.892	0.001	13|9|9	0.297|0.519|0.386	0.86	0.938|0.666|0.963	0.027	14|9|9	0.734|0.070|0.929	0.94	0.945|0.957|0.912	0.001	14|7|8	0.695|0.607|0.793	0.98	1.023|0.724|1.195	0.057	11|9|8	0.872|0.228|0.077	1.03	1.044|0.976|1.065	0.002	11|8|8
CotAD_26495	locus=Dt_chr6:3535591:3536769:- [translate_table: standard]	29550.6	2|1|1	7|4|5	CotAD_45878/CotAD_45878/CotAD_45878	0.73	0.692|0.727|0.780	0.002	7|4|5	0.007|0.025|0.492	0.94	1.056|0.843|0.922	0.012	7|3|5	0.817|0.335|0.538	0.91	0.730|0.942|1.071	0.03	6|4|5	0.045|0.863|0.914	0.69	0.577|0.711|0.787	0.011	6|4|5	0.005|0.013|0.678	0.96	0.786|1.105|0.987	0.026	7|4|5	0.030|0.587|0.976	0.99	0.947|0.936|1.074	0.006	7|3|5	0.774|0.853|0.827	1.04	0.953|0.966|1.208	0.021	7|4|4	0.772|0.875|0.282	1.02	1.197|0.777|1.093	0.048	7|4|5	0.209|0.247|0.880	1.04	1.296|0.863|0.963	0.051	6|4|4
CotAD_20835	locus=Dt_chr12:8236327:8236921:- [translate_table: standard]	14705	3|3|3	13|8|13	-/-/-	0.75	0.689|0.905|0.664	0.018	13|7|13	0.002|0.497|0.002	1.38	1.373|1.375|1.400	0	13|7|13	0.003|0.004|0.004	2.28	2.088|2.605|2.143	0.081	13|8|13	0.005|0.003|0.017	1.77	1.901|1.609|1.792	0.022	13|8|13	0.002|0.002|0.002	0.62	0.549|0.709|0.604	0.007	12|7|13	0.004|0.009|0.004	0.45	0.393|0.509|0.461	0.003	13|8|13	0.002|0.003|0.002	0.35	0.316|0.410|0.326	0.003	13|8|12	0.002|0.002|0.002	0.75	0.709|0.749|0.792	0.002	12|8|13	0.004|0.010|0.043	0.57	0.561|0.574|0.590	0	13|7|13
CotAD_31737	locus=Dt_chr5:8938524:8938952:- [translate_table: standard]	15351.5	4|4|4	33|38|35	-/-/-	0.85	0.809|0.796|0.943	0.007	33|38|32	0.004|0.034|0.102	1.15	0.998|1.266|1.188	0.019	32|38|35	0.985|0.004|0.004	1.64	1.787|1.463|1.674	0.027	32|37|35	0.002|0.003|0.003	1.29	1.259|1.143|1.461	0.026	32|38|33	0.002|0.002|0.002	0.79	0.811|0.748|0.809	0.001	31|38|35	0.004|0.004|0.004	0.62	0.558|0.653|0.654	0.003	31|36|35	0.002|0.003|0.002	0.64	0.638|0.671|0.608	0.001	31|37|34	0.002|0.002|0.002	0.84	0.722|0.966|0.828	0.015	32|34|35	0.004|0.561|0.004	0.84	0.819|0.933|0.756	0.008	32|36|32
CotAD_52529	locus=scaffold2074.1:51755:52429:+ [translate_table: standard]	24621.2	6|5|5	21|36|32	-/-/-	0.8	0.832|0.744|0.819	0.002	20|34|28	0.018|0.003|0.002	1.22	1.305|1.202|1.147	0.006	20|36|32	0.003|0.004|0.004	1.23	1.310|0.926|1.466	0.077	20|33|32	0.002|0.227|0.003	1.04	1.070|1.037|1.006	0.001	21|33|32	0.434|0.429|0.941	0.79	0.758|0.796|0.809	0.001	21|36|32	0.004|0.004|0.004	0.74	0.730|0.832|0.669	0.007	20|36|32	0.002|0.024|0.002	0.44	0.448|0.416|0.456	0	21|36|31	0.002|0.002|0.002	1	1.028|1.115|0.848	0.019	20|34|32	0.792|0.026|0.010	0.58	0.612|0.538|0.582	0.001	19|36|31
CotAD_20887	locus=Dt_chr12:7310123:7310679:+ [translate_table: standard]	17239.6	7|8|7	22|36|29	CotAD_40833/CotAD_40833/CotAD_40833	0.83	0.814|0.822|0.841	0	22|35|27	0.002|0.015|0.004	0.84	0.823|0.826|0.873	0.001	21|36|28	0.003|0.004|0.009	0.63	0.627|0.626|0.644	0	21|35|29	0.002|0.003|0.003	0.74	0.703|0.745|0.777	0.001	22|36|29	0.002|0.002|0.002	1.27	1.306|1.263|1.226	0.002	22|36|29	0.008|0.004|0.004	1.17	1.238|1.071|1.188	0.007	22|36|29	0.005|0.652|0.009	1.29	1.318|1.251|1.290	0.001	22|35|29	0.002|0.002|0.002	0.91	0.914|0.852|0.956	0.003	21|34|29	0.265|0.014|0.579	1	0.991|0.973|1.033	0.001	22|36|29
CotAD_33265	locus=Dt_chr10:27144117:27147342:+ [translate_table: standard]	54561.8	2|2|2	14|8|10	CotAD_34275/CotAD_34275/CotAD_34275	0.76	0.825|0.744|0.722	0.003	14|7|9	0.026|0.027|0.002	1.11	1.128|1.004|1.204	0.01	12|8|10	0.013|0.983|0.198	0.99	0.894|1.189|0.881	0.03	14|7|9	0.357|0.129|0.103	0.97	0.911|1.004|0.982	0.002	12|7|10	0.068|0.977|0.928	0.77	0.820|0.784|0.703	0.004	13|7|10	0.006|0.046|0.013	0.83	0.877|0.732|0.881	0.007	13|7|10	0.004|0.005|0.454	0.71	0.788|0.674|0.658	0.005	11|7|10	0.002|0.002|0.003	1.1	1.080|0.932|1.285	0.031	13|6|10	0.199|0.571|0.027	0.94	0.968|0.902|0.940	0.001	14|8|9
CotAD_22846	locus=Dt_chr10:146828:151886:- [translate_table: standard]	79657.6	4|5|5	10|8|10	-/-/-	0.67	0.719|0.649|0.642	0.002	10|8|10	0.006|0.062|0.031	0.92	0.998|0.905|0.866	0.005	9|7|10	0.992|0.265|0.040	0.77	0.694|0.737|0.865	0.008	10|7|10	0.064|0.011|0.255	0.89	0.760|1.043|0.861	0.021	10|7|10	0.026|0.817|0.079	0.9	0.826|0.861|1.003	0.009	9|8|10	0.071|0.230|0.989	0.88	0.928|0.824|0.889	0.003	9|8|10	0.393|0.030|0.142	0.8	0.818|0.733|0.835	0.003	7|8|9	0.053|0.072|0.060	0.98	1.033|1.010|0.890	0.006	9|8|10	0.903|0.958|0.400	0.97	1.022|0.955|0.925	0.002	9|7|10
CotAD_63566	locus=At_chr9:50889840:50892831:- [translate_table: standard]	39173	3|2|2	8|8|4	-/-/-	0.52	0.558|0.527|0.475	0.002	8|8|4	0.012|0.003|0.048	0.57	0.608|0.588|0.506	0.003	8|8|3	0.013|0.028|0.004	0.66	0.569|0.710|0.702	0.006	7|8|4	0.002|0.203|0.059	0.61	0.553|0.680|0.604	0.004	8|8|4	0.002|0.004|0.130	0.96	1.044|0.959|0.892	0.006	8|8|4	0.829|0.913|0.806	0.96	1.137|0.801|0.953	0.028	7|5|4	0.080|0.110|0.920	0.97	1.047|0.912|0.939	0.005	8|7|4	0.696|0.214|0.752	1.06	1.129|0.961|1.078	0.007	8|8|4	0.521|0.936|0.762	1.03	1.005|1.018|1.066	0.001	8|8|4
CotAD_57430	locus=scaffold335.1:695536:697326:- [translate_table: standard]	66293.7	3|-|2	9|-|8	CotAD_09933;CotAD_09882/-/CotAD_09933;CotAD_09882	0.62	0.530|-|0.719	-	9|-|6	0.002|-|0.002	0.93	0.936|-|0.929	-	9|-|7	0.844|-|0.329	1.01	0.939|-|1.072	-	8|-|8	0.806|-|0.745	0.57	0.584|-|0.548	-	9|-|8	0.019|-|0.057	0.81	0.716|-|0.895	-	8|-|7	0.004|-|0.560	0.84	0.815|-|0.863	-	7|-|7	0.014|-|0.046	1.18	1.154|-|1.211	-	8|-|7	0.577|-|0.194	1.08	1.197|-|0.957	-	8|-|8	0.124|-|0.872	1.45	1.565|-|1.336	-	8|-|8
CotAD_33106	locus=At_chr8:955509:956252:+ [translate_table: standard]	22900.1	4|4|2	21|22|4	-/-/-	0.8	0.853|0.741|0.801	0.003	20|22|18	0.002|0.003|0.002	1.01	1.070|0.944|1.008	0.004	19|20|18	0.262|0.186|0.964	0.82	0.719|0.906|0.828	0.009	21|22|18	0.030|0.574|0.267	0.68	0.713|0.693|0.632	0.002	21|22|18	0.002|0.002|0.002	0.98	0.939|0.996|0.998	0.001	18|22|15	0.079|0.976|0.973	0.96	0.983|0.921|0.971	0.001	20|22|16	0.885|0.667|0.724	0.97	0.928|0.920|1.077	0.008	21|21|18	0.459|0.221|0.282	1.04	1.083|0.983|1.049	0.003	21|18|17	0.277|0.907|0.633	1.02	1.006|0.920|1.138	0.012	21|21|18
CotAD_01584	locus=Dt_chr9:60033573:60037458:- [translate_table: standard]	101965	5|5|5	15|15|11	-/-/-	0.87	0.975|0.829|0.816	0.008	15|14|10	0.870|0.048|0.041	1.15	1.259|1.046|1.130	0.012	15|15|11	0.024|0.738|0.311	0.93	0.898|1.063|0.832	0.014	15|15|11	0.659|0.774|0.180	0.95	0.973|1.007|0.876	0.005	15|15|11	0.877|0.970|0.183	0.85	0.838|0.894|0.830	0.001	14|15|10	0.011|0.236|0.032	0.9	0.923|0.868|0.895	0.001	15|15|10	0.521|0.323|0.245	0.81	0.816|0.735|0.877	0.005	15|15|11	0.022|0.006|0.246	1.03	1.075|0.979|1.040	0.002	15|15|10	0.640|0.932|0.845	0.93	0.958|0.805|1.028	0.013	15|14|10
CotAD_07290	locus=scaffold72.1:1294699:1298014:- [translate_table: standard]	51523.2	4|4|4	36|36|31	-/-/-	0.83	0.880|0.813|0.809	0.002	36|35|31	0.054|0.003|0.004	1.11	1.088|1.064|1.176	0.003	36|36|31	0.118|0.349|0.007	0.94	0.860|0.946|1.018	0.006	34|35|29	0.026|0.653|0.925	0.83	0.822|0.864|0.790	0.001	36|35|31	0.002|0.051|0.002	0.88	0.922|0.851|0.863	0.001	36|36|31	0.215|0.004|0.004	0.96	1.047|0.901|0.925	0.006	34|34|28	0.559|0.263|0.036	0.92	0.951|0.882|0.940	0.001	33|34|30	0.425|0.025|0.435	1.12	1.130|1.122|1.116	0	36|36|31	0.041|0.293|0.012	1.08	1.022|1.105|1.100	0.002	33|34|31
CotAD_76077	locus=scaffold9963.1:3442:3891:- [translate_table: standard]	16947.3	7|8|6	35|39|35	-/-/-	0.83	0.898|0.826|0.774	0.004	35|38|32	0.063|0.003|0.002	1.23	1.228|1.135|1.318	0.008	35|39|31	0.038|0.031|0.004	1.23	1.093|1.607|0.991	0.109	32|37|33	0.662|0.003|0.977	1.28	1.447|1.181|1.202	0.022	35|35|31	0.002|0.004|0.002	0.83	0.822|0.833|0.835	0	35|38|30	0.004|0.004|0.004	0.82	0.841|0.735|0.898	0.007	34|35|34	0.002|0.003|0.079	0.81	0.774|0.824|0.834	0.001	32|37|31	0.003|0.005|0.003	0.97	0.995|0.897|1.028	0.005	31|35|34	0.970|0.195|0.810	0.94	0.932|0.977|0.909	0.001	32|39|28
CotAD_53773	locus=scaffold2540.1:86940:90459:+ [translate_table: standard]	40245.5	5|5|5	41|48|48	-/-/-	0.75	0.740|0.713|0.792	0.002	41|45|47	0.002|0.003|0.002	0.8	0.724|0.853|0.822	0.005	40|48|48	0.003|0.007|0.004	1.09	1.200|1.055|1.007	0.01	41|46|45	0.002|0.481|0.942	1.01	1.034|0.996|0.993	0.001	40|43|48	0.621|0.971|0.954	0.97	0.991|0.954|0.954	0	40|47|48	0.957|0.399|0.462	0.87	0.818|0.905|0.894	0.002	41|45|46	0.002|0.010|0.008	0.83	0.829|0.838|0.823	0	40|48|46	0.008|0.004|0.002	0.91	0.797|0.982|0.956	0.01	39|46|47	0.004|0.827|0.513	0.86	0.812|0.895|0.881	0.002	40|46|48
CotAD_00066	locus=Dt_chr9:64324385:64328148:- [translate_table: standard]	52077.1	9|8|6	30|30|20	-/-/-	0.63	0.596|0.575|0.712	0.005	30|30|20	0.002|0.003|0.004	0.68	0.698|0.639|0.691	0.001	30|30|20	0.003|0.004|0.004	0.49	0.478|0.427|0.558	0.004	30|29|20	0.002|0.003|0.003	0.46	0.456|0.460|0.472	0	27|30|19	0.002|0.002|0.002	1.04	1.005|1.075|1.040	0.001	30|29|20	0.982|0.339|0.747	1.12	1.195|1.091|1.076	0.004	30|29|20	0.004|0.487|0.486	1.25	1.354|1.201|1.190	0.008	29|30|19	0.002|0.007|0.061	1.06	1.200|1.041|0.949	0.016	29|28|15	0.007|0.774|0.305	1.2	1.305|1.136|1.155	0.009	30|29|19
CotAD_43777	locus=Dt_chr1:35883421:35884365:+ [translate_table: standard]	11440.7	2|2|2	4|6|7	-/-/-	0.63	0.480|0.737|0.678	0.018	3|6|7	0.002|0.038|0.106	0.89	0.652|0.981|1.047	0.045	3|6|7	0.019|0.933|0.604	1.03	1.169|0.749|1.167	0.059	3|6|6	0.629|0.181|0.403	0.95	0.966|0.848|1.034	0.009	3|4|7	0.914|0.232|0.807	0.75	0.620|0.726|0.905	0.021	3|6|7	0.011|0.048|0.455	0.73	0.525|0.792|0.886	0.035	4|5|6	0.083|0.103|0.370	0.74	0.537|0.787|0.893	0.033	3|6|6	0.007|0.167|0.466	0.88	0.642|1.066|0.933	0.047	3|6|7	0.027|0.691|0.653	1.02	0.866|1.255|0.937	0.043	3|5|7
CotAD_70276	locus=Dt_chr8:55761768:55762364:- [translate_table: standard]	21399.4	3|3|3	14|13|9	-/-/-	0.79	0.833|0.832|0.701	0.006	11|12|8	0.002|0.178|0.004	1.38	1.546|1.355|1.254	0.022	14|11|9	0.042|0.007|0.011	0.95	0.859|1.139|0.839	0.028	13|13|9	0.287|0.634|0.400	0.89	0.910|0.890|0.873	0	13|13|9	0.589|0.481|0.302	0.67	0.662|0.665|0.684	0	14|13|8	0.011|0.080|0.004	0.82	0.857|0.785|0.804	0.001	12|12|8	0.007|0.140|0.093	0.84	0.796|0.916|0.814	0.004	13|13|8	0.002|0.740|0.059	1.2	1.209|1.192|1.208	0	13|13|9	0.066|0.462|0.128	1.27	1.212|1.411|1.190	0.015	14|13|8
CotAD_47029	locus=Dt_chr2:15017124:15020416:- [translate_table: standard]	33392	1|1|1	2|4|3	-/-/-	0.8	0.758|0.798|0.849	0.002	69|53|59	0.002|0.003|0.002	0.85	0.828|0.896|0.837	0.001	69|54|57	0.003|0.004|0.004	0.96	1.042|0.786|1.058	0.023	67|52|59	0.591|0.003|0.484	0.9	0.880|0.921|0.889	0	71|52|60	0.002|0.066|0.002	0.93	0.924|0.911|0.954	0	66|52|59	0.101|0.007|0.248	0.91	0.818|1.029|0.878	0.012	64|49|58	0.002|0.621|0.002	0.93	0.892|0.942|0.953	0.001	68|52|57	0.004|0.147|0.422	0.99	0.921|1.133|0.918	0.015	66|53|59	0.083|0.007|0.039	0.98	0.915|1.061|0.969	0.005	70|52|62
CotAD_68165	locus=At_chr5:7056751:7057711:- [translate_table: standard]	18341.5	4|4|4	20|26|17	-/-/-	0.68	0.788|0.628|0.628	0.009	19|25|16	0.004|0.003|0.002	0.77	0.872|0.718|0.710	0.008	20|26|17	0.283|0.004|0.004	0.72	0.675|0.685|0.794	0.004	19|26|17	0.002|0.007|0.048	0.79	0.963|0.607|0.811	0.032	20|25|17	0.851|0.002|0.102	1.05	1.043|1.034|1.084	0.001	20|26|16	0.811|0.773|0.248	0.92	0.985|0.898|0.883	0.003	18|25|16	0.918|0.370|0.038	0.9	0.806|0.943|0.956	0.007	19|25|14	0.020|0.487|0.734	0.85	0.897|0.843|0.810	0.002	18|25|17	0.269|0.012|0.010	0.82	0.719|0.878|0.862	0.008	19|26|14
CotAD_73495	locus=scaffold3708.1:108207:108545:+ [translate_table: standard]	12684.4	2|2|2	9|8|16	CotAD_30148/CotAD_30148/CotAD_30148	0.74	0.702|0.797|0.718	0.003	10|8|18	0.002|0.011|0.002	1.03	1.212|0.900|0.993	0.026	10|9|18	0.007|0.119|0.957	1.35	1.623|0.909|1.526	0.15	10|8|17	0.002|0.553|0.003	0.87	0.897|0.954|0.769	0.009	10|7|19	0.260|0.551|0.002	0.78	0.675|0.808|0.847	0.008	9|9|19	0.004|0.020|0.004	0.59	0.537|0.695|0.553	0.008	10|9|19	0.004|0.025|0.002	0.62	0.565|0.633|0.674	0.003	10|9|19	0.002|0.005|0.002	0.77	0.765|0.862|0.673	0.009	10|7|17	0.009|0.104|0.004	0.79	0.801|0.757|0.812	0.001	10|8|19
CotAD_66997	locus=Dt_chr11:43692757:43693322:+ [translate_table: standard]	17337.6	3|3|3	21|17|23	-/-/-	0.73	0.801|0.709|0.679	0.004	21|17|23	0.002|0.003|0.002	1.01	1.137|0.872|1.011	0.018	20|17|23	0.159|0.024|0.911	0.65	0.639|0.715|0.585	0.004	20|17|23	0.002|0.052|0.003	0.57	0.640|0.543|0.537	0.003	21|17|23	0.002|0.002|0.002	1.02	0.989|1.044|1.022	0.001	20|17|23	0.950|0.715|0.782	1.14	1.229|1.149|1.036	0.009	19|17|21	0.005|0.635|0.694	1.22	1.218|1.271|1.184	0.002	21|16|19	0.065|0.010|0.002	1.15	1.193|1.194|1.056	0.006	21|16|23	0.118|0.241|0.382	1.2	1.180|1.238|1.178	0.001	21|17|20
CotAD_38595	locus=At_chr2:58137045:58137335:- [translate_table: standard]	10485.2	2|2|2	7|4|6	-/-/-	0.53	0.486|0.330|0.776	0.051	10|8|11	0.002|0.003|0.055	0.81	0.858|0.713|0.861	0.007	10|10|11	0.282|0.004|0.129	0.95	1.077|0.706|1.063	0.044	8|8|11	0.467|0.003|0.810	0.77	0.873|0.723|0.712	0.008	8|10|10	0.043|0.023|0.002	0.95	0.923|0.937|0.976	0.001	10|10|10	0.291|0.593|0.791	0.9	0.791|1.054|0.869	0.018	10|10|9	0.109|0.710|0.077	0.87	0.861|0.793|0.942	0.006	10|9|11	0.243|0.012|0.784	0.97	0.863|1.129|0.920	0.02	10|10|11	0.344|0.485|0.500	0.9	0.863|0.884|0.947	0.002	8|10|10
CotAD_14901	locus=Dt_chr12:11077208:11079662:- [translate_table: standard]	37710.7	2|2|2	3|6|2	-/-/-	0.82	0.827|0.837|0.783	0.001	19|22|11	0.004|0.009|0.002	1	0.949|1.069|0.978	0.004	18|21|10	0.847|0.628|0.897	1	0.999|1.065|0.932	0.004	17|22|10	0.998|0.647|0.536	0.77	0.830|0.755|0.725	0.003	20|22|12	0.098|0.002|0.002	0.89	0.903|0.906|0.873	0	16|20|11	0.011|0.053|0.078	0.97	0.982|0.978|0.955	0	20|22|10	0.906|0.936|0.596	1.16	1.090|1.209|1.189	0.004	16|21|11	0.014|0.005|0.014	1.07	1.065|1.035|1.109	0.001	20|21|12	0.604|0.897|0.400	1.33	1.285|1.300|1.398	0.004	18|20|10
CotAD_51172	locus=scaffold3123.1:101156:102082:+ [translate_table: standard]	33998.2	13|13|12	94|88|93	-/-/-	0.79	0.812|0.793|0.779	0	92|86|92	0.002|0.003|0.002	1.04	1.099|0.957|1.054	0.005	91|88|93	0.019|0.215|0.067	0.93	0.993|0.830|0.975	0.008	92|87|91	0.933|0.003|0.673	0.82	0.841|0.841|0.773	0.002	94|86|91	0.002|0.002|0.002	0.98	0.918|0.979|1.058	0.005	91|88|90	0.004|0.620|0.006	1.43	1.315|1.493|1.491	0.01	92|87|91	0.002|0.003|0.002	1.51	1.399|1.486|1.640	0.015	92|86|91	0.002|0.002|0.002	1.43	1.405|1.483|1.412	0.002	91|87|92	0.004|0.005|0.004	1.51	1.467|1.487|1.575	0.003	94|87|92
CotAD_25015	locus=At_chr7:2688041:2691900:- [translate_table: standard]	55503.1	2|2|2	10|18|10	-/-/-	0.8	0.838|0.758|0.793	0.002	10|16|9	0.088|0.003|0.020	0.9	0.964|0.907|0.832	0.004	9|17|10	0.750|0.027|0.085	1.08	1.216|0.835|1.180	0.044	10|18|10	0.076|0.126|0.265	0.84	0.809|0.870|0.853	0.001	9|16|10	0.004|0.002|0.030	0.95	0.888|0.979|0.970	0.003	10|18|9	0.225|0.876|0.896	0.77	0.714|0.829|0.780	0.003	9|18|10	0.002|0.067|0.089	0.82	0.783|0.794|0.869	0.002	10|16|9	0.005|0.005|0.199	0.8	0.837|0.835|0.733	0.004	10|17|9	0.193|0.007|0.019	0.86	0.889|0.788|0.911	0.004	10|15|10
CotAD_73953	locus=Dt_chr9:47210460:47214025:+ [translate_table: standard]	53119	10|10|11	13|13|16	-/-/-	0.79	0.857|0.770|0.743	0.004	13|13|16	0.264|0.006|0.002	0.86	0.841|0.888|0.841	0.001	11|10|16	0.003|0.254|0.031	0.99	0.999|1.085|0.872	0.011	12|11|16	0.997|0.395|0.280	0.94	0.976|0.971|0.879	0.003	13|13|16	0.884|0.803|0.144	0.92	0.946|0.880|0.948	0.001	12|13|16	0.811|0.239|0.690	0.99	1.055|0.842|1.087	0.018	12|11|16	0.786|0.166|0.409	1.08	1.086|1.042|1.098	0.001	9|13|15	0.204|0.818|0.178	1.11	1.133|1.019|1.189	0.008	13|12|15	0.387|0.928|0.006	1.12	1.052|1.183|1.132	0.004	13|13|16
CotAD_20849	locus=Dt_chr12:8037142:8039062:- [translate_table: standard]	27081.9	8|10|9	32|51|27	-/-/-	0.74	0.804|0.743|0.668	0.005	32|51|23	0.004|0.003|0.002	0.81	0.861|0.791|0.764	0.003	32|49|27	0.044|0.004|0.004	0.79	0.752|0.853|0.774	0.003	32|49|27	0.002|0.057|0.003	0.84	0.843|0.860|0.821	0	31|49|26	0.002|0.002|0.003	1	1.034|1.002|0.967	0.001	31|50|27	0.729|0.989|0.714	0.9	0.950|0.841|0.910	0.003	29|50|27	0.293|0.003|0.083	0.84	0.823|0.874|0.833	0.001	32|50|27	0.004|0.005|0.003	0.92	0.944|0.878|0.952	0.002	31|49|27	0.363|0.044|0.631	0.85	0.829|0.860|0.864	0	32|51|27
CotAD_47337	locus=At_chr13:14813134:14813891:- [translate_table: standard]	23300.3	4|3|4	17|21|24	CotAD_56040/CotAD_56040/CotAD_56040	0.68	0.571|0.722|0.733	0.008	16|19|24	0.002|0.003|0.002	0.91	0.831|0.885|1.013	0.009	16|21|24	0.003|0.167|0.945	0.67	0.641|0.800|0.574	0.013	17|21|24	0.002|0.108|0.005	0.53	0.508|0.621|0.468	0.006	13|21|24	0.002|0.002|0.002	0.85	0.784|1.016|0.765	0.02	17|21|23	0.004|0.939|0.004	1.08	1.055|1.117|1.060	0.001	17|21|22	0.433|0.511|0.278	1.14	1.050|1.232|1.126	0.008	13|21|24	0.314|0.005|0.201	1.27	1.314|1.129|1.371	0.016	17|20|24	0.004|0.204|0.004	1.31	1.290|1.212|1.437	0.013	15|21|24
CotAD_06685	locus=Dt_chr10:19137676:19139707:- [translate_table: standard]	31237.6	10|11|10	42|51|39	-/-/-	0.84	0.918|0.826|0.771	0.006	42|48|39	0.046|0.003|0.002	1.03	1.169|0.943|0.964	0.016	42|49|39	0.005|0.038|0.528	0.86	0.821|0.922|0.827	0.003	42|49|39	0.002|0.383|0.030	0.91	0.867|0.963|0.899	0.002	42|49|36	0.002|0.306|0.003	0.89	0.831|0.901|0.942	0.003	42|51|34	0.004|0.004|0.103	0.85	0.861|0.827|0.858	0	41|48|37	0.002|0.003|0.002	0.82	0.835|0.778|0.834	0.001	42|51|39	0.002|0.002|0.002	0.98	1.074|0.938|0.942	0.006	41|48|37	0.164|0.268|0.232	0.94	1.018|0.874|0.934	0.005	37|51|38
CotAD_49608	locus=Dt_chr9:49915800:49919850:- [translate_table: standard]	55782.2	10|15|16	24|28|34	-/-/-	0.71	0.697|0.758|0.687	0.001	23|28|34	0.002|0.003|0.002	0.79	0.781|0.837|0.758	0.002	24|28|34	0.003|0.004|0.004	1.17	1.287|0.946|1.265	0.036	23|28|34	0.002|0.711|0.005	1.14	1.095|1.151|1.178	0.002	24|28|33	0.460|0.005|0.002	0.91	0.821|0.894|1.016	0.01	24|26|34	0.088|0.022|0.896	0.82	0.703|0.850|0.896	0.01	24|28|32	0.002|0.036|0.040	0.89	0.814|0.893|0.971	0.006	24|28|33	0.039|0.029|0.665	0.93	0.889|1.020|0.884	0.006	23|28|34	0.033|0.911|0.035	0.99	0.992|1.012|0.968	0	24|26|34
CotAD_37369	locus=Dt_chr2:38342868:38344366:+ [translate_table: standard]	46531.9	7|9|9	20|18|18	CotAD_58209;CotAD_73265;CotAD_58203/CotAD_58209;CotAD_73265;CotAD_58203/CotAD_58209;CotAD_73265;CotAD_58203	0.77	0.734|0.761|0.826	0.002	20|18|18	0.004|0.003|0.002	0.91	0.914|0.909|0.894	0	20|18|18	0.292|0.386|0.329	0.82	0.816|0.832|0.809	0	19|18|18	0.010|0.295|0.020	0.76	0.763|0.765|0.749	0	19|18|18	0.004|0.002|0.002	0.98	0.909|1.013|1.021	0.004	20|18|18	0.387|0.948|0.831	1.06	1.037|1.031|1.124	0.003	19|18|18	0.732|0.887|0.283	1.06	0.983|1.059|1.130	0.005	20|17|18	0.909|0.455|0.330	1.08	1.138|1.059|1.058	0.002	19|17|17	0.013|0.674|0.578	1.08	1.094|1.061|1.071	0	20|16|18
CotAD_26257	locus=Dt_chr10:22997717:22998315:+ [translate_table: standard]	18136	1|1|1	4|4|4	-/-/-	0.67	0.634|0.793|0.594	0.011	4|4|3	0.002|0.618|0.002	1.3	1.647|1.218|1.022	0.102	4|4|3	0.003|0.499|0.954	1.09	0.992|1.017|1.254	0.021	4|4|4	0.985|0.978|0.265	1.03	0.769|1.251|1.065	0.059	4|4|4	0.081|0.487|0.808	0.75	0.640|0.746|0.859	0.012	4|3|4	0.006|0.079|0.282	0.69	0.655|0.733|0.687	0.002	3|4|4	0.026|0.189|0.082	0.81	0.811|0.911|0.721	0.009	4|3|4	0.188|0.690|0.028	0.93	0.976|0.982|0.822	0.008	4|4|4	0.930|0.947|0.396	1.05	1.280|1.049|0.819	0.053	4|4|3
CotAD_09100	locus=Dt_chr1:39236229:39238397:- [translate_table: standard]	27977.8	4|4|5	23|29|31	-/-/-	0.69	0.773|0.662|0.649	0.005	21|27|30	0.099|0.003|0.004	0.72	0.759|0.702|0.700	0.001	22|28|30	0.191|0.011|0.034	0.7	0.573|0.902|0.620	0.032	21|28|29	0.002|0.607|0.003	0.68	0.688|0.702|0.654	0.001	22|28|30	0.006|0.004|0.003	0.92	0.923|0.950|0.884	0.001	23|28|30	0.550|0.481|0.009	0.91	1.086|0.719|0.932	0.034	23|27|31	0.479|0.003|0.379	1.01	1.041|0.969|1.025	0.001	23|28|31	0.733|0.720|0.793	0.98	1.140|0.751|1.054	0.042	22|28|31	0.061|0.007|0.575	1.14	1.223|1.023|1.161	0.01	18|28|30
CotAD_50707	locus=At_chr1:8691073:8693072:- [translate_table: standard]	32320	12|12|12	78|82|69	CotAD_68533/CotAD_68533/CotAD_68533	0.82	0.799|0.863|0.785	0.002	77|80|66	0.002|0.003|0.002	0.92	0.912|0.949|0.885	0.001	76|77|66	0.012|0.062|0.004	1.06	1.103|0.995|1.075	0.003	72|80|69	0.142|0.985|0.435	0.88	0.919|0.898|0.819	0.003	78|80|65	0.045|0.002|0.002	1.03	0.990|1.059|1.049	0.001	78|80|66	0.922|0.049|0.153	0.88	0.827|0.974|0.828	0.007	74|79|68	0.002|0.773|0.002	0.87	0.795|0.916|0.909	0.005	76|79|60	0.002|0.004|0.002	0.86	0.855|0.926|0.788	0.005	72|79|69	0.004|0.051|0.004	0.84	0.819|0.853|0.852	0	78|75|64
CotAD_40659	locus=Dt_chr2:9260013:9262639:- [translate_table: standard]	48025.4	12|12|11	25|20|26	-/-/-	0.78	0.807|0.743|0.779	0.001	25|19|26	0.007|0.004|0.002	0.92	0.906|0.917|0.922	0	24|20|25	0.247|0.250|0.087	1	0.906|1.025|1.069	0.007	25|19|26	0.503|0.909|0.612	1.06	1.056|1.049|1.065	0	25|18|26	0.660|0.451|0.334	0.87	0.876|0.840|0.899	0.001	25|20|26	0.176|0.029|0.106	0.83	0.864|0.797|0.844	0.001	25|18|24	0.027|0.005|0.004	0.78	0.804|0.742|0.801	0.001	20|19|26	0.002|0.004|0.002	0.92	0.953|0.909|0.908	0.001	24|20|26	0.632|0.404|0.176	0.88	0.873|0.883|0.899	0	24|20|24
CotAD_27923	locus=Dt_chr11:17854681:17855123:- [translate_table: standard]	12436.1	1|1|1	39|44|43	-/-/-	0.79	0.801|0.904|0.658	0.015	38|36|43	0.002|0.003|0.002	0.95	1.080|0.915|0.858	0.013	34|42|42	0.007|0.004|0.004	0.95	0.951|0.972|0.919	0.001	36|41|42	0.227|0.647|0.068	0.87	0.865|0.960|0.778	0.008	35|43|43	0.002|0.503|0.002	0.81	0.790|0.840|0.799	0.001	38|42|43	0.004|0.004|0.004	0.75	0.753|0.819|0.679	0.005	37|43|42	0.002|0.003|0.002	0.72	0.725|0.728|0.720	0	37|44|39	0.002|0.002|0.002	0.94	0.971|0.989|0.872	0.004	35|40|43	0.496|0.834|0.004	0.92	0.939|0.855|0.958	0.003	36|44|39
CotAD_59975	locus=Dt_chr9:63592603:63593751:+ [translate_table: standard]	41988.9	4|6|4	11|13|10	-/-/-	0.78	0.908|0.716|0.728	0.012	11|13|9	0.505|0.003|0.004	0.89	1.004|0.720|0.953	0.023	11|13|9	0.988|0.004|0.696	0.81	0.838|0.882|0.705	0.008	10|13|10	0.023|0.590|0.008	0.93	0.882|0.960|0.942	0.002	10|13|10	0.017|0.857|0.813	1.02	1.011|1.034|1.009	0	10|12|10	0.940|0.856|0.980	1.18	1.171|1.071|1.284	0.011	10|13|9	0.080|0.738|0.020	0.95	1.018|0.871|0.958	0.005	11|13|10	0.919|0.091|0.845	1.15	1.105|1.066|1.269	0.012	10|13|9	0.383|0.722|0.042	0.93	0.967|0.872|0.963	0.003	11|13|10
CotAD_21912	locus=Dt_chr11:60111161:60111889:+ [translate_table: standard]	27554.2	7|7|7	30|47|40	-/-/-	0.66	0.645|0.680|0.649	0	31|39|41	0.002|0.003|0.002	0.81	0.855|0.792|0.793	0.001	31|43|41	0.085|0.004|0.004	0.84	0.745|0.998|0.766	0.02	31|47|40	0.002|0.997|0.003	0.66	0.603|0.728|0.647	0.004	31|48|40	0.002|0.002|0.002	0.95	0.926|0.994|0.927	0.002	29|48|41	0.414|0.972|0.043	0.86	0.903|0.842|0.848	0.001	30|48|39	0.084|0.007|0.002	1.02	1.037|1.012|1.011	0	31|47|40	0.743|0.919|0.883	0.92	0.996|0.837|0.922	0.006	31|47|41	0.978|0.007|0.027	1.11	1.191|1.033|1.098	0.006	28|44|40
CotAD_39880	locus=Dt_chr8:52575640:52576901:+ [translate_table: standard]	18808.5	5|3|5	24|39|28	-/-/-	0.82	0.847|0.804|0.803	0.001	24|34|27	0.002|0.003|0.002	1.03	1.078|1.069|0.929	0.007	21|38|25	0.231|0.070|0.050	1.25	1.432|1.035|1.282	0.04	21|37|28	0.002|0.633|0.005	0.92	0.919|0.907|0.933	0	21|37|27	0.223|0.002|0.431	0.83	0.823|0.828|0.840	0	24|39|28	0.006|0.004|0.004	0.75	0.727|0.801|0.725	0.002	24|39|28	0.002|0.003|0.002	0.77	0.747|0.748|0.811	0.001	24|38|28	0.012|0.002|0.040	0.91	0.887|0.956|0.880	0.002	24|37|28	0.402|0.584|0.056	0.92	0.899|0.906|0.952	0.001	24|38|28
CotAD_03169	locus=Dt_chr6:6411104:6415539:+ [translate_table: standard]	46433.3	8|8|7	18|17|14	-/-/-	0.82	0.815|0.778|0.861	0.002	14|16|14	0.004|0.004|0.089	0.78	0.777|0.747|0.819	0.001	18|17|13	0.005|0.004|0.013	0.92	0.954|0.959|0.860	0.003	16|17|13	0.517|0.849|0.225	0.72	0.719|0.689|0.739	0.001	18|17|14	0.002|0.002|0.002	0.98	0.938|1.006|1.000	0.001	18|16|14	0.629|0.951|0.999	1.01	1.011|0.941|1.088	0.005	18|13|14	0.942|0.604|0.537	1.12	1.136|1.107|1.132	0	18|17|13	0.251|0.454|0.174	1.02	1.037|0.903|1.120	0.012	17|17|13	0.796|0.518|0.192	1.12	1.210|1.043|1.110	0.007	18|17|13
CotAD_28371	locus=Dt_chr12:5957761:5961654:+ [translate_table: standard]	44983.2	7|8|9	19|20|17	-/-/-	0.83	0.886|0.799|0.805	0.002	28|26|24	0.054|0.003|0.007	0.9	0.950|0.880|0.862	0.002	28|27|22	0.628|0.007|0.004	1.1	1.044|1.158|1.091	0.003	27|27|24	0.757|0.128|0.476	0.79	0.831|0.826|0.720	0.004	26|24|24	0.015|0.002|0.002	0.95	0.916|0.933|0.992	0.002	26|26|24	0.062|0.194|0.962	0.97	1.012|0.887|1.004	0.005	28|27|23	0.884|0.145|0.979	0.98	0.950|0.917|1.082	0.008	26|27|23	0.560|0.206|0.178	0.99	1.054|0.962|0.965	0.003	26|26|21	0.359|0.790|0.679	1.03	1.065|0.966|1.070	0.003	27|27|24
CotAD_21470	locus=Dt_chr4:31648126:31654696:+ [translate_table: standard]	51720	2|2|2	6|7|9	-/-/-	0.8	0.672|0.951|0.776	0.02	5|7|8	0.002|0.861|0.018	0.78	0.524|0.961|0.866	0.053	5|7|6	0.003|0.751|0.084	1.02	1.204|0.903|0.953	0.026	5|7|9	0.272|0.674|0.779	0.87	0.891|0.843|0.883	0.001	5|7|9	0.509|0.148|0.194	0.96	0.963|0.928|0.979	0.001	6|7|9	0.814|0.701|0.952	0.91	0.756|1.031|0.944	0.02	6|7|9	0.073|0.899|0.681	0.96	0.800|1.116|0.954	0.025	4|7|9	0.187|0.789|0.826	0.95	0.791|1.097|0.969	0.024	6|7|9	0.103|0.529|0.880	1.01	0.874|1.195|0.974	0.027	5|7|9
CotAD_44171	locus=At_chr7:28704503:28705625:+ [translate_table: standard]	37549.7	1|3|1	1|3|2	CotAD_76245;CotAD_63520/CotAD_63520/CotAD_76245;CotAD_63520	0.49	0.416|0.488|0.559	0.005	1|3|2	0.062|0.047|0.033	1.19	1.159|1.010|1.392	0.037	1|3|2	0.853|0.993|0.226	0.78	0.576|1.081|0.684	0.071	1|3|2	0.457|0.868|0.391	0.69	0.643|0.751|0.676	0.003	1|3|2	0.437|0.103|0.136	0.82	0.739|0.807|0.915	0.008	1|3|2	0.614|0.212|0.855	0.8	0.742|0.673|0.997	0.029	1|3|2	0.655|0.455|0.996	1.03	1.070|0.787|1.234	0.051	1|3|2	0.935|0.205|0.592	0.99	1.023|0.835|1.099	0.018	1|3|2	0.977|0.708|0.865	1.27	1.473|0.992|1.347	0.062	1|3|2
CotAD_59744	locus=At_chr2:34752933:34755537:- [translate_table: standard]	51664.3	15|14|13	86|76|103	-/-/-	0.78	0.760|0.738|0.849	0.003	86|71|101	0.002|0.003|0.002	0.99	1.026|0.915|1.031	0.004	86|71|100	0.718|0.007|0.515	1.07	1.092|1.053|1.074	0	83|71|103	0.082|0.546|0.287	0.95	0.916|0.951|0.972	0.001	81|73|103	0.005|0.110|0.202	0.83	0.783|0.844|0.874	0.002	82|71|101	0.004|0.004|0.004	0.81	0.774|0.778|0.870	0.003	85|75|103	0.002|0.003|0.002	0.82	0.787|0.791|0.874	0.002	86|73|102	0.002|0.002|0.002	0.99	0.983|0.963|1.010	0.001	81|72|103	0.803|0.462|0.912	0.97	1.020|0.915|0.973	0.003	80|74|92
CotAD_28413	locus=Dt_chr12:6430188:6431590:- [translate_table: standard]	35614.9	3|2|3	5|3|5	-/-/-	0.78	0.786|0.614|0.934	0.026	6|3|5	0.026|0.009|0.578	0.82	0.858|0.760|0.852	0.003	6|4|6	0.521|0.233|0.505	0.72	0.519|1.043|0.596	0.08	7|4|6	0.025|0.978|0.018	0.64	0.703|0.591|0.630	0.003	6|4|4	0.006|0.002|0.005	0.96	0.961|0.892|1.029	0.005	6|4|6	0.882|0.779|0.862	1.06	1.253|0.840|1.076	0.043	6|3|6	0.088|0.476|0.817	0.88	0.973|0.758|0.918	0.012	7|4|5	0.908|0.334|0.517	0.97	1.053|0.812|1.043	0.019	7|4|6	0.922|0.830|0.908	0.93	1.026|0.853|0.903	0.008	6|4|5
CotAD_42992	locus=Dt_chr7:23633450:23634654:- [translate_table: standard]	35274.9	4|4|4	157|136|166	-/-/-	0.84	0.771|0.985|0.773	0.015	154|132|161	0.002|0.849|0.002	0.97	0.841|1.106|0.957	0.018	152|132|163	0.003|0.004|0.055	1.06	1.088|1.039|1.064	0.001	143|134|141	0.004|0.543|0.115	1.05	1.029|1.013|1.102	0.002	149|135|159	0.409|0.854|0.002	0.92	0.925|0.919|0.930	0	145|133|157	0.004|0.004|0.004	0.85	0.788|0.943|0.830	0.006	150|134|155	0.002|0.039|0.002	0.78	0.743|0.868|0.744	0.005	142|131|153	0.002|0.002|0.002	0.94	0.871|1.041|0.923	0.008	150|134|164	0.004|0.364|0.004	0.85	0.804|0.962|0.794	0.009	139|132|157
CotAD_09981	locus=scaffold615.1:778239:779765:- [translate_table: standard]	56216.5	13|13|13	83|79|74	CotAD_09942;CotAD_09873/CotAD_09942;CotAD_09873/CotAD_09942;CotAD_09873	0.82	0.738|0.784|0.946	0.012	83|79|73	0.002|0.003|0.140	0.96	0.866|1.024|0.994	0.007	82|79|73	0.003|0.650|0.945	0.64	0.609|0.556|0.764	0.012	83|79|70	0.002|0.003|0.003	0.67	0.664|0.641|0.694	0.001	79|78|71	0.002|0.002|0.002	1.08	1.134|1.134|0.979	0.008	81|76|70	0.004|0.004|0.626	1.24	1.208|1.389|1.110	0.02	75|79|72	0.002|0.003|0.012	1.23	1.258|1.400|1.029	0.035	80|79|74	0.002|0.002|0.764	1.13	1.044|1.184|1.159	0.006	81|79|74	0.496|0.005|0.004	1.13	1.098|1.195|1.095	0.003	80|73|74
CotAD_72588	locus=scaffold2373.1:36385:38916:+ [translate_table: standard]	61666.6	1|1|1	3|3|4	CotAD_53872;CotAD_00966;CotAD_08696;CotAD_17759;CotAD_22524;CotAD_64499;CotAD_26228;CotAD_45072;CotAD_01456;CotAD_75175;CotAD_43066/CotAD_53872;CotAD_00966;CotAD_08696;CotAD_17759;CotAD_22524;CotAD_64499;CotAD_26228;CotAD_45072;CotAD_01456;CotAD_75175;CotAD_43066/CotAD_53872;CotAD_00966;CotAD_08696;CotAD_17759;CotAD_22524;CotAD_64499;CotAD_26228;CotAD_45072;CotAD_01456;CotAD_75175;CotAD_43066	0.65	0.594|0.616|0.732	0.005	3|3|3	0.002|0.009|0.069	0.98	0.786|1.000|1.154	0.034	3|3|3	0.228|1.000|0.422	0.93	0.965|0.654|1.172	0.068	3|3|4	0.945|0.106|0.692	0.77	0.671|0.858|0.775	0.009	3|3|4	0.339|0.799|0.034	0.79	0.843|0.817|0.714	0.005	3|3|4	0.604|0.593|0.164	0.96	0.917|1.108|0.849	0.018	3|3|4	0.721|0.721|0.375	1	1.261|0.915|0.825	0.053	3|3|4	0.590|0.821|0.502	1.22	1.089|1.364|1.213	0.019	3|3|4	0.789|0.166|0.181	1.27	1.494|1.135|1.188	0.038	3|3|4
CotAD_63698	locus=Dt_chr5:40371579:40373400:+ [translate_table: standard]	41059	8|-|7	29|-|20	-/-/-	0.8	0.821|-|0.785	-	28|-|21	0.002|-|0.021	1.03	1.031|-|1.028	-	30|-|21	0.796|-|0.865	0.95	0.978|-|0.925	-	30|-|20	0.913|-|0.600	0.96	0.938|-|0.982	-	29|-|16	0.326|-|0.553	0.85	0.899|-|0.793	-	29|-|20	0.099|-|0.029	0.9	0.949|-|0.860	-	30|-|19	0.661|-|0.115	0.93	0.986|-|0.871	-	30|-|18	0.923|-|0.041	1.1	1.104|-|1.105	-	28|-|20	0.081|-|0.429	1.12	1.133|-|1.113	-	29|-|21
CotAD_16105	locus=scaffold154.1:1615204:1618262:- [translate_table: standard]	32240.5	13|10|10	52|41|33	-/-/-	1.04	1.023|0.982|1.115	0.005	49|38|33	0.737|0.846|0.013	0.83	0.824|0.851|0.814	0	49|39|31	0.003|0.004|0.004	0.92	0.920|0.867|0.964	0.002	49|39|31	0.103|0.065|0.680	0.9	0.892|0.976|0.817	0.006	51|41|32	0.025|0.709|0.002	1.2	1.239|1.178|1.185	0.001	49|40|32	0.004|0.004|0.004	1.26	1.261|1.283|1.233	0.001	52|40|32	0.002|0.003|0.002	1.27	1.312|1.130|1.376	0.016	49|41|31	0.002|0.002|0.002	1.04	1.006|1.011|1.092	0.002	52|41|32	0.962|0.953|0.149	1.06	1.064|0.935|1.181	0.015	50|38|33
CotAD_70803	locus=At_chr10:82209762:82214394:- [translate_table: standard]	114988	16|14|13	66|63|70	-/-/-	0.93	0.813|0.959|1.027	0.012	63|62|70	0.002|0.500|0.665	0.86	0.824|0.924|0.832	0.003	67|63|70	0.003|0.009|0.004	1.16	1.269|1.019|1.178	0.016	67|60|67	0.002|0.802|0.003	1	1.026|1.016|0.968	0.001	61|62|70	0.639|0.819|0.546	0.97	0.861|0.948|1.103	0.015	66|60|70	0.004|0.247|0.004	1.04	0.848|1.122|1.136	0.026	65|59|70	0.002|0.003|0.002	1.16	1.085|1.156|1.243	0.006	65|61|69	0.089|0.002|0.002	1.05	0.992|1.130|1.031	0.005	66|62|67	0.935|0.012|0.410	1.21	1.259|1.231|1.147	0.003	66|57|69
CotAD_30859	locus=At_chr9:66438752:66440480:+ [translate_table: standard]	23638.4	14|13|13	55|68|60	-/-/-	1	0.975|1.081|0.947	0.005	55|66|60	0.629|0.059|0.208	0.79	0.787|0.812|0.786	0	55|67|59	0.003|0.004|0.004	1.03	1.114|0.874|1.095	0.018	54|65|59	0.065|0.003|0.083	0.97	0.942|1.030|0.947	0.002	54|67|60	0.115|0.491|0.115	1.18	1.164|1.221|1.162	0.001	53|66|60	0.004|0.004|0.006	1.16	1.074|1.311|1.105	0.017	55|67|60	0.060|0.003|0.006	1.19	1.157|1.240|1.176	0.002	53|66|60	0.002|0.002|0.003	0.97	0.906|1.060|0.944	0.006	52|66|60	0.004|0.337|0.222	1	0.977|1.004|1.018	0	49|65|54
CotAD_06249	locus=Dt_chr13:21989995:21991360:- [translate_table: standard]	42156.6	1|1|1	2|1|2	CotAD_07333;CotAD_06251/-/CotAD_07333;CotAD_06251	1.06	1.069|0.860|1.258	0.04	2|2|2	0.869|0.752|0.510	0.62	0.578|0.791|0.476	0.026	2|2|2	0.033|0.437|0.004	0.45	0.307|0.466|0.583	0.019	2|2|2	0.006|0.428|0.172	0.4	0.293|0.535|0.375	0.015	2|2|2	0.002|0.017|0.002	1.66	1.864|1.629|1.500	0.034	2|2|2	0.025|0.038|0.088	2.21	2.921|1.917|1.806	0.377	2|2|2	0.002|0.184|0.033	2.4	3.232|1.864|2.103	0.534	2|2|2	0.002|0.034|0.013	1.23	1.540|0.994|1.171	0.078	2|2|2	0.175|0.996|0.722	1.36	1.700|1.073|1.312	0.1	2|2|2
CotAD_72913	locus=scaffold4398.1:34689:36390:- [translate_table: standard]	35089	7|7|8	15|15|15	CotAD_51667/CotAD_51667/CotAD_51667	0.85	0.761|0.864|0.938	0.008	14|15|15	0.002|0.247|0.611	0.81	0.729|0.880|0.818	0.006	15|13|15	0.003|0.013|0.027	0.8	0.782|0.859|0.746	0.003	15|15|13	0.127|0.566|0.005	0.71	0.799|0.597|0.737	0.011	15|15|14	0.115|0.002|0.002	1	0.917|0.996|1.084	0.007	15|15|15	0.418|0.983|0.625	1.05	0.971|0.989|1.191	0.015	15|15|14	0.851|0.982|0.020	1.07	0.933|1.211|1.055	0.019	15|15|15	0.538|0.285|0.780	1.03	1.079|0.988|1.018	0.002	14|15|14	0.470|0.965|0.909	1.07	1.030|1.208|0.983	0.014	13|15|15
CotAD_48277	locus=Dt_chr10:3627243:3632526:- [translate_table: standard]	55155.3	4|10|9	6|21|14	-/-/-	0.84	0.753|0.754|0.998	0.02	6|21|14	0.112|0.003|0.995	0.78	0.804|0.753|0.777	0.001	6|21|14	0.258|0.004|0.004	0.8	0.742|0.821|0.830	0.002	6|21|14	0.138|0.085|0.093	0.71	0.642|0.750|0.748	0.004	6|19|14	0.128|0.002|0.021	1	0.958|0.955|1.076	0.005	6|21|13	0.752|0.640|0.528	1.07	1.038|1.063|1.108	0.001	6|21|11	0.820|0.688|0.024	1.15	1.220|1.093|1.128	0.004	6|20|14	0.459|0.192|0.287	1.08	1.073|1.064|1.099	0	6|20|14	0.773|0.582|0.453	1.14	1.158|1.135|1.118	0	5|20|14
CotAD_72722	locus=At_chr12:74546357:74549614:- [translate_table: standard]	56869.7	10|12|11	16|21|22	-/-/-	1.04	0.979|1.011|1.139	0.007	14|21|22	0.895|0.958|0.103	0.8	0.724|0.857|0.831	0.005	16|21|22	0.003|0.067|0.004	0.96	0.952|1.052|0.879	0.008	16|18|21	0.639|0.788|0.186	0.89	0.891|0.881|0.897	0	16|17|21	0.492|0.093|0.063	1.06	1.072|1.038|1.056	0	13|21|21	0.227|0.845|0.446	1	0.973|0.922|1.100	0.008	16|21|20	0.885|0.667|0.106	1.35	1.329|1.381|1.350	0.001	16|21|21	0.019|0.002|0.002	0.95	0.926|0.896|1.028	0.005	16|17|19	0.447|0.348|0.844	1.27	1.257|1.311|1.256	0.001	16|21|22
CotAD_56489	locus=At_chr1:98889977:98894250:+ [translate_table: standard]	57381.4	6|7|7	25|36|36	-/-/-	1	0.916|0.955|1.125	0.012	24|36|35	0.302|0.829|0.007	0.81	0.758|0.896|0.769	0.006	25|33|35	0.003|0.007|0.004	1.28	1.217|1.398|1.229	0.01	25|36|36	0.521|0.003|0.232	1.18	1.150|1.237|1.158	0.002	25|36|36	0.100|0.004|0.005	1.06	1.000|0.994|1.188	0.012	23|36|35	1.000|0.976|0.004	0.88	0.846|0.865|0.943	0.003	23|36|36	0.015|0.194|0.440	1.01	0.973|0.934|1.109	0.008	23|36|35	0.775|0.579|0.021	0.85	0.861|0.880|0.803	0.002	25|36|36	0.162|0.035|0.004	0.94	0.954|0.934|0.945	0	24|36|35
CotAD_37084	locus=At_chr3:43728046:43730843:+ [translate_table: standard]	56539.8	2|2|8	2|6|14	-/-/-	1.15	1.318|1.114|1.023	0.023	2|6|14	0.333|0.458|0.883	0.68	0.729|0.573|0.735	0.008	2|6|13	0.576|0.004|0.004	1.19	1.187|1.396|0.995	0.04	2|6|14	0.807|0.252|0.975	0.83	0.991|0.621|0.872	0.036	2|6|14	0.988|0.002|0.196	1.04	1.258|0.932|0.928	0.036	2|6|14	0.787|0.692|0.524	0.83	1.149|0.511|0.824	0.102	2|5|14	0.750|0.003|0.013	1.75	2.050|1.798|1.390	0.111	2|5|14	0.181|0.002|0.031	0.8	0.903|0.610|0.899	0.028	2|6|14	0.912|0.039|0.273	1.69	1.614|1.998|1.470	0.074	2|6|14
CotAD_03498	locus=At_chr9:41563309:41567839:- [translate_table: standard]	50108.4	1|1|1	6|2|2	-/-/-	0.7	0.808|0.674|0.614	0.01	6|2|2	0.323|0.236|0.104	0.65	0.681|0.723|0.554	0.008	5|2|2	0.021|0.249|0.022	1.01	0.620|1.634|0.775	0.298	6|2|2	0.159|0.266|0.618	0.8	0.944|0.878|0.579	0.038	5|2|2	0.857|0.756|0.041	1.07	1.015|1.051|1.158	0.006	5|2|2	0.959|0.930|0.730	0.79	0.971|0.533|0.864	0.052	6|2|2	0.893|0.093|0.755	1.07	0.989|1.005|1.203	0.014	4|2|2	0.969|0.995|0.657	0.76	1.035|0.523|0.736	0.066	6|2|2	0.931|0.048|0.400	0.97	0.946|0.947|1.003	0.001	5|2|2
CotAD_60606	locus=Dt_chr9:53197813:53199878:- [translate_table: standard]	46640.2	7|5|6	8|5|13	CotAD_03629/CotAD_03629/CotAD_03629	0.72	0.823|0.555|0.768	0.02	8|5|13	0.373|0.181|0.600	0.54	0.529|0.523|0.564	0	7|4|11	0.013|0.004|0.004	0.61	0.626|0.665|0.541	0.004	6|5|10	0.005|0.254|0.005	0.66	0.629|0.736|0.615	0.004	8|5|13	0.109|0.413|0.012	0.89	0.978|0.829|0.856	0.006	8|5|12	0.974|0.375|0.451	0.86	0.930|0.620|1.016	0.043	6|5|13	0.706|0.113|0.981	0.86	0.951|0.793|0.842	0.007	8|5|13	0.890|0.640|0.778	0.88	0.917|0.718|1.018	0.023	8|4|13	0.654|0.040|0.932	1	0.983|0.975|1.047	0.002	8|5|10
CotAD_15429	locus=scaffold165.1:423602:425704:- [translate_table: standard]	42636	2|2|2	29|20|25	-/-/-	1.06	0.942|1.124|1.103	0.01	27|20|23	0.242|0.004|0.020	0.84	0.722|0.972|0.824	0.016	28|18|25	0.003|0.511|0.004	1	1.061|0.775|1.156	0.039	28|18|24	0.601|0.003|0.023	0.99	0.897|1.004|1.078	0.008	28|20|23	0.148|0.961|0.065	1.03	1.045|1.000|1.040	0.001	29|16|22	0.522|0.998|0.444	1	0.887|1.130|0.997	0.015	29|20|23	0.015|0.320|0.972	1.04	1.080|1.127|0.918	0.012	28|19|25	0.384|0.014|0.280	0.97	0.863|1.085|0.964	0.012	29|18|24	0.015|0.431|0.525	1.03	1.008|1.124|0.970	0.006	28|19|24
CotAD_08797	locus=At_chr1:52958467:52960441:- [translate_table: standard]	42750.1	3|2|4	10|9|13	CotAD_14906/CotAD_14906/CotAD_14906	1.06	1.141|0.926|1.101	0.013	10|8|13	0.462|0.342|0.202	0.85	0.781|0.956|0.828	0.008	8|9|12	0.003|0.809|0.004	0.96	0.897|0.757|1.221	0.057	8|9|13	0.274|0.085|0.161	0.81	0.829|0.810|0.785	0	9|8|13	0.540|0.004|0.002	1.15	1.237|1.161|1.053	0.009	10|8|13	0.075|0.189|0.688	1.23	1.318|1.281|1.089	0.015	10|9|13	0.044|0.089|0.514	1.26	1.322|1.159|1.287	0.007	9|9|13	0.156|0.214|0.006	1.07	0.998|1.186|1.030	0.01	9|8|13	0.987|0.108|0.864	1.15	1.183|1.036|1.219	0.009	8|9|13
CotAD_24383	locus=At_chr10:63176247:63177253:- [translate_table: standard]	26735.4	3|6|5	7|14|14	-/-/-	0.81	0.824|0.849|0.766	0.002	7|13|13	0.529|0.024|0.002	0.78	0.816|0.767|0.764	0.001	7|14|12	0.173|0.004|0.004	0.82	0.862|0.787|0.802	0.002	7|14|13	0.461|0.118|0.084	0.98	0.809|1.176|0.949	0.034	6|14|11	0.073|0.083|0.183	0.99	0.950|1.013|1.019	0.001	7|14|13	0.848|0.965|0.941	1.06	1.069|1.083|1.033	0.001	7|11|12	0.732|0.628|0.820	0.55	0.541|0.511|0.584	0.001	7|13|14	0.005|0.002|0.002	1.07	1.117|1.081|1.024	0.002	7|10|14	0.194|0.570|0.908	0.57	0.593|0.530|0.587	0.001	7|14|14
CotAD_51418	locus=At_chr1:53455336:53459951:+ [translate_table: standard]	47640.1	2|2|3	5|6|9	-/-/-	0.86	0.881|0.672|1.015	0.03	5|6|9	0.816|0.039|0.942	0.78	0.688|0.829|0.819	0.006	5|6|8	0.005|0.054|0.037	1.01	1.046|0.843|1.140	0.023	3|4|8	0.923|0.468|0.460	0.84	0.836|0.820|0.854	0	5|6|7	0.129|0.539|0.013	1.05	1.133|0.901|1.104	0.016	5|6|9	0.752|0.680|0.547	1.06	1.108|0.988|1.081	0.004	5|6|9	0.692|0.983|0.668	1.11	1.229|0.929|1.165	0.025	5|6|9	0.628|0.875|0.289	1.01	0.970|1.093|0.971	0.005	5|4|9	0.877|0.673|0.928	1.11	1.072|1.124|1.121	0.001	5|5|7
CotAD_72360	locus=scaffold3771.1:65235:66734:+ [translate_table: standard]	36866.2	6|7|6	15|19|15	-/-/-	0.8	0.864|0.744|0.800	0.004	17|23|15	0.030|0.003|0.086	0.75	0.837|0.612|0.788	0.014	17|23|15	0.021|0.004|0.007	0.86	0.922|0.818|0.847	0.003	17|22|15	0.734|0.049|0.170	0.87	0.827|0.888|0.887	0.001	18|24|16	0.150|0.273|0.202	0.93	0.904|0.966|0.935	0.001	18|22|15	0.373|0.597|0.662	1.1	1.059|1.130|1.116	0.001	17|23|16	0.700|0.154|0.180	0.99	1.049|0.942|0.977	0.003	17|22|16	0.832|0.471|0.940	1.14	1.169|1.052|1.187	0.005	16|22|14	0.285|0.664|0.004	1.1	1.144|0.993|1.162	0.009	16|22|15
CotAD_35578	locus=Dt_chr8:54689117:54693378:+ [translate_table: standard]	39546.8	13|13|13	39|45|55	-/-/-	0.86	0.881|0.865|0.824	0.001	38|45|54	0.019|0.003|0.002	0.76	0.754|0.783|0.745	0	39|44|55	0.003|0.004|0.004	0.89	0.875|0.838|0.951	0.003	39|40|54	0.025|0.003|0.482	0.8	0.762|0.841|0.794	0.002	38|43|50	0.002|0.002|0.002	1	0.991|0.966|1.033	0.001	39|45|50	0.958|0.671|0.591	1.03	1.048|1.007|1.038	0	39|41|51	0.599|0.960|0.558	1.15	1.232|1.058|1.174	0.008	38|43|53	0.002|0.301|0.003	1.03	1.045|1.046|1.011	0	39|43|53	0.659|0.692|0.903	1.16	1.224|1.114|1.137	0.003	38|44|53
CotAD_26021	locus=Dt_chr11:25641973:25644288:- [translate_table: standard]	52380.3	4|7|6	23|19|25	-/-/-	0.93	0.903|0.891|0.991	0.003	23|19|25	0.202|0.282|0.946	0.82	0.801|0.866|0.804	0.001	23|19|25	0.018|0.019|0.034	0.96	0.998|0.958|0.912	0.002	23|19|24	0.993|0.816|0.328	0.89	0.832|1.019|0.819	0.013	23|19|25	0.010|0.906|0.003	1.05	1.016|0.998|1.132	0.005	21|19|25	0.896|0.989|0.034	1.1	1.014|1.092|1.193	0.008	23|17|25	0.948|0.346|0.006	1.19	1.182|1.041|1.340	0.022	23|19|24	0.029|0.796|0.002	1	0.966|1.001|1.044	0.002	23|18|25	0.788|0.997|0.728	1.08	1.070|1.040|1.142	0.003	22|19|25
CotAD_58944	locus=At_chr8:35220576:35221987:- [translate_table: standard]	35859.3	2|2|2	17|24|19	-/-/-	0.99	1.114|0.628|1.224	0.101	16|24|19	0.483|0.004|0.002	0.81	0.722|0.954|0.768	0.015	16|24|19	0.003|0.525|0.050	1.21	1.103|1.242|1.284	0.009	17|24|19	0.801|0.013|0.016	1.18	1.237|1.248|1.047	0.013	17|24|19	0.007|0.040|0.781	1.23	1.274|1.321|1.105	0.013	17|24|19	0.461|0.020|0.257	0.95	1.086|0.799|0.956	0.021	17|24|19	0.503|0.021|0.743	0.86	0.920|0.658|0.993	0.031	16|24|19	0.549|0.006|0.965	0.78	0.865|0.603|0.865	0.023	17|24|19	0.637|0.010|0.273	0.7	0.671|0.493|0.938	0.05	17|24|17
CotAD_66968	locus=scaffold1897.1:50606:53490:- [translate_table: standard]	85172.4	16|15|14	40|33|36	-/-/-	0.94	0.870|0.967|0.986	0.004	42|34|40	0.002|0.719|0.865	0.82	0.799|0.819|0.832	0	42|34|41	0.003|0.004|0.004	1.07	1.126|1.037|1.036	0.003	38|31|35	0.189|0.784|0.676	0.95	0.838|1.073|0.937	0.014	42|31|41	0.002|0.114|0.046	0.99	0.926|1.006|1.027	0.003	42|34|41	0.149|0.968|0.672	0.97	0.916|1.023|0.965	0.003	37|29|41	0.115|0.855|0.638	1.02	1.114|0.937|1.016	0.008	41|33|41	0.037|0.144|0.857	0.98	0.996|0.980|0.952	0	38|30|40	0.977|0.857|0.455	1.03	1.197|0.900|0.997	0.023	41|33|41
CotAD_64340	locus=scaffold2331.1:192474:194317:- [translate_table: standard]	42518.3	14|15|11	48|57|38	-/-/-	0.89	0.816|0.867|0.975	0.007	47|53|38	0.002|0.003|0.761	0.81	0.771|0.832|0.829	0.001	46|56|38	0.003|0.004|0.004	0.93	0.904|0.939|0.956	0.001	46|54|35	0.128|0.514|0.444	1.07	0.974|1.205|1.022	0.015	48|55|38	0.810|0.002|0.765	1.08	1.078|1.072|1.084	0	48|56|38	0.316|0.004|0.076	1.08	1.078|1.009|1.150	0.005	47|55|37	0.105|0.958|0.002	0.97	1.042|0.840|1.015	0.012	47|55|38	0.642|0.002|0.890	1.02	1.001|0.962|1.094	0.005	43|54|36	0.990|0.736|0.014	0.89	0.935|0.789|0.946	0.008	46|56|35
CotAD_04865	locus=scaffold56.1:580052:580735:+ [translate_table: standard]	15704.9	4|4|2	117|130|74	-/-/-	1.02	1.028|1.114|0.919	0.01	114|127|74	0.410|0.003|0.004	1.11	1.103|1.165|1.058	0.003	109|128|74	0.003|0.004|0.178	0.8	0.739|0.933|0.730	0.013	114|126|72	0.002|0.034|0.003	0.97	0.903|1.046|0.972	0.005	113|117|68	0.002|0.005|0.412	0.93	0.977|0.885|0.916	0.002	110|129|74	0.510|0.004|0.004	0.98	1.044|0.932|0.967	0.003	115|124|73	0.129|0.029|0.492	0.9	0.938|0.893|0.874	0.001	111|124|71	0.003|0.002|0.002	1.06	1.062|1.045|1.059	0	113|127|73	0.096|0.343|0.029	0.99	0.962|1.033|0.968	0.002	111|126|71
CotAD_40930	locus=scaffold258.1:1387282:1387700:- [translate_table: standard]	9504.51	1|-|1	20|-|18	CotAD_40251;CotAD_40249;CotAD_03459;CotAD_18304;CotAD_18305;CotAD_03458/-/CotAD_40251;CotAD_40249;CotAD_03459;CotAD_18304;CotAD_18305;CotAD_03458	1.31	1.573|-|1.045	-	20|-|17	0.002|-|0.498	1.26	1.355|-|1.159	-	18|-|18	0.003|-|0.022	0.61	0.504|-|0.714	-	18|-|18	0.002|-|0.014	0.74	0.713|-|0.764	-	20|-|18	0.002|-|0.002	1.26	1.335|-|1.182	-	20|-|13	0.004|-|0.004	1.73	2.047|-|1.412	-	18|-|18	0.002|-|0.002	1.7	1.906|-|1.493	-	20|-|16	0.002|-|0.002	1.35	1.461|-|1.231	-	19|-|18	0.004|-|0.052	1.35	1.396|-|1.297	-	20|-|18
CotAD_20919	locus=Dt_chr12:6870453:6872116:- [translate_table: standard]	33932.3	7|6|7	21|19|31	-/-/-	1.24	1.200|1.188|1.324	0.006	20|19|31	0.002|0.020|0.002	1.09	1.092|1.098|1.071	0	21|18|31	0.438|0.082|0.368	0.72	0.641|0.735|0.795	0.006	21|19|29	0.002|0.008|0.003	0.87	0.828|0.773|1.000	0.014	20|19|30	0.028|0.002|0.999	1.1	1.148|1.109|1.043	0.003	20|19|31	0.043|0.318|0.702	1.32	1.529|1.224|1.205	0.033	21|19|31	0.002|0.114|0.004	1.19	1.292|1.234|1.050	0.016	20|18|31	0.002|0.020|0.519	1.16	1.249|1.082|1.149	0.007	21|19|31	0.030|0.673|0.061	1.04	1.035|1.058|1.026	0	21|19|31
CotAD_16170	locus=Dt_chr13:41881785:41884097:- [translate_table: standard]	24920.4	2|2|2	10|13|10	-/-/-	1.16	1.245|1.184|1.044	0.011	10|12|10	0.097|0.003|0.546	1.03	1.134|0.992|0.968	0.008	9|12|7	0.039|0.938|0.710	0.84	0.806|0.778|0.945	0.008	10|13|10	0.009|0.033|0.776	0.86	0.711|1.064|0.802	0.034	8|13|10	0.002|0.318|0.014	1.21	1.260|1.255|1.128	0.006	9|13|10	0.004|0.004|0.127	1.33	1.369|1.517|1.108	0.043	10|11|10	0.015|0.003|0.104	1.3	1.497|1.155|1.242	0.032	9|12|10	0.002|0.013|0.027	1.06	1.081|1.123|0.980	0.005	9|11|10	0.326|0.100|0.926	1.06	1.204|0.852|1.114	0.033	9|9|10
CotAD_63955	locus=At_chr5:52814108:52815335:- [translate_table: standard]	19659.8	2|2|2	7|8|7	-/-/-	1.39	1.252|1.714|1.202	0.08	7|8|7	0.153|0.003|0.261	1.02	1.125|0.957|0.986	0.008	7|7|6	0.672|0.764|0.935	0.48	0.318|0.468|0.659	0.029	6|8|7	0.002|0.005|0.143	0.65	0.476|0.745|0.720	0.022	6|8|7	0.002|0.010|0.116	1.26	1.215|1.615|0.947	0.113	7|8|6	0.465|0.011|0.763	1.73	2.102|1.773|1.314	0.157	7|8|7	0.002|0.047|0.019	1.56	1.910|1.656|1.122	0.162	7|6|5	0.003|0.002|0.347	1.42	1.824|1.029|1.416	0.158	6|8|6	0.004|0.948|0.006	1.24	1.542|1.026|1.142	0.073	5|7|7
CotAD_75528	locus=At_chr10:58764609:58765905:+ [translate_table: standard]	19843.5	-|8|8	-|44|32	-/CotAD_47771;CotAD_51648;CotAD_51354;CotAD_25723;CotAD_05658;CotAD_00572/CotAD_47771;CotAD_51648;CotAD_51354;CotAD_25723;CotAD_05658;CotAD_00572	1.28	-|1.295|1.270	-	-|44|31	-|0.003|0.002	1.11	-|1.150|1.066	-	-|41|32	-|0.004|0.485	0.61	-|0.539|0.678	-	-|43|32	-|0.003|0.003	0.76	-|0.793|0.735	-	-|43|32	-|0.002|0.002	1.12	-|1.165|1.075	-	-|43|32	-|0.004|0.438	1.71	-|1.907|1.511	-	-|44|32	-|0.003|0.002	1.52	-|1.597|1.442	-	-|44|30	-|0.002|0.002	1.49	-|1.600|1.383	-	-|43|32	-|0.005|0.004	1.3	-|1.307|1.292	-	-|42|32
CotAD_45136	locus=Dt_chr2:46613032:46614461:+ [translate_table: standard]	15957.5	4|4|4	43|36|33	-/-/-	1.22	1.437|1.203|1.026	0.043	58|46|49	0.002|0.003|0.519	1.09	1.166|1.079|1.011	0.006	61|45|51	0.003|0.018|0.876	0.81	0.771|0.754|0.893	0.006	59|45|51	0.002|0.003|0.008	0.96	0.890|1.159|0.833	0.03	60|46|50	0.002|0.002|0.002	1.24	1.368|1.191|1.158	0.013	59|46|47	0.004|0.004|0.004	1.4	1.524|1.518|1.170	0.041	60|44|49	0.002|0.003|0.002	1.31	1.472|1.108|1.348	0.034	61|46|49	0.002|0.047|0.002	1.1	1.101|1.194|1.009	0.009	61|46|50	0.009|0.005|0.926	1.06	1.098|0.909|1.163	0.017	56|46|51
CotAD_64307	locus=At_chr8:9487177:9487581:- [translate_table: standard]	15451.5	11|11|11	40|30|25	-/-/-	1.26	1.340|1.275|1.167	0.008	39|29|24	0.002|0.003|0.002	1.06	1.094|1.074|1.015	0.002	39|29|24	0.392|0.269|0.928	0.75	0.686|0.791|0.761	0.003	38|30|25	0.002|0.110|0.016	0.95	0.919|1.106|0.829	0.02	39|30|22	0.131|0.054|0.002	1.16	1.220|1.176|1.098	0.004	40|30|24	0.004|0.004|0.093	1.33	1.437|1.316|1.223	0.012	39|30|24	0.002|0.019|0.002	1.22	1.287|1.101|1.274	0.011	40|30|23	0.002|0.060|0.002	1.1	1.142|1.117|1.055	0.002	38|24|23	0.056|0.043|0.461	1.02	1.040|0.910|1.120	0.011	38|30|24
CotAD_21452	locus=Dt_chr4:31881056:31882371:+ [translate_table: standard]	18398.7	8|9|8	19|25|32	CotAD_74493;CotAD_65489;CotAD_23925;CotAD_57933;CotAD_11030;CotAD_25767;CotAD_18010;CotAD_61503;CotAD_70558;CotAD_73313;CotAD_46797;CotAD_18656;CotAD_43645;CotAD_56210;CotAD_55303/CotAD_74493;CotAD_65489;CotAD_23925;CotAD_57933;CotAD_11030;CotAD_25767;CotAD_18010;CotAD_61503;CotAD_70558;CotAD_73313;CotAD_46797;CotAD_18656;CotAD_43645;CotAD_56210;CotAD_55303/CotAD_74493;CotAD_65489;CotAD_23925;Cot…	1.06	1.021|1.100|1.052	0.002	18|24|30	0.853|0.176|0.381	0.99	0.964|1.049|0.950	0.003	17|25|30	0.557|0.675|0.320	0.76	0.731|0.673|0.868	0.01	19|23|28	0.002|0.003|0.051	0.71	0.659|0.747|0.733	0.002	17|25|31	0.002|0.002|0.002	1.11	1.205|1.052|1.065	0.007	19|25|32	0.038|0.759|0.275	1.46	1.473|1.519|1.399	0.004	19|24|31	0.002|0.003|0.002	1.45	1.564|1.416|1.382	0.009	19|24|32	0.002|0.002|0.002	1.3	1.186|1.391|1.325	0.011	19|24|30	0.124|0.005|0.004	1.29	1.303|1.282|1.275	0	18|25|31
CotAD_13814	locus=Dt_chr12:3285668:3288809:+ [translate_table: standard]	26797.6	3|3|4	8|8|12	-/-/-	1.22	1.302|1.067|1.293	0.018	8|7|11	0.068|0.574|0.046	1.28	1.502|1.117|1.209	0.04	8|7|12	0.044|0.429|0.178	0.78	0.659|0.965|0.724	0.026	8|7|12	0.005|0.962|0.016	0.88	0.880|0.913|0.860	0.001	8|7|11	0.483|0.190|0.003	1	1.016|0.980|1.000	0	7|7|12	0.955|0.951|0.999	1.27	1.667|0.931|1.223	0.137	7|7|10	0.002|0.828|0.013	1.04	1.096|0.884|1.146	0.019	8|8|10	0.632|0.279|0.019	1.23	1.514|0.948|1.220	0.08	7|7|11	0.036|0.848|0.026	1.01	1.026|0.909|1.099	0.009	8|7|11
CotAD_34265	locus=At_chr5:9043514:9044867:+ [translate_table: standard]	29815.1	5|5|5	24|21|19	CotAD_01996/CotAD_01996/CotAD_01996	1.47	1.565|1.401|1.458	0.007	23|21|19	0.002|0.003|0.002	1.12	1.185|1.033|1.134	0.006	24|20|18	0.040|0.689|0.141	0.59	0.581|0.526|0.662	0.005	24|21|19	0.002|0.003|0.003	0.75	0.674|0.858|0.711	0.009	24|21|19	0.002|0.002|0.002	1.38	1.440|1.492|1.210	0.023	23|21|18	0.006|0.004|0.004	1.81	1.822|2.011|1.606	0.041	23|21|19	0.002|0.003|0.002	1.8	1.997|1.657|1.754	0.031	23|21|19	0.002|0.002|0.002	1.25	1.211|1.236|1.297	0.002	23|20|16	0.013|0.018|0.004	1.28	1.360|1.032|1.448	0.048	24|20|18
CotAD_33902	locus=scaffold1588.1:166610:168301:+ [translate_table: standard]	28308	1|2|3	1|3|8	CotAD_02306;CotAD_15680;CotAD_15681;CotAD_21204/CotAD_02306;CotAD_15680;CotAD_15681;CotAD_21204/CotAD_02306;CotAD_15680;CotAD_15681;CotAD_21204	1.31	1.492|1.340|1.106	0.038	8|6|7	0.006|0.317|0.463	1	0.974|1.144|0.892	0.017	8|6|8	0.830|0.087|0.381	0.51	0.426|0.624|0.493	0.01	7|4|7	0.004|0.073|0.034	0.77	1.081|0.619|0.609	0.073	7|6|7	0.887|0.175|0.002	1.33	1.449|1.379|1.174	0.02	8|6|8	0.026|0.178|0.447	1.44	1.456|1.454|1.424	0	6|4|8	0.002|0.092|0.063	1.63	1.540|1.973|1.390	0.092	8|6|8	0.459|0.098|0.125	1.1	0.993|1.106|1.194	0.01	7|4|8	0.972|0.615|0.217	1.17	1.034|1.262|1.211	0.014	8|5|8
CotAD_59067	locus=At_chr1:74957081:74959301:+ [translate_table: standard]	36088.7	2|19|1	5|42|2	-/-/-	1.07	1.012|0.963|1.248	0.023	50|40|45	0.870|0.553|0.002	0.9	0.832|0.971|0.884	0.005	48|40|41	0.003|0.716|0.004	0.75	0.677|0.804|0.774	0.004	51|40|44	0.002|0.003|0.003	0.74	0.733|0.693|0.797	0.003	48|42|43	0.002|0.002|0.002	1.07	1.165|1.000|1.060	0.007	50|39|45	0.004|1.000|0.216	1.25	1.361|1.127|1.271	0.014	51|39|45	0.002|0.058|0.002	1.21	1.281|1.205|1.143	0.005	49|40|42	0.002|0.002|0.003	1.16	1.167|1.124|1.192	0.001	49|41|45	0.009|0.083|0.004	1.14	1.122|1.198|1.092	0.003	48|41|43
CotAD_75762	locus=scaffold3846.1:63401:64517:+ [translate_table: standard]	20851.1	6|3|4	37|25|26	CotAD_19937/CotAD_19937/CotAD_19937	1.38	1.613|1.391|1.143	0.055	37|25|26	0.002|0.003|0.004	1.15	1.283|1.074|1.088	0.014	36|25|25	0.003|0.184|0.110	0.72	0.706|0.662|0.806	0.005	37|25|26	0.002|0.010|0.030	0.97	0.785|1.345|0.790	0.104	37|25|26	0.002|0.002|0.003	1.29	1.371|1.339|1.171	0.012	36|25|25	0.004|0.004|0.009	1.49	1.642|1.642|1.200	0.065	37|25|25	0.002|0.003|0.002	1.55	1.891|1.218|1.532	0.113	37|25|26	0.002|0.019|0.002	1.13	1.195|1.176|1.012	0.01	35|25|26	0.004|0.304|0.947	1.2	1.359|0.904|1.330	0.065	36|24|26
CotAD_04760	locus=At_chr4:37990329:37994212:+ [translate_table: standard]	44463.2	11|12|3	108|135|44	-/-/-	1.2	1.176|1.237|1.178	0.001	102|129|43	0.002|0.003|0.002	1.1	1.043|1.144|1.119	0.003	108|134|44	0.552|0.004|0.025	0.77	0.784|0.655|0.871	0.012	107|136|44	0.002|0.003|0.047	0.94	0.910|0.901|1.017	0.004	107|129|44	0.045|0.002|0.832	1.04	1.131|0.993|0.985	0.007	106|133|44	0.004|0.903|0.913	1.2	1.241|1.358|1.016	0.03	108|135|44	0.002|0.003|0.926	1.27	1.409|1.305|1.084	0.028	108|132|44	0.002|0.002|0.238	1.15	1.084|1.310|1.069	0.018	105|135|42	0.032|0.005|0.295	1.19	1.211|1.275|1.083	0.01	107|135|42
CotAD_01746	locus=Dt_chr9:58694313:58694945:+ [translate_table: standard]	14803.9	6|7|5	46|30|28	CotAD_29524;CotAD_38817;CotAD_49916;CotAD_26768;CotAD_64906;CotAD_59425;CotAD_04625/CotAD_29524;CotAD_38817;CotAD_49916;CotAD_26768;CotAD_64906;CotAD_59425/CotAD_29524;CotAD_38817;CotAD_49916;CotAD_26768;CotAD_64906;CotAD_59425;CotAD_04625	1.31	1.417|1.279|1.227	0.01	45|28|28	0.002|0.003|0.002	1.1	1.242|1.096|0.953	0.021	44|28|27	0.003|0.048|0.353	0.55	0.423|0.711|0.518	0.022	43|29|26	0.002|0.023|0.003	0.78	0.834|0.807|0.711	0.004	46|25|28	0.058|0.002|0.003	1.24	1.240|1.243|1.229	0	46|30|27	0.004|0.009|0.004	1.56	1.783|1.350|1.546	0.047	43|30|28	0.002|0.035|0.002	1.42	1.466|1.362|1.446	0.003	45|30|28	0.002|0.002|0.008	1.22	1.375|1.052|1.240	0.026	46|29|28	0.004|0.808|0.008	1.13	1.137|1.049|1.201	0.006	46|30|28
CotAD_21853	locus=scaffold506.1:986697:990339:+ [translate_table: standard]	56723.1	12|12|14	36|37|39	-/-/-	1.05	0.884|1.034|1.231	0.03	35|31|39	0.015|0.566|0.002	0.97	0.902|0.969|1.029	0.004	36|37|39	0.174|0.670|0.711	0.79	0.723|0.745|0.889	0.008	36|34|39	0.002|0.005|0.225	0.82	0.826|0.774|0.849	0.001	36|37|39	0.002|0.002|0.002	1.01	1.035|1.037|0.961	0.002	36|37|37	0.729|0.660|0.628	1.23	1.345|1.187|1.163	0.01	34|36|34	0.002|0.172|0.004	1.26	1.277|1.357|1.148	0.011	36|36|38	0.002|0.002|0.007	1.21	1.269|1.108|1.249	0.008	35|36|39	0.004|0.516|0.004	1.26	1.238|1.291|1.245	0.001	35|33|39
CotAD_55595	locus=Dt_chr9:63453727:63455518:- [translate_table: standard]	44401.1	4|2|3	8|9|7	-/-/-	1.34	1.178|1.612|1.233	0.056	8|7|7	0.012|0.003|0.546	1.11	0.958|1.170|1.215	0.019	8|9|5	0.878|0.198|0.075	0.6	0.589|0.504|0.698	0.009	8|9|6	0.018|0.022|0.017	0.83	0.656|0.798|1.037	0.037	7|9|7	0.031|0.009|0.860	1.06	1.180|1.065|0.925	0.016	7|9|7	0.058|0.785|0.808	1.49	1.444|1.720|1.312	0.043	7|9|6	0.002|0.040|0.185	1.49	1.723|1.637|1.109	0.111	7|9|6	0.003|0.002|0.615	1.46	1.241|1.689|1.463	0.05	7|8|6	0.072|0.036|0.008	1.42	1.528|1.505|1.215	0.03	7|9|7
CotAD_39085	locus=Dt_chr7:8641464:8644331:- [translate_table: standard]	31681.9	8|9|10	25|26|18	-/-/-	1.02	0.842|1.061|1.151	0.025	20|23|17	0.002|0.477|0.093	1.02	0.989|1.054|1.030	0.001	24|24|18	0.945|0.426|0.863	0.82	0.731|0.796|0.920	0.009	23|25|18	0.002|0.014|0.714	0.87	0.771|0.961|0.880	0.009	25|26|18	0.002|0.781|0.372	1.01	1.013|0.989|1.036	0.001	22|26|18	0.962|0.956|0.801	1.07	1.118|1.026|1.066	0.002	19|24|14	0.024|0.873|0.481	0.96	0.949|0.930|1.002	0.001	21|22|16	0.590|0.250|0.989	1.06	1.136|1.017|1.020	0.005	22|25|18	0.084|0.913|0.922	0.95	0.964|0.905|0.993	0.002	23|22|16
CotAD_47002	locus=At_chr13:18239405:18241766:+ [translate_table: standard]	28107.7	2|1|2	10|10|10	-/-/-	1.28	1.345|1.409|1.092	0.028	10|8|10	0.076|0.003|0.183	1.07	1.245|0.947|1.020	0.024	8|10|7	0.005|0.735|0.871	0.76	0.698|0.911|0.665	0.018	10|10|10	0.025|0.536|0.009	0.92	0.923|1.070|0.764	0.023	10|10|10	0.647|0.585|0.085	1.21	1.238|1.293|1.094	0.011	9|8|10	0.028|0.004|0.192	1.32	1.449|1.213|1.292	0.014	10|10|10	0.046|0.033|0.058	1.3	1.300|1.176|1.430	0.016	10|10|9	0.082|0.002|0.003	1.09	1.187|0.863|1.228	0.04	10|10|9	0.179|0.262|0.028	1.04	1.022|0.831|1.261	0.046	9|10|9
CotAD_31226	locus=scaffold944.1:235599:237544:+ [translate_table: standard]	29407.8	4|6|3	8|12|4	-/-/-	1.21	0.943|1.253|1.449	0.065	8|12|4	0.667|0.113|0.102	1.02	0.870|1.123|1.066	0.018	7|12|4	0.073|0.450|0.689	0.73	0.643|0.732|0.826	0.008	8|9|4	0.002|0.005|0.496	0.9	0.915|0.777|1.022	0.015	8|12|3	0.524|0.055|0.924	0.98	0.998|0.980|0.953	0.001	8|12|4	0.995|0.925|0.771	1.21	1.252|1.074|1.295	0.014	7|11|4	0.026|0.618|0.066	1.15	1.063|1.313|1.073	0.02	8|12|4	0.707|0.036|0.751	1.24	1.172|1.183|1.355	0.011	8|12|4	0.477|0.116|0.023	1.18	1.052|1.351|1.146	0.023	8|11|4
CotAD_09869	locus=scaffold615.1:450056:450415:+ [translate_table: standard]	13342.2	7|7|7	52|45|39	CotAD_09946;CotAD_09977/CotAD_09946;CotAD_09977/CotAD_09946;CotAD_09977	1.32	1.471|1.325|1.150	0.026	52|45|35	0.002|0.003|0.002	1.04	1.176|0.989|0.967	0.013	52|44|39	0.003|0.915|0.589	0.69	0.604|0.751|0.727	0.006	48|45|39	0.002|0.005|0.003	0.9	0.786|1.142|0.774	0.044	50|45|38	0.002|0.002|0.002	1.37	1.355|1.490|1.259	0.013	52|43|38	0.004|0.004|0.004	1.47	1.603|1.492|1.305	0.023	50|45|37	0.002|0.003|0.002	1.54	1.731|1.336|1.540	0.039	52|44|37	0.002|0.002|0.002	1.04	1.131|0.983|1.018	0.006	52|45|39	0.022|0.893|0.905	1.11	1.235|0.894|1.201	0.035	52|41|39
CotAD_26405	locus=Dt_chr13:45852036:45855057:- [translate_table: standard]	22688.2	4|3|3	13|7|7	CotAD_39622;CotAD_26398/CotAD_39622;CotAD_26398/CotAD_39622;CotAD_26398	0.98	0.927|0.927|1.080	0.008	13|7|5	0.579|0.501|0.520	1.06	0.971|1.110|1.111	0.006	13|6|7	0.899|0.457|0.500	0.77	0.636|0.675|0.984	0.036	13|6|7	0.004|0.005|0.956	0.66	0.726|0.588|0.667	0.005	13|7|7	0.039|0.013|0.048	0.96	1.113|0.923|0.849	0.019	12|7|7	0.100|0.671|0.230	1.2	1.390|1.131|1.082	0.027	12|6|7	0.002|0.476|0.837	1.16	1.193|1.234|1.059	0.008	13|7|7	0.262|0.292|0.905	1.29	1.305|1.388|1.165	0.013	11|7|6	0.004|0.146|0.132	1.19	1.048|1.229|1.304	0.017	13|6|7
CotAD_27707	locus=At_chr4:4534473:4535027:- [translate_table: standard]	20332.7	2|2|2	6|6|5	-/-/-	0.94	0.851|0.961|1.009	0.007	12|5|11	0.315|0.914|0.942	1.18	1.285|1.122|1.143	0.008	11|6|11	0.003|0.667|0.525	0.62	0.701|0.511|0.662	0.01	12|6|11	0.023|0.113|0.027	0.81	0.849|0.818|0.771	0.002	12|4|11	0.227|0.143|0.010	1	0.996|0.965|1.050	0.002	12|6|11	0.987|0.818|0.813	1.54	1.457|1.604|1.558	0.006	12|6|11	0.112|0.083|0.045	1.43	1.476|1.300|1.518	0.013	10|6|11	0.002|0.249|0.002	1.5	1.447|1.584|1.466	0.006	12|6|11	0.055|0.032|0.006	1.44	1.532|1.318|1.462	0.012	9|4|11
CotAD_15267	locus=scaffold304.1:189941:192430:+ [translate_table: standard]	66043.3	5|3|3	15|3|3	-/-/-	1.43	1.090|1.630|1.561	0.086	15|3|3	0.367|0.025|0.046	1	0.950|1.093|0.961	0.006	15|3|3	0.588|0.683|0.895	0.47	0.575|0.300|0.531	0.022	13|3|3	0.002|0.118|0.009	0.57	0.556|0.628|0.521	0.003	15|3|3	0.006|0.007|0.002	1.34	1.292|1.491|1.240	0.018	15|3|3	0.013|0.004|0.191	1.96	1.573|2.526|1.773	0.253	15|3|3	0.005|0.191|0.136	1.91	1.779|1.924|2.022	0.015	15|3|3	0.002|0.037|0.002	1.39	1.120|1.665|1.395	0.074	14|3|3	0.305|0.542|0.568	1.36	1.274|1.255|1.560	0.029	14|3|3
CotAD_70087	locus=At_chr6:38168086:38170004:- [translate_table: standard]	15493.6	2|2|1	2|6|4	-/-/-	1.2	1.286|1.151|1.163	0.006	5|7|6	0.117|0.217|0.072	1.01	1.110|0.970|0.962	0.007	5|7|6	0.656|0.727|0.845	0.68	0.650|0.701|0.684	0.001	4|7|7	0.028|0.147|0.018	0.85	0.879|0.894|0.777	0.004	5|7|7	0.441|0.110|0.114	1.15	1.100|1.255|1.087	0.009	5|6|7	0.818|0.009|0.590	1.47	1.454|1.462|1.485	0	5|7|6	0.034|0.085|0.002	1.36	1.404|1.262|1.405	0.007	5|6|7	0.147|0.007|0.006	1.27	1.316|1.199|1.306	0.004	5|7|7	0.087|0.549|0.029	1.18	1.167|1.084|1.283	0.01	4|7|7
CotAD_25864	locus=At_chr3:19553681:19558918:- [translate_table: standard]	35765.8	3|3|3	11|9|11	CotAD_31711/CotAD_31711/CotAD_31711	1.04	0.930|1.204|0.997	0.02	11|9|10	0.568|0.094|0.988	0.97	0.743|1.095|1.059	0.038	11|9|10	0.003|0.411|0.513	0.75	0.673|0.645|0.934	0.025	11|9|11	0.026|0.005|0.600	0.77	0.704|0.741|0.862	0.007	10|8|9	0.004|0.005|0.005	1.02	1.136|1.015|0.907	0.013	11|9|10	0.452|0.969|0.374	1.25	1.178|1.458|1.101	0.035	11|7|11	0.199|0.003|0.523	1.18	1.166|1.309|1.065	0.015	11|8|10	0.376|0.037|0.367	1.13	0.982|1.247|1.150	0.018	10|9|11	0.885|0.043|0.214	1.12	1.006|1.195|1.169	0.01	11|7|11
CotAD_43972	locus=At_chr11:3247977:3249407:- [translate_table: standard]	8461.3	2|2|2	11|10|10	CotAD_02915/CotAD_02915/CotAD_02915	1.05	1.235|0.778|1.149	0.059	11|8|10	0.029|0.084|0.307	1.16	1.280|1.090|1.101	0.011	10|10|10	0.032|0.589|0.625	0.56	0.470|0.623|0.587	0.006	11|9|9	0.002|0.003|0.003	0.77	0.734|0.810|0.768	0.001	11|10|9	0.022|0.226|0.002	1.09	1.088|1.175|1.000	0.008	10|10|10	0.203|0.211|0.999	1.37	1.598|1.169|1.340	0.047	11|10|10	0.004|0.250|0.008	1.1	1.142|1.110|1.038	0.003	11|9|10	0.144|0.460|0.764	1.24	1.366|1.017|1.329	0.037	11|9|10	0.027|0.932|0.023	0.98	1.062|0.861|1.005	0.011	8|10|9
CotAD_66304	locus=Dt_chr2:22440584:22442072:+ [translate_table: standard]	20217.7	4|1|3	10|4|10	CotAD_66303/CotAD_66303/CotAD_66303	1.25	1.263|1.352|1.138	0.012	10|10|10	0.006|0.003|0.056	1.02	1.070|1.044|0.932	0.005	10|10|10	0.615|0.849|0.619	0.74	0.721|0.723|0.774	0.001	10|10|10	0.009|0.047|0.009	0.83	0.729|1.028|0.728	0.03	10|9|10	0.002|0.817|0.002	1.2	1.279|1.209|1.117	0.007	9|10|10	0.013|0.182|0.323	1.48	1.591|1.578|1.273	0.032	9|10|10	0.002|0.081|0.002	1.65	1.931|1.493|1.522	0.06	9|10|9	0.002|0.002|0.002	1.2	1.178|1.298|1.136	0.007	9|10|10	0.088|0.247|0.253	1.36	1.456|1.217|1.408	0.016	10|10|10
CotAD_12173	locus=Dt_chr13:49822207:49823106:- [translate_table: standard]	32352.8	5|5|5	14|14|18	-/-/-	1.01	1.057|0.978|0.990	0.002	13|13|17	0.569|0.852|0.912	0.94	0.962|0.948|0.904	0.001	13|14|18	0.761|0.652|0.227	0.67	0.722|0.490|0.796	0.025	14|14|18	0.005|0.003|0.112	0.76	0.740|0.844|0.697	0.006	13|14|18	0.006|0.016|0.002	1.14	1.164|1.160|1.088	0.002	13|13|18	0.022|0.122|0.493	1.17	1.070|1.375|1.068	0.031	13|14|18	0.457|0.033|0.665	1.25	1.309|1.093|1.350	0.019	11|13|17	0.002|0.245|0.002	1.03	0.918|1.195|0.979	0.021	14|14|18	0.647|0.175|0.939	1.12	1.177|0.985|1.193	0.013	11|14|18
CotAD_39697	locus=At_chr9:51025290:51025760:+ [translate_table: standard]	17565.1	1|4|3	1|13|11	CotAD_00296/CotAD_00296/CotAD_00296	0.66	0.402|0.761|0.814	0.05	1|12|11	0.078|0.006|0.121	0.83	0.776|0.849|0.858	0.002	1|13|11	0.704|0.085|0.389	0.7	0.603|0.728|0.756	0.007	1|13|11	0.519|0.008|0.022	0.82	0.737|0.775|0.952	0.013	1|13|11	0.645|0.005|0.731	0.86	0.625|0.962|0.981	0.04	1|13|11	0.430|0.834|0.959	0.67	0.435|0.824|0.747	0.042	1|13|10	0.144|0.149|0.054	0.77	0.592|0.857|0.853	0.023	1|13|11	0.451|0.259|0.432	0.79	0.756|0.818|0.806	0.001	1|12|11	0.680|0.045|0.027	0.94	1.022|0.885|0.918	0.005	1|13|10
CotAD_09762	locus=Dt_chr9:57310985:57311659:- [translate_table: standard]	24420.2	1|1|1	9|8|5	-/-/-	1.28	1.372|1.476|1.000	0.063	8|8|5	0.009|0.003|0.998	1.01	1.030|1.075|0.913	0.007	7|8|5	0.794|0.442|0.812	0.68	0.723|0.677|0.647	0.001	7|8|3	0.008|0.020|0.083	0.86	0.717|1.063|0.798	0.033	8|8|5	0.004|0.313|0.078	1.23	1.319|1.294|1.083	0.017	8|8|5	0.004|0.061|0.856	1.57	1.637|1.676|1.394	0.023	9|8|5	0.002|0.010|0.107	1.44	1.637|1.473|1.221	0.044	8|7|4	0.017|0.002|0.179	1.28	1.241|1.280|1.317	0.001	8|8|4	0.052|0.185|0.041	1.2	1.286|1.074|1.232	0.012	8|8|5
CotAD_60751	locus=scaffold2269.1:94350:94778:- [translate_table: standard]	15976.7	2|3|2	4|9|4	CotAD_07930/CotAD_07930/CotAD_07930	1.18	1.077|1.306|1.152	0.014	3|9|4	0.768|0.011|0.305	1.05	0.998|1.149|1.015	0.007	4|9|4	0.994|0.200|0.972	0.64	0.661|0.702|0.559	0.005	4|9|4	0.036|0.010|0.429	0.9	0.799|0.930|0.966	0.008	4|8|4	0.450|0.222|0.964	1.07	0.984|1.054|1.177	0.01	4|8|4	0.973|0.749|0.202	1.28	1.175|1.393|1.279	0.012	4|9|4	0.672|0.011|0.083	1.18	1.195|1.302|1.049	0.016	4|8|4	0.765|0.002|0.958	1.17	1.182|1.234|1.096	0.005	4|9|3	0.328|0.204|0.722	1.14	1.207|1.279|0.919	0.036	4|8|4
CotAD_59637	locus=scaffold3264.1:109475:114263:- [translate_table: standard]	43938.5	9|9|8	23|20|19	-/-/-	1.02	0.943|0.963|1.169	0.016	22|20|18	0.519|0.749|0.052	1	0.938|1.060|1.005	0.004	23|20|19	0.544|0.416|0.971	0.82	0.866|0.770|0.831	0.002	21|17|19	0.140|0.003|0.018	0.83	0.803|0.839|0.835	0	23|20|19	0.008|0.027|0.011	1.04	1.094|0.955|1.082	0.006	23|20|18	0.432|0.708|0.270	1.24	1.269|1.169|1.282	0.004	19|20|19	0.002|0.048|0.017	1.17	1.265|1.148|1.099	0.007	21|20|19	0.007|0.040|0.475	1.18	1.138|1.210|1.197	0.001	23|20|19	0.398|0.023|0.022	1.12	1.076|1.208|1.073	0.006	23|20|19
CotAD_23492	locus=At_chr8:39971872:39974600:- [translate_table: standard]	47945.6	10|11|1	15|22|2	-/-/-	1.16	1.065|1.301|1.117	0.015	15|21|2	0.677|0.003|0.792	1.02	0.996|0.969|1.108	0.005	15|22|2	0.985|0.733|0.829	0.6	0.679|0.658|0.449	0.016	15|22|2	0.002|0.003|0.045	0.7	0.608|0.695|0.791	0.008	15|22|2	0.004|0.004|0.461	1.11	1.159|1.283|0.893	0.04	15|22|2	0.249|0.004|0.793	1.6	1.424|1.416|1.968	0.1	14|22|2	0.006|0.010|0.033	1.6	1.825|1.733|1.228	0.103	15|21|2	0.002|0.002|0.604	1.51	1.259|1.084|2.181	0.347	15|22|2	0.061|0.681|0.010	1.41	1.541|1.309|1.376	0.014	15|21|2
CotAD_27998	locus=Dt_chr8:52457718:52458446:+ [translate_table: standard]	27419.6	3|2|3	7|8|8	-/-/-	0.88	0.951|0.724|0.954	0.017	7|7|8	0.768|0.004|0.814	1.33	1.530|1.054|1.400	0.061	7|7|7	0.088|0.783|0.004	0.75	0.748|0.707|0.806	0.002	6|7|7	0.094|0.008|0.045	0.76	0.731|0.819|0.738	0.002	7|8|8	0.290|0.088|0.113	0.95	0.982|0.915|0.960	0.001	7|7|8	0.952|0.217|0.825	1.1	1.239|1.092|0.954	0.02	6|7|8	0.020|0.328|0.862	1.15	1.307|0.968|1.189	0.03	7|7|8	0.070|0.722|0.429	1.17	1.290|1.231|0.997	0.024	6|7|8	0.039|0.200|0.994	1.18	1.297|1.083|1.153	0.012	7|8|7
CotAD_33039	locus=At_chr13:90974632:90975072:- [translate_table: standard]	16732.1	1|2|1	2|7|2	-/-/-	1.55	1.727|1.435|1.498	0.024	27|7|30	0.002|0.021|0.002	1.06	1.028|1.211|0.944	0.019	26|7|30	0.773|0.189|0.508	0.55	0.505|0.469|0.674	0.012	27|7|30	0.002|0.011|0.003	0.71	0.705|0.726|0.710	0	27|5|30	0.002|0.004|0.002	1.49	1.760|1.379|1.341	0.054	27|7|30	0.004|0.055|0.004	1.99	2.099|2.272|1.587	0.127	27|6|30	0.002|0.003|0.002	1.8	2.134|1.602|1.673	0.083	27|7|30	0.002|0.002|0.002	1.29	1.162|1.525|1.182	0.042	27|6|29	0.020|0.007|0.004	1.19	1.178|1.134|1.254	0.004	27|7|30
CotAD_09924	locus=scaffold615.1:617832:619355:- [translate_table: standard]	55419	20|18|20	509|487|544	CotAD_44239/CotAD_44239/CotAD_44239	1.03	1.002|0.927|1.155	0.014	489|456|524	0.952|0.003|0.002	0.96	0.910|0.989|0.988	0.002	489|464|523	0.003|0.733|0.600	0.81	0.719|0.905|0.817	0.009	480|469|501	0.002|0.003|0.003	0.93	0.997|0.809|0.976	0.011	498|475|528	0.932|0.002|0.069	1.05	1.173|0.979|0.986	0.012	484|450|514	0.004|0.149|0.462	1.13	1.232|0.978|1.168	0.017	492|456|518	0.002|0.480|0.002	0.97	0.999|0.989|0.928	0.001	477|451|512	0.966|0.655|0.002	1.06	1.026|0.989|1.159	0.008	481|460|525	0.290|0.765|0.004	0.93	0.843|0.988|0.953	0.006	487|474|515
CotAD_46943	locus=scaffold1485.1:102480:103905:+ [translate_table: standard]	15402.5	1|1|1	6|3|3	-/-/-	1.27	1.383|1.281|1.147	0.014	19|13|10	0.002|0.003|0.013	1.02	1.003|1.002|1.043	0.001	19|14|13	0.988|0.986|0.771	0.64	0.620|0.665|0.631	0.001	19|16|13	0.002|0.003|0.003	0.76	0.743|0.842|0.687	0.006	19|15|13	0.032|0.040|0.002	1.29	1.321|1.379|1.158	0.013	18|14|12	0.004|0.004|0.078	1.49	1.633|1.466|1.357	0.019	19|16|13	0.002|0.003|0.016	1.55	1.641|1.427|1.576	0.012	19|15|12	0.002|0.002|0.002	1.2	1.227|1.096|1.280	0.009	18|16|12	0.020|0.653|0.006	1.18	1.179|0.992|1.383	0.038	19|15|13
CotAD_63433	locus=At_chr6:14913221:14915663:- [translate_table: standard]	33552.8	6|7|5	22|9|8	CotAD_19905/CotAD_19905/CotAD_19905;CotAD_22541	1.12	0.944|1.196|1.207	0.022	20|9|6	0.110|0.250|0.051	0.97	0.930|1.065|0.926	0.006	22|9|7	0.376|0.812|0.372	0.67	0.634|0.683|0.685	0.001	21|9|7	0.002|0.283|0.008	0.71	0.660|0.680|0.804	0.006	22|5|8	0.002|0.002|0.129	1.12	1.035|1.236|1.080	0.011	22|9|8	0.823|0.032|0.639	1.14	1.133|1.151|1.147	0	21|8|8	0.133|0.609|0.548	1.28	1.213|1.509|1.115	0.042	20|9|8	0.003|0.005|0.440	1.09	1.122|0.988|1.159	0.008	22|9|7	0.306|0.977|0.286	1.13	1.097|1.274|1.028	0.016	19|7|8
CotAD_04014	locus=Dt_chr5:12006875:12008730:+ [translate_table: standard]	23337.5	6|4|5	22|23|20	CotAD_55779/CotAD_55779/CotAD_55779	1.36	1.572|1.222|1.297	0.034	21|23|20	0.002|0.055|0.025	1	0.997|1.130|0.876	0.016	22|23|20	0.988|0.243|0.050	0.65	0.473|0.830|0.650	0.032	20|23|19	0.002|0.334|0.003	0.91	0.859|0.963|0.915	0.003	22|23|20	0.248|0.699|0.258	1.26	1.359|1.183|1.249	0.008	20|23|18	0.004|0.259|0.009	1.35	1.546|1.191|1.320	0.032	17|23|20	0.002|0.403|0.013	1.4	1.523|1.336|1.352	0.011	21|21|20	0.002|0.002|0.038	1.07	1.192|0.986|1.029	0.012	22|22|20	0.123|0.933|0.878	1.07	1.063|1.091|1.058	0	21|23|20
CotAD_69874	locus=Dt_chr5:42434504:42435517:- [translate_table: standard]	19216.2	9|9|9	33|26|34	CotAD_58330/CotAD_58330/CotAD_58330	1.13	1.232|1.093|1.054	0.009	33|26|33	0.002|0.341|0.514	1.04	1.033|1.033|1.061	0	33|24|32	0.801|0.655|0.232	0.81	0.703|0.914|0.802	0.011	32|25|31	0.002|0.511|0.003	0.91	0.870|0.994|0.869	0.005	33|25|34	0.073|0.960|0.015	1.11	1.228|1.046|1.061	0.01	33|22|33	0.004|0.436|0.438	1.18	1.287|1.127|1.139	0.008	32|26|33	0.002|0.184|0.011	1.25	1.428|1.104|1.223	0.027	33|26|32	0.002|0.198|0.002	1.06	1.042|1.073|1.073	0	33|26|32	0.787|0.615|0.257	1.1	1.130|1.037|1.137	0.003	33|26|34
CotAD_34578	locus=Dt_chr1:31001748:31002059:+ [translate_table: standard]	11384.4	3|3|6	36|25|55	CotAD_03471;CotAD_08529;CotAD_52473;CotAD_40264;CotAD_60182;CotAD_09553;CotAD_04615;CotAD_40245;CotAD_04631;CotAD_38832;CotAD_01726;CotAD_29551;CotAD_34576;CotAD_29509/CotAD_03471;CotAD_08529;CotAD_52473;CotAD_40264;CotAD_60182;CotAD_09553;CotAD_04615;CotAD_40245;CotAD_04631;CotAD_38832;CotAD_01726;CotAD_29551;CotAD_34576;CotAD_29509/CotAD_03471;CotAD_08529;CotAD_52473;CotAD_40264;CotAD_60182;Cot…	1.68	1.665|1.625|1.745	0.004	36|25|55	0.002|0.003|0.002	1.3	1.088|1.555|1.257	0.056	36|25|54	0.175|0.004|0.004	0.41	0.293|0.422|0.507	0.012	35|24|54	0.002|0.003|0.003	0.63	0.546|0.761|0.577	0.014	36|25|52	0.002|0.002|0.002	1.6	1.907|1.563|1.342	0.081	36|25|52	0.004|0.004|0.004	2.33	2.910|1.909|2.172	0.269	36|21|55	0.002|0.003|0.002	2.09	2.519|1.919|1.820	0.143	36|25|55	0.002|0.002|0.002	1.42	1.445|1.218|1.593	0.036	36|24|55	0.004|0.005|0.004	1.29	1.276|1.176|1.420	0.015	35|25|54
CotAD_57620	locus=Dt_chr6:33644990:33646012:+ [translate_table: standard]	37561.3	8|9|10	51|38|50	-/-/-	1.12	1.185|1.056|1.116	0.004	51|36|47	0.002|0.317|0.002	1.26	1.308|1.243|1.234	0.002	51|38|50	0.003|0.004|0.004	0.78	0.774|0.775|0.780	0	47|37|48	0.002|0.003|0.003	0.93	0.912|1.008|0.884	0.004	50|36|49	0.060|0.956|0.005	1.04	1.069|1.017|1.026	0.001	51|37|48	0.310|0.835|0.518	1.33	1.365|1.286|1.328	0.002	50|38|50	0.002|0.010|0.002	1.3	1.318|1.282|1.304	0	49|37|50	0.002|0.002|0.002	1.26	1.225|1.279|1.266	0.001	49|38|50	0.004|0.016|0.004	1.27	1.194|1.298|1.319	0.004	50|35|49
CotAD_19126	locus=At_chr12:51317499:51320250:- [translate_table: standard]	16569.1	5|5|5	8|10|13	-/-/-	1.03	0.961|1.120|1.019	0.006	8|8|13	0.903|0.134|0.921	0.99	0.917|0.913|1.151	0.019	8|10|12	0.879|0.261|0.058	0.7	0.685|0.608|0.803	0.01	8|10|13	0.020|0.008|0.113	0.81	0.683|0.883|0.866	0.012	8|10|13	0.037|0.485|0.086	1.12	1.169|1.103|1.086	0.002	8|9|12	0.475|0.293|0.389	1.31	1.276|1.379|1.285	0.003	8|9|13	0.079|0.007|0.091	1.12	1.140|1.096|1.119	0	7|10|13	0.127|0.579|0.184	1.15	1.070|1.136|1.246	0.008	8|10|12	0.848|0.423|0.006	1.02	1.074|0.930|1.055	0.006	7|10|12
CotAD_33432	locus=At_chr11:58045092:58048085:+ [translate_table: standard]	45916.2	1|1|1	8|2|4	-/-/-	1.3	1.225|1.128|1.558	0.051	8|2|7	0.020|0.822|0.004	0.85	0.853|0.917|0.788	0.004	8|2|7	0.041|0.838|0.073	0.57	0.422|0.712|0.573	0.021	8|2|7	0.002|0.760|0.027	0.82	0.762|1.055|0.630	0.047	7|2|6	0.027|0.917|0.002	1.38	1.428|1.268|1.436	0.009	7|2|7	0.006|0.432|0.009	1.82	2.201|1.196|2.062	0.297	7|2|7	0.002|0.866|0.011	1.59	1.834|1.102|1.826	0.177	8|2|7	0.002|0.835|0.016	1.25	1.457|0.907|1.393	0.09	6|2|7	0.004|0.932|0.061	1.13	1.285|0.850|1.250	0.058	6|2|7
CotAD_51518	locus=At_chr5:50319479:50321221:- [translate_table: standard]	23078.3	-|2|7	-|3|16	-/CotAD_04899;CotAD_71802;CotAD_54819;CotAD_56262;CotAD_03911;CotAD_15665;CotAD_21218/CotAD_04899;CotAD_71802;CotAD_54819;CotAD_56262;CotAD_03911;CotAD_15665;CotAD_21218	1.4	-|1.272|1.531	-	-|3|16	-|0.524|0.002	1.04	-|1.086|0.984	-	-|3|15	-|0.792|0.873	0.45	-|0.269|0.627	-	-|3|14	-|0.008|0.003	0.73	-|0.703|0.751	-	-|3|15	-|0.467|0.003	1.31	-|1.450|1.165	-	-|3|14	-|0.349|0.004	1.65	-|1.931|1.376	-	-|3|14	-|0.101|0.004	1.69	-|1.794|1.578	-	-|3|16	-|0.061|0.002	1.24	-|1.298|1.178	-	-|3|14	-|0.729|0.067	1.26	-|1.192|1.338	-	-|3|16
CotAD_03852	locus=Dt_chr7:7056943:7062271:- [translate_table: standard]	31667.5	3|3|3	30|22|30	-/-/-	1.03	0.966|1.048|1.090	0.004	30|22|30	0.659|0.590|0.096	0.94	0.752|1.113|0.944	0.033	30|22|30	0.003|0.239|0.409	0.81	0.809|0.731|0.875	0.005	29|21|27	0.002|0.003|0.042	0.8	0.750|0.807|0.830	0.002	30|22|30	0.002|0.004|0.003	1.08	1.179|0.990|1.078	0.009	30|22|30	0.006|0.948|0.133	1.28	1.284|1.307|1.255	0.001	30|22|29	0.002|0.013|0.002	1.26	1.322|1.234|1.213	0.003	28|21|29	0.002|0.005|0.002	1.14	1.053|1.218|1.161	0.007	29|20|30	0.600|0.010|0.004	1.14	1.083|1.233|1.107	0.006	29|21|30
CotAD_22231	locus=Dt_chr11:3389840:3393917:+ [translate_table: standard]	77641.8	5|2|3	22|21|20	-/-/-	1.19	1.064|1.296|1.213	0.014	18|21|18	0.184|0.003|0.002	0.98	1.050|0.983|0.899	0.006	22|20|17	0.608|0.905|0.022	0.84	0.819|0.705|0.985	0.02	20|19|20	0.002|0.003|0.916	1.1	1.032|1.287|0.978	0.027	19|20|20	0.612|0.002|0.860	1.15	1.073|1.240|1.127	0.007	22|20|20	0.372|0.004|0.081	1.23	1.164|1.354|1.159	0.012	21|20|20	0.002|0.003|0.043	1.14	1.101|1.109|1.207	0.003	22|21|20	0.083|0.012|0.012	1.06	1.070|1.097|1.004	0.002	19|18|19	0.140|0.179|0.978	0.98	1.006|0.898|1.033	0.005	22|21|19
CotAD_04798	locus=At_chr4:38313223:38313795:+ [translate_table: standard]	20928.5	2|2|2	9|2|5	-/-/-	0.92	1.057|0.844|0.852	0.015	5|2|4	0.663|0.724|0.250	1.04	1.145|1.051|0.914	0.013	9|2|5	0.091|0.921|0.703	0.61	0.538|0.423|0.859	0.051	7|2|5	0.002|0.030|0.484	0.8	0.829|0.854|0.712	0.006	8|2|5	0.088|0.695|0.002	1.11	1.073|1.045|1.224	0.009	9|2|5	0.203|0.941|0.017	1.44	1.446|1.644|1.232	0.042	9|2|5	0.004|0.137|0.152	1.37	1.238|1.274|1.585	0.036	7|2|5	0.012|0.455|0.003	1.29	1.329|1.550|1.004	0.075	7|2|5	0.009|0.222|0.988	1.23	1.207|1.208|1.289	0.002	8|2|3
CotAD_18770	locus=scaffold336.1:831509:833684:+ [translate_table: standard]	58902.5	10|10|9	25|19|16	-/-/-	0.95	0.921|0.874|1.045	0.008	22|17|16	0.033|0.048|0.797	0.99	1.009|1.002|0.963	0.001	25|19|13	0.948|0.986|0.624	0.84	0.781|0.774|0.961	0.011	24|17|16	0.002|0.008|0.811	0.79	0.700|0.871|0.793	0.007	22|19|16	0.002|0.123|0.002	0.99	1.004|0.995|0.980	0	25|18|15	0.986|0.978|0.934	1.08	1.125|1.076|1.030	0.002	25|18|15	0.108|0.546|0.865	1	1.105|0.932|0.955	0.009	25|17|16	0.356|0.581|0.723	1.05	1.123|1.042|0.978	0.005	25|18|16	0.077|0.811|0.917	0.99	1.088|0.879|0.989	0.011	24|19|15
CotAD_09944	locus=scaffold615.1:690854:691270:- [translate_table: standard]	14942.1	6|5|4	18|19|15	CotAD_09979;CotAD_04343;CotAD_55801;CotAD_09871/CotAD_09979;CotAD_04343;CotAD_55801;CotAD_09871/CotAD_09979;CotAD_04343;CotAD_55801;CotAD_09871	1.36	1.444|1.318|1.311	0.006	18|19|11	0.002|0.004|0.002	1.1	1.190|1.009|1.097	0.008	16|18|14	0.033|0.968|0.182	0.58	0.524|0.639|0.588	0.003	18|19|15	0.002|0.003|0.003	0.86	0.795|1.079|0.697	0.039	18|18|15	0.050|0.320|0.002	1.3	1.447|1.308|1.131	0.025	13|19|15	0.004|0.004|0.072	1.61	1.866|1.571|1.388	0.058	18|19|15	0.002|0.003|0.009	1.57	1.703|1.376|1.637	0.03	18|19|15	0.002|0.002|0.002	1.21	1.232|1.172|1.214	0.001	18|19|15	0.043|0.121|0.106	1.22	1.124|1.020|1.526	0.071	18|19|13
CotAD_15339	locus=scaffold304.1:792593:793893:- [translate_table: standard]	22101.8	5|5|4	8|11|7	-/-/-	1.22	1.395|1.102|1.156	0.024	7|11|7	0.002|0.370|0.492	0.89	0.828|0.983|0.853	0.007	7|11|7	0.223|0.895|0.506	0.71	0.784|0.593|0.757	0.011	7|11|7	0.030|0.008|0.181	0.86	0.814|0.883|0.895	0.002	7|9|7	0.082|0.016|0.264	1.15	1.234|1.136|1.070	0.007	8|11|7	0.034|0.109|0.782	1.45	1.636|1.560|1.141	0.071	7|11|7	0.002|0.003|0.637	1.39	1.653|1.338|1.183	0.057	8|11|7	0.005|0.004|0.097	1.2	1.214|1.335|1.061	0.019	8|11|7	0.212|0.035|0.826	1.19	1.307|1.158|1.109	0.011	8|11|7
CotAD_42525	locus=At_chr1:24704198:24706187:- [translate_table: standard]	25757.1	5|4|3	9|8|7	-/-/-	0.97	0.948|0.959|0.998	0.001	7|8|8	0.596|0.744|0.995	1.01	1.000|1.002|1.034	0	8|8|6	0.999|0.997|0.829	0.65	0.630|0.652|0.681	0.001	9|8|8	0.006|0.465|0.005	1.12	1.147|1.022|1.186	0.007	8|8|7	0.332|0.946|0.180	1.07	0.962|1.086|1.158	0.01	8|8|7	0.860|0.597|0.331	0.9	0.891|0.881|0.926	0.001	8|8|7	0.413|0.847|0.583	0.95	0.876|0.988|0.978	0.004	8|8|6	0.232|0.934|0.870	0.9	0.949|0.871|0.874	0.002	8|8|6	0.885|0.832|0.188	0.88	0.877|0.914|0.839	0.001	9|8|8
CotAD_06397	locus=Dt_chr11:5757615:5759165:+ [translate_table: standard]	11115.8	3|3|2	8|8|6	CotAD_71312;CotAD_71055/CotAD_71312;CotAD_71055/CotAD_71312;CotAD_71055	1.14	0.975|1.250|1.185	0.021	8|7|6	0.919|0.183|0.153	1.14	1.216|1.045|1.145	0.007	8|8|6	0.293|0.838|0.254	0.7	0.753|0.677|0.670	0.002	8|8|6	0.251|0.005|0.038	0.8	0.822|0.829|0.747	0.002	7|8|6	0.336|0.294|0.208	1.11	1.010|1.249|1.085	0.015	6|6|6	0.973|0.011|0.684	1.27	1.153|1.286|1.382	0.013	8|8|5	0.412|0.067|0.012	1.17	1.003|1.165|1.336	0.028	7|7|5	0.994|0.271|0.016	1.18	1.134|1.152|1.259	0.005	8|8|5	0.741|0.343|0.049	1.06	0.926|1.098|1.154	0.014	8|8|6
CotAD_65296	locus=At_chr7:1968141:1968548:- [translate_table: standard]	15806.7	4|4|4	10|9|13	CotAD_05158;CotAD_62821;CotAD_41531/CotAD_05158;CotAD_62821;CotAD_41531/CotAD_05158;CotAD_62821;CotAD_41531	1.55	1.549|1.724|1.371	0.031	10|9|13	0.006|0.009|0.004	1	1.002|1.041|0.972	0.001	10|7|13	0.994|0.635|0.913	0.55	0.437|0.581|0.637	0.011	10|9|13	0.002|0.177|0.037	0.69	0.598|0.814|0.671	0.012	10|9|11	0.005|0.192|0.004	1.38	1.413|1.529|1.194	0.029	10|8|12	0.018|0.009|0.074	1.73	2.061|1.635|1.485	0.089	10|8|10	0.002|0.136|0.002	1.98	2.209|2.108|1.620	0.099	10|6|13	0.004|0.002|0.006	1.25	1.431|1.116|1.204	0.026	8|8|13	0.004|0.760|0.208	1.37	1.466|1.318|1.326	0.007	9|9|13
CotAD_16218	locus=Dt_chr13:42790082:42791044:+ [translate_table: standard]	13692.7	3|3|3	7|11|4	CotAD_62495;CotAD_32963;CotAD_62408;CotAD_42541;CotAD_59843/CotAD_62495;CotAD_32963;CotAD_62408;CotAD_42541;CotAD_59843/CotAD_62495;CotAD_32963;CotAD_62408;CotAD_42541;CotAD_59843	1.51	1.637|1.455|1.441	0.012	6|11|4	0.002|0.003|0.007	1	1.023|1.072|0.899	0.008	7|11|4	0.878|0.501|0.381	0.34	0.301|0.321|0.405	0.003	7|11|4	0.002|0.003|0.011	0.57	0.524|0.746|0.428	0.027	6|11|3	0.002|0.005|0.002	1.53	1.557|1.765|1.273	0.061	7|11|4	0.011|0.004|0.021	2.6	2.649|3.116|2.038	0.292	7|11|4	0.002|0.003|0.004	2.45	2.505|2.258|2.600	0.031	7|11|4	0.002|0.002|0.002	1.64	1.666|1.673|1.591	0.002	7|11|4	0.009|0.007|0.004	1.59	1.562|1.195|2.022	0.172	7|10|4
CotAD_75490	locus=scaffold3652.1:4750:5734:+ [translate_table: standard]	17186.8	1|5|1	3|14|3	CotAD_49922/CotAD_49922/CotAD_49922	1.01	0.952|1.052|1.037	0.003	3|13|10	0.839|0.656|0.756	0.87	0.827|0.970|0.823	0.007	3|13|11	0.356|0.856|0.079	0.61	0.481|0.701|0.654	0.013	3|14|11	0.010|0.192|0.005	0.51	0.342|0.688|0.491	0.03	3|14|11	0.002|0.002|0.002	1.23	1.208|1.269|1.198	0.001	3|13|10	0.347|0.049|0.106	1.5	1.829|1.298|1.364	0.084	3|14|11	0.004|0.411|0.004	2.02	2.721|1.511|1.828	0.394	3|14|11	0.002|0.002|0.002	1.27	1.498|1.121|1.187	0.041	3|13|11	0.041|0.713|0.236	1.67	2.215|1.209|1.573	0.259	3|14|11
CotAD_29344	locus=Dt_chr11:19732960:19735169:- [translate_table: standard]	34147.7	6|7|6	17|17|22	CotAD_53233/CotAD_53233/CotAD_53233	1.02	0.954|1.019|1.077	0.004	15|14|22	0.550|0.855|0.428	0.97	0.943|1.032|0.938	0.003	17|17|22	0.559|0.839|0.519	0.68	0.606|0.645|0.790	0.009	14|15|22	0.002|0.003|0.086	0.66	0.570|0.705|0.708	0.006	16|17|19	0.002|0.019|0.002	1.17	1.157|1.225|1.118	0.003	17|15|22	0.040|0.004|0.146	1.49	1.602|1.554|1.310	0.025	16|15|22	0.002|0.007|0.019	1.62	1.758|1.693|1.416	0.033	16|15|22	0.002|0.002|0.005	1.29	1.353|1.360|1.151	0.014	16|16|22	0.004|0.065|0.400	1.37	1.475|1.365|1.267	0.011	16|16|22
CotAD_32771	locus=At_chr4:85359392:85360415:+ [translate_table: standard]	9903.94	1|1|1	7|11|8	CotAD_14843;CotAD_08737;CotAD_41155/CotAD_14843;CotAD_08737;CotAD_41155/CotAD_14843;CotAD_08737;CotAD_41155	1.27	1.352|1.297|1.155	0.01	7|11|8	0.002|0.020|0.199	1.09	0.894|1.171|1.216	0.03	7|10|8	0.458|0.030|0.048	0.73	0.733|0.783|0.673	0.003	6|11|8	0.025|0.039|0.100	0.98	0.924|0.983|1.024	0.003	7|10|8	0.607|0.918|0.894	1.1	1.405|0.950|0.933	0.072	7|11|8	0.004|0.701|0.344	1.32	1.449|1.220|1.291	0.014	6|11|8	0.002|0.227|0.213	1.13	1.292|1.144|0.941	0.031	6|11|7	0.012|0.226|0.491	1.22	1.023|1.259|1.383	0.033	6|11|8	0.892|0.088|0.056	1.06	0.887|1.197|1.085	0.025	6|11|8
CotAD_70731	locus=At_chr11:33693155:33695010:- [translate_table: standard]	58033.9	8|6|7	13|12|9	-/-/-	1.18	1.104|1.126|1.309	0.013	16|13|10	0.260|0.072|0.031	1.42	1.389|1.316|1.548	0.014	16|12|10	0.005|0.031|0.013	0.72	0.688|0.645|0.820	0.008	16|13|11	0.009|0.003|0.244	0.89	0.858|0.908|0.892	0.001	16|11|10	0.206|0.209|0.262	1.01	1.065|0.977|0.998	0.002	16|13|9	0.580|0.853|0.989	1.41	1.377|1.519|1.335	0.009	16|11|10	0.034|0.003|0.032	1.17	1.253|1.055|1.206	0.011	16|13|10	0.014|0.784|0.010	1.38	1.299|1.445|1.383	0.005	16|13|8	0.066|0.007|0.004	1.2	1.123|1.200|1.289	0.007	15|11|10
CotAD_25094	locus=At_chr9:36049216:36053536:- [translate_table: standard]	55227.8	3|3|3	7|6|13	-/-/-	0.93	1.052|0.829|0.921	0.013	7|6|13	0.582|0.061|0.511	1.19	1.388|1.008|1.162	0.037	6|5|13	0.009|0.984|0.524	0.67	0.580|0.778|0.650	0.01	7|6|11	0.002|0.358|0.003	0.88	0.786|1.039|0.826	0.018	6|6|13	0.018|0.893|0.004	0.97	1.006|1.007|0.894	0.004	6|6|13	0.979|0.976|0.462	1.31	1.452|1.174|1.308	0.019	7|5|13	0.055|0.368|0.056	1.09	1.233|0.927|1.107	0.024	5|6|13	0.107|0.624|0.407	1.35	1.346|1.228|1.464	0.014	7|5|13	0.094|0.130|0.029	1.09	1.124|0.922|1.224	0.024	7|6|13
CotAD_00065	locus=Dt_chr9:64311541:64314746:- [translate_table: standard]	51789.1	4|5|5	15|11|14	-/-/-	0.94	0.987|0.819|1.004	0.01	15|11|13	0.944|0.003|0.988	1.02	1.069|0.956|1.035	0.003	12|10|13	0.604|0.610|0.852	0.74	0.794|0.666|0.746	0.004	13|11|11	0.005|0.020|0.005	0.76	0.746|0.761|0.765	0	12|11|12	0.065|0.138|0.009	0.96	0.890|1.039|0.941	0.006	15|11|14	0.360|0.902|0.718	1.12	1.062|1.256|1.027	0.015	14|11|12	0.235|0.328|0.881	1.1	1.127|1.059|1.129	0.002	11|11|10	0.055|0.817|0.192	1.17	1.203|1.190|1.125	0.002	15|11|13	0.162|0.330|0.514	1.11	1.188|0.959|1.170	0.016	12|10|12
CotAD_09934	locus=scaffold615.1:659567:660043:- [translate_table: standard]	18650.4	7|6|7	35|31|30	CotAD_09989;CotAD_09881/CotAD_09989;CotAD_09881/CotAD_09989;CotAD_09881	1.13	1.061|1.210|1.128	0.006	35|31|29	0.394|0.008|0.058	1.06	1.074|1.059|1.050	0	35|26|30	0.329|0.111|0.493	0.77	0.668|0.697|0.935	0.021	33|31|30	0.002|0.003|0.444	0.88	0.768|1.058|0.824	0.024	34|31|29	0.002|0.379|0.002	1.13	1.150|1.162|1.065	0.003	35|29|29	0.008|0.004|0.363	1.16	1.249|1.184|1.056	0.01	35|31|27	0.002|0.275|0.442	1.13	1.233|1.069|1.078	0.009	35|30|29	0.002|0.412|0.286	1.04	1.072|1.024|1.026	0.001	35|28|30	0.344|0.874|0.824	0.98	1.054|0.839|1.040	0.014	35|31|29
CotAD_27585	locus=At_chr9:62025793:62026578:- [translate_table: standard]	29364.8	1|1|1	6|2|3	-/-/-	1.07	1.020|1.070|1.119	0.002	23|6|12	0.858|0.622|0.037	0.96	1.009|0.768|1.101	0.03	22|8|13	0.966|0.151|0.385	0.77	0.672|0.925|0.711	0.019	22|6|13	0.002|0.706|0.005	0.79	0.730|0.789|0.838	0.003	23|8|12	0.002|0.047|0.045	0.99	1.035|1.009|0.937	0.003	21|8|12	0.820|0.983|0.431	1.16	1.381|0.963|1.140	0.044	23|8|12	0.002|0.958|0.205	1.22	1.351|1.204|1.098	0.016	23|8|12	0.002|0.312|0.307	1.2	1.330|1.060|1.214	0.018	22|7|13	0.009|0.723|0.048	1.22	1.301|1.195|1.160	0.005	22|8|12
CotAD_63402	locus=scaffold4409.1:36126:37395:+ [translate_table: standard]	22739.5	5|5|7	43|40|39	-/-/-	1.2	1.309|1.220|1.078	0.014	41|39|38	0.002|0.003|0.094	1.03	1.142|0.972|0.991	0.009	40|39|38	0.003|0.555|0.944	0.73	0.679|0.733|0.763	0.002	42|40|38	0.002|0.003|0.003	0.89	0.845|0.995|0.842	0.008	41|36|38	0.004|0.946|0.003	1.2	1.157|1.330|1.116	0.013	39|39|39	0.004|0.004|0.023	1.33	1.412|1.404|1.170	0.019	41|39|37	0.002|0.003|0.002	1.3	1.382|1.259|1.257	0.005	40|39|39	0.002|0.002|0.002	1.08	1.173|1.011|1.055	0.007	43|40|38	0.007|0.932|0.513	1.07	1.151|0.945|1.122	0.012	42|38|39
CotAD_18540	locus=Dt_chr9:62760318:62763173:- [translate_table: standard]	20876.5	11|10|10	52|41|52	-/-/-	1.09	1.140|1.134|0.986	0.008	51|39|51	0.002|0.018|0.847	1.01	1.016|1.027|0.991	0	47|39|50	0.826|0.717|0.912	0.84	0.787|0.925|0.794	0.006	51|41|48	0.002|0.470|0.003	0.85	0.783|0.927|0.840	0.005	50|35|52	0.002|0.048|0.002	1.1	1.129|1.105|1.052	0.002	50|41|51	0.004|0.024|0.164	1.16	1.253|1.123|1.105	0.007	52|41|52	0.002|0.236|0.002	1.26	1.466|1.157|1.171	0.03	50|41|52	0.002|0.005|0.002	1.06	1.096|1.015|1.073	0.002	52|40|50	0.007|0.926|0.008	1.15	1.269|1.039|1.151	0.013	50|40|51
CotAD_13612	locus=Dt_chr6:12972085:12973973:- [translate_table: standard]	29760.1	2|1|1	3|3|1	-/-/-	1.45	1.586|1.380|1.385	0.014	12|12|6	0.004|0.003|0.046	1.08	1.181|1.039|1.009	0.008	11|9|6	0.023|0.550|0.974	0.55	0.491|0.553|0.603	0.003	10|12|6	0.002|0.008|0.054	0.76	0.677|0.938|0.661	0.024	12|11|6	0.002|0.460|0.099	1.32	1.469|1.274|1.226	0.017	12|12|6	0.004|0.098|0.337	1.89	2.087|1.983|1.592	0.068	12|11|6	0.002|0.003|0.016	1.93	2.162|1.537|2.084	0.116	12|11|5	0.002|0.002|0.003	1.33	1.366|1.365|1.271	0.003	12|12|6	0.004|0.054|0.404	1.34	1.422|1.056|1.543	0.064	12|11|6
CotAD_48070	locus=At_chr4:84327492:84329279:- [translate_table: standard]	21082.8	1|-|1	4|-|3	CotAD_52048;CotAD_11062;CotAD_41164;CotAD_21417/-/CotAD_52048;CotAD_11062;CotAD_41164	1.66	1.763|-|1.554	-	4|-|3	0.002|-|0.023	1.06	1.016|-|1.100	-	4|-|3	0.982|-|0.845	0.44	0.355|-|0.525	-	3|-|3	0.002|-|0.008	0.7	0.706|-|0.703	-	4|-|3	0.104|-|0.261	1.5	1.646|-|1.364	-	4|-|3	0.004|-|0.392	1.94	2.299|-|1.574	-	4|-|3	0.069|-|0.178	1.92	2.361|-|1.474	-	4|-|3	0.002|-|0.367	1.2	1.287|-|1.118	-	4|-|3	0.696|-|0.664	1.19	1.321|-|1.059	-	4|-|3
CotAD_02502	locus=Dt_chr9:39519303:39521896:+ [translate_table: standard]	37587.1	1|5|1	5|10|4	-/-/-	0.85	0.840|0.935|0.778	0.006	4|10|4	0.289|0.860|0.063	0.93	1.066|0.911|0.819	0.016	4|10|4	0.774|0.655|0.156	0.6	0.347|0.928|0.510	0.09	5|10|4	0.002|0.835|0.005	0.81	0.965|0.819|0.640	0.026	5|10|4	0.927|0.092|0.042	0.95	0.831|1.089|0.923	0.017	5|9|4	0.529|0.336|0.743	1.05	1.123|0.934|1.103	0.011	5|10|4	0.792|0.854|0.827	0.89	0.616|0.982|1.074	0.059	5|10|3	0.238|0.958|0.793	1.15	1.343|0.896|1.201	0.052	5|10|4	0.178|0.626|0.397	0.95	0.832|0.935|1.085	0.016	4|10|4
CotAD_26625	locus=scaffold699.1:407837:408772:+ [translate_table: standard]	31210.1	2|4|2	7|8|10	CotAD_09809/CotAD_09809/CotAD_09809	0.91	0.915|0.809|1.005	0.01	7|8|10	0.734|0.060|0.990	1.13	1.368|0.922|1.100	0.05	7|7|10	0.175|0.240|0.696	0.6	0.555|0.660|0.594	0.003	7|8|9	0.042|0.328|0.003	0.55	0.611|0.560|0.489	0.004	7|7|10	0.340|0.002|0.002	0.96	0.813|1.072|1.009	0.018	5|7|10	0.180|0.516|0.977	1.28	1.300|1.097|1.439	0.03	7|7|10	0.353|0.705|0.085	1.48	1.411|1.405|1.630	0.016	7|7|8	0.291|0.004|0.003	1.41	1.656|1.155|1.415	0.063	5|8|8	0.004|0.653|0.017	1.62	1.878|1.426|1.565	0.054	7|8|10
CotAD_09899	locus=scaffold615.1:549302:549697:- [translate_table: standard]	14555.1	7|7|8	19|21|26	CotAD_09863;CotAD_09952;CotAD_09917;CotAD_09971;CotAD_24259;CotAD_46213/CotAD_09863;CotAD_09952;CotAD_09917;CotAD_09971;CotAD_24259;CotAD_46213/CotAD_09863;CotAD_09952;CotAD_09917;CotAD_09971;CotAD_24259;CotAD_46213	1.5	1.810|1.510|1.182	0.099	19|21|25	0.002|0.003|0.002	1.09	1.199|1.090|0.967	0.013	15|19|25	0.031|0.022|0.752	0.69	0.634|0.642|0.794	0.008	18|20|26	0.002|0.003|0.003	0.92	0.797|1.162|0.816	0.042	19|20|25	0.008|0.018|0.002	1.42	1.518|1.526|1.216	0.031	18|19|25	0.006|0.004|0.004	1.66	1.843|1.797|1.326	0.082	17|21|23	0.002|0.003|0.002	1.49	1.647|1.380|1.437	0.02	15|21|26	0.002|0.002|0.002	1.13	1.147|1.195|1.034	0.007	19|19|26	0.175|0.010|0.651	1.07	1.102|0.923|1.182	0.018	17|21|25
CotAD_06476	locus=Dt_chr11:6814664:6818925:- [translate_table: standard]	91913.2	4|5|4	13|12|11	-/-/-	1	0.941|0.928|1.132	0.013	13|9|11	0.760|0.259|0.599	0.9	0.760|0.987|0.956	0.015	13|12|11	0.121|0.949|0.646	0.71	0.842|0.559|0.718	0.02	13|11|11	0.298|0.003|0.005	0.75	0.671|0.745|0.826	0.006	13|12|11	0.006|0.040|0.052	1.05	1.174|0.995|0.969	0.012	12|11|11	0.126|0.975|0.847	1.33	1.251|1.382|1.357	0.005	13|12|11	0.100|0.011|0.092	1.24	1.497|1.239|0.993	0.064	13|12|11	0.002|0.030|0.980	1.25	1.078|1.305|1.378	0.024	13|12|11	0.783|0.022|0.027	1.16	1.214|1.184|1.095	0.004	12|12|11
CotAD_66622	locus=Dt_chr12:885049:887031:- [translate_table: standard]	44722.1	2|3|3	17|11|13	-/-/-	1.11	1.134|1.150|1.048	0.003	17|11|13	0.274|0.038|0.690	0.93	0.831|1.039|0.914	0.011	17|11|11	0.041|0.779|0.261	0.57	0.550|0.654|0.499	0.006	16|11|13	0.002|0.007|0.003	0.58	0.493|0.749|0.504	0.021	16|10|13	0.002|0.030|0.002	1.25	1.350|1.205|1.189	0.008	16|10|13	0.004|0.181|0.006	1.59	1.563|1.527|1.684	0.007	16|11|12	0.002|0.007|0.002	2.05	2.309|1.691|2.155	0.103	16|11|12	0.002|0.004|0.002	1.2	1.096|1.151|1.355	0.019	17|11|13	0.219|0.490|0.004	1.57	1.628|1.280|1.798	0.07	17|11|9
CotAD_48784	locus=At_chr1:56675221:56675502:- [translate_table: standard]	10787.8	2|3|3	22|24|17	CotAD_09895;CotAD_63614;CotAD_64309/CotAD_09895;CotAD_63614;CotAD_64309/CotAD_09895;CotAD_63614;CotAD_64309	1.24	1.200|1.213|1.301	0.003	22|24|16	0.030|0.020|0.002	1.04	1.014|1.093|1.026	0.002	22|23|17	0.936|0.196|0.890	0.64	0.555|0.667|0.687	0.005	21|24|16	0.002|0.003|0.003	0.83	0.738|0.900|0.862	0.007	22|23|17	0.002|0.150|0.054	1.21	1.281|1.223|1.114	0.007	22|24|16	0.004|0.004|0.077	1.3	1.381|1.243|1.280	0.005	22|24|16	0.005|0.033|0.002	1.33	1.383|1.277|1.318	0.003	21|24|17	0.002|0.002|0.002	1.06	1.052|0.984|1.145	0.007	22|24|17	0.779|0.937|0.119	1.07	1.081|1.007|1.137	0.004	22|24|17
CotAD_61923	locus=At_chr10:78432671:78434619:+ [translate_table: standard]	47045	3|3|3	7|7|11	CotAD_61562/CotAD_61562/CotAD_61562	1.14	0.936|1.239|1.238	0.031	6|6|11	0.527|0.055|0.201	1.04	0.985|1.019|1.128	0.006	7|6|11	0.959|0.911|0.009	0.61	0.612|0.464|0.768	0.023	7|6|10	0.015|0.003|0.013	0.68	0.593|0.748|0.714	0.007	7|6|10	0.002|0.002|0.002	1.04	1.046|1.098|0.966	0.004	7|6|10	0.836|0.653|0.793	1.47	1.336|1.720|1.351	0.047	7|6|11	0.035|0.015|0.028	1.34	1.419|1.404|1.198	0.015	7|6|11	0.079|0.019|0.046	1.43	1.311|1.523|1.453	0.012	6|6|10	0.023|0.064|0.004	1.32	1.319|1.326|1.308	0	7|5|10
CotAD_68861	locus=At_chr3:27322151:27322606:- [translate_table: standard]	17665.4	5|5|7	17|17|20	-/-/-	1.34	1.452|1.378|1.180	0.02	17|17|20	0.002|0.004|0.028	1.04	1.002|1.055|1.063	0.001	16|16|20	0.991|0.333|0.647	0.61	0.512|0.687|0.631	0.008	16|16|20	0.002|0.040|0.003	0.9	0.729|1.104|0.857	0.036	17|17|20	0.005|0.228|0.142	1.27	1.375|1.294|1.155	0.012	17|17|18	0.004|0.004|0.026	1.43	1.513|1.483|1.297	0.014	17|16|20	0.014|0.022|0.002	1.46	1.635|1.401|1.349	0.023	17|17|20	0.002|0.006|0.006	1.07	1.101|1.071|1.024	0.002	16|16|18	0.263|0.750|0.905	1.1	1.138|1.014|1.151	0.006	17|16|20
CotAD_04186	locus=Dt_chr5:13625837:13627453:- [translate_table: standard]	10260.6	3|3|1	6|6|3	CotAD_14672/CotAD_14672/CotAD_14672	1.27	1.394|1.157|1.249	0.014	6|6|3	0.009|0.337|0.207	1.09	1.108|0.990|1.184	0.01	5|6|3	0.441|0.968|0.387	0.67	0.600|0.651|0.746	0.005	6|6|3	0.005|0.011|0.295	0.68	0.626|0.762|0.655	0.005	6|4|3	0.020|0.047|0.263	1.23	1.360|1.369|0.960	0.055	4|6|3	0.030|0.102|0.895	1.61	1.796|1.696|1.345	0.056	6|6|3	0.013|0.048|0.165	1.67	2.085|1.516|1.395	0.136	5|6|3	0.002|0.004|0.312	1.28	1.287|1.170|1.387	0.012	6|6|3	0.045|0.430|0.098	1.31	1.399|1.048|1.487	0.054	6|6|3
CotAD_09931	locus=scaffold615.1:643257:644480:+ [translate_table: standard]	44777	10|9|10	78|87|73	CotAD_44244;CotAD_09884/CotAD_44244;CotAD_09884/CotAD_44244;CotAD_09884	0.92	0.764|1.047|0.946	0.021	78|85|72	0.002|0.516|0.047	1.01	0.950|1.044|1.035	0.003	76|82|71	0.254|0.148|0.450	0.69	0.630|0.651|0.795	0.008	75|86|72	0.002|0.003|0.003	0.63	0.543|0.675|0.682	0.006	76|86|71	0.002|0.002|0.002	0.95	0.925|1.035|0.877	0.007	77|85|73	0.189|0.496|0.004	1.26	1.149|1.459|1.165	0.03	66|85|73	0.002|0.003|0.002	1.47	1.500|1.613|1.289	0.027	75|87|73	0.002|0.002|0.002	1.3	1.238|1.337|1.330	0.003	77|85|73	0.004|0.005|0.004	1.52	1.541|1.559|1.455	0.003	76|87|71
CotAD_64491	locus=scaffold2882.1:100780:102415:+ [translate_table: standard]	14514.1	1|4|1	11|15|10	CotAD_49565;CotAD_62672;CotAD_24938/CotAD_49565;CotAD_62672;CotAD_24938/CotAD_49565;CotAD_62672;CotAD_24938	1.49	1.632|1.381|1.451	0.017	10|14|7	0.002|0.003|0.002	1.18	1.227|1.274|1.049	0.014	10|14|9	0.003|0.007|0.691	0.65	0.575|0.580|0.785	0.014	10|15|10	0.002|0.003|0.112	0.88	0.799|1.137|0.704	0.052	11|15|10	0.352|0.061|0.002	1.44	1.499|1.429|1.382	0.003	11|14|10	0.013|0.004|0.006	1.6	1.719|1.653|1.413	0.026	11|15|10	0.006|0.003|0.011	1.47	1.690|1.177|1.535	0.069	11|15|10	0.025|0.043|0.010	1.1	1.122|1.156|1.008	0.006	11|15|10	0.141|0.123|0.973	1.03	1.085|0.808|1.190	0.039	11|14|9
CotAD_52528	locus=scaffold2074.1:48638:49315:+ [translate_table: standard]	24709.3	7|6|6	19|19|13	-/-/-	1.04	1.085|0.951|1.091	0.006	19|17|13	0.280|0.735|0.546	0.86	0.849|0.778|0.963	0.009	18|18|13	0.028|0.004|0.905	0.82	0.777|0.897|0.772	0.005	19|19|9	0.040|0.656|0.011	1.22	1.189|1.354|1.114	0.015	18|16|13	0.002|0.002|0.089	1.03	1.068|1.052|0.976	0.002	17|15|13	0.475|0.695|0.952	1.05	1.170|0.930|1.065	0.014	18|18|12	0.026|0.815|0.602	0.27	0.334|0.163|0.305	0.008	19|15|13	0.002|0.002|0.002	1.01	1.037|0.851|1.152	0.023	19|18|13	0.812|0.217|0.429	0.25	0.316|0.156|0.288	0.007	19|16|12
CotAD_22439	locus=At_chr11:90336212:90338956:+ [translate_table: standard]	20733.5	3|-|2	4|-|2	-/-/-	1.19	1.248|-|1.131	-	4|-|14	0.319|-|0.227	1.08	1.159|-|1.006	-	4|-|14	0.693|-|0.969	0.61	0.577|-|0.642	-	3|-|14	0.033|-|0.003	0.58	0.618|-|0.544	-	3|-|14	0.014|-|0.002	1.2	1.220|-|1.175	-	4|-|14	0.162|-|0.065	1.62	1.729|-|1.505	-	4|-|14	0.062|-|0.002	2.07	2.261|-|1.880	-	3|-|14	0.002|-|0.002	1.42	1.570|-|1.267	-	3|-|14	0.026|-|0.004	1.54	1.436|-|1.649	-	4|-|12
CotAD_30769	locus=At_chr13:20141741:20142226:- [translate_table: standard]	15290.8	11|10|10	57|76|64	-/-/-	1.12	1.167|1.065|1.124	0.003	55|72|60	0.002|0.175|0.002	1	0.986|1.036|0.993	0.001	56|73|64	0.878|0.272|0.917	0.74	0.702|0.721|0.787	0.002	56|74|63	0.002|0.003|0.003	0.73	0.612|0.877|0.706	0.018	57|75|63	0.002|0.002|0.002	1.19	1.221|1.199|1.139	0.002	55|74|62	0.004|0.004|0.004	1.42	1.458|1.456|1.336	0.005	54|75|62	0.002|0.003|0.002	1.52	1.776|1.369|1.400	0.051	55|72|64	0.002|0.002|0.002	1.16	1.148|1.176|1.168	0	56|75|57	0.007|0.005|0.004	1.24	1.359|1.098|1.271	0.018	56|72|63
CotAD_39558	locus=Dt_chr1:59377249:59378462:- [translate_table: standard]	17150.6	1|1|1	3|4|4	CotAD_59758;CotAD_60444/CotAD_60444;CotAD_21763/CotAD_59758;CotAD_60444;CotAD_21763	1.46	1.504|1.510|1.375	0.006	3|4|4	0.227|0.006|0.031	0.94	0.830|1.126|0.875	0.025	3|4|4	0.404|0.809|0.628	0.47	0.382|0.509|0.526	0.006	3|4|4	0.002|0.010|0.016	0.78	0.721|0.889|0.738	0.009	3|3|4	0.362|0.555|0.473	1.4	1.602|1.292|1.312	0.03	3|4|4	0.011|0.109|0.018	1.79	2.165|1.582|1.627	0.105	3|4|4	0.004|0.105|0.058	1.73	1.973|1.499|1.729	0.056	3|3|4	0.065|0.027|0.315	1.23	1.297|1.174|1.209	0.004	3|4|4	0.622|0.444|0.340	1.23	1.184|1.252|1.250	0.001	3|4|4
CotAD_17521	locus=Dt_chr8:49107411:49107836:- [translate_table: standard]	12138.3	1|1|1	5|6|3	-/-/-	1.14	1.349|1.165|0.892	0.053	4|6|3	0.019|0.259|0.579	1.46	1.925|1.123|1.347	0.171	3|6|3	0.005|0.270|0.084	0.68	0.568|0.850|0.613	0.023	4|6|3	0.002|0.255|0.043	0.98	0.895|1.000|1.048	0.006	5|6|3	0.713|0.999|0.888	0.85	0.790|0.951|0.798	0.008	5|6|3	0.035|0.844|0.128	1.41	1.593|1.204|1.441	0.038	4|5|3	0.005|0.163|0.045	1.54	1.719|1.415|1.482	0.026	5|6|3	0.022|0.007|0.046	1.72	1.985|1.357|1.817	0.106	4|6|3	0.004|0.133|0.004	1.83	2.142|1.474|1.871	0.113	5|6|3
CotAD_46669	locus=scaffold947.1:457979:460649:- [translate_table: standard]	35213.3	3|1|4	4|3|9	CotAD_25471/CotAD_25471/CotAD_25471	0.99	1.137|0.893|0.935	0.017	4|3|9	0.838|0.686|0.692	1.13	1.261|0.988|1.141	0.019	4|3|9	0.236|0.980|0.295	0.69	0.888|0.511|0.680	0.036	3|3|9	0.734|0.010|0.020	0.66	0.743|0.558|0.691	0.009	3|3|9	0.131|0.069|0.005	1.01	0.904|1.213|0.906	0.032	3|3|9	0.688|0.262|0.401	1.51	1.476|1.848|1.211	0.102	4|3|7	0.281|0.010|0.020	1.32	1.172|1.614|1.189	0.063	3|3|9	0.498|0.212|0.056	1.42	1.395|1.492|1.372	0.004	4|3|7	0.400|0.067|0.004	1.31	1.287|1.304|1.325	0	3|3|9
CotAD_44640	locus=Dt_chr3:703157:704740:+ [translate_table: standard]	26232.6	3|3|3	4|5|4	-/-/-	1.22	1.308|1.040|1.325	0.026	4|3|4	0.331|0.914|0.121	0.95	1.041|0.980|0.830	0.012	3|5|4	0.899|0.968|0.112	0.58	0.506|0.653|0.580	0.005	4|5|3	0.002|0.141|0.018	0.69	0.647|0.749|0.671	0.003	4|4|4	0.285|0.037|0.049	1.28	1.155|1.334|1.348	0.012	3|5|4	0.510|0.319|0.192	1.8	1.894|1.510|1.990	0.065	3|4|3	0.002|0.079|0.002	1.89	1.803|1.815|2.041	0.018	4|5|3	0.186|0.035|0.002	1.35	1.501|1.250|1.307	0.017	3|5|4	0.039|0.091|0.045	1.34	1.446|1.331|1.253	0.009	4|5|4
CotAD_46223	locus=Dt_chr12:38492077:38492682:- [translate_table: standard]	23647	9|8|8	25|24|26	-/-/-	1.59	1.678|1.401|1.698	0.028	25|23|26	0.002|0.003|0.002	1.07	1.201|1.008|1.004	0.013	25|23|26	0.003|0.961|0.979	0.56	0.425|0.579|0.676	0.016	25|23|26	0.002|0.003|0.003	0.77	0.709|0.831|0.779	0.004	25|23|26	0.005|0.002|0.007	1.32	1.430|1.218|1.312	0.011	25|22|25	0.004|0.004|0.004	1.74	2.124|1.449|1.652	0.12	25|24|26	0.002|0.005|0.002	1.7	1.981|1.455|1.678	0.07	25|23|26	0.002|0.002|0.002	1.28	1.410|1.189|1.249	0.013	25|23|23	0.004|0.035|0.004	1.23	1.335|1.159|1.182	0.009	25|20|26
CotAD_65401	locus=At_chr9:31922367:31922820:+ [translate_table: standard]	10973.4	2|2|1	3|6|2	-/-/-	0.67	0.809|0.692|0.517	0.022	3|6|2	0.682|0.126|0.018	1.28	1.330|1.185|1.328	0.007	3|6|2	0.558|0.657|0.370	0.51	0.468|0.595|0.458	0.006	3|5|2	0.010|0.007|0.042	0.76	0.730|0.952|0.605	0.031	3|6|2	0.247|0.868|0.054	0.92	1.070|0.861|0.822	0.018	3|6|2	0.834|0.604|0.603	0.81	1.046|0.735|0.652	0.043	3|6|2	0.887|0.196|0.214	0.91	0.994|0.788|0.944	0.012	3|4|2	0.988|0.098|0.908	0.89	0.961|0.881|0.831	0.004	3|6|2	0.912|0.485|0.674	1	0.917|0.984|1.086	0.007	3|5|2
CotAD_09867	locus=scaffold615.1:445623:447140:+ [translate_table: standard]	30509.4	5|-|6	25|-|28	CotAD_09975;CotAD_09921;CotAD_44236;CotAD_58174;CotAD_66941/-/CotAD_09975;CotAD_09921;CotAD_44236;CotAD_58174;CotAD_66941	1.22	1.357|-|1.085	-	23|-|28	0.002|-|0.219	0.95	1.022|-|0.879	-	24|-|28	0.878|-|0.017	0.72	0.652|-|0.795	-	25|-|28	0.002|-|0.011	0.78	0.740|-|0.825	-	25|-|28	0.002|-|0.011	1.31	1.442|-|1.181	-	25|-|28	0.004|-|0.004	1.42	1.627|-|1.214	-	23|-|28	0.002|-|0.015	1.71	2.030|-|1.383	-	23|-|28	0.002|-|0.002	1.07	1.115|-|1.020	-	25|-|28	0.092|-|0.880	1.28	1.398|-|1.161	-	22|-|28
CotAD_40692	locus=Dt_chr9:44265994:44268347:- [translate_table: standard]	47511.9	1|1|1	9|16|15	-/-/-	0.98	0.947|1.078|0.926	0.007	6|15|14	0.684|0.511|0.263	1	1.087|0.964|0.958	0.005	8|15|15	0.533|0.622|0.761	0.83	0.721|0.958|0.809	0.014	9|16|15	0.025|0.804|0.040	0.9	0.922|0.884|0.907	0	8|15|15	0.585|0.271|0.453	1.02	0.945|1.104|1.000	0.007	8|16|15	0.829|0.364|0.999	1.01	1.012|1.008|1.009	0	9|14|15	0.971|0.935|0.973	0.97	0.904|1.015|0.996	0.004	9|14|15	0.538|0.881|0.980	0.96	1.013|0.852|1.008	0.008	9|16|15	0.965|0.153|0.973	0.94	0.903|0.921|0.993	0.002	9|15|15
CotAD_58859	locus=Dt_chr11:50019824:50021203:+ [translate_table: standard]	52195.7	5|4|4	8|7|5	-/-/-	0.85	0.857|0.834|0.850	0	7|7|5	0.056|0.056|0.776	0.95	1.030|0.888|0.944	0.005	8|8|5	0.903|0.400|0.692	0.78	0.714|0.940|0.684	0.02	8|6|5	0.016|0.748|0.014	0.91	0.805|0.957|0.959	0.008	7|8|3	0.022|0.747|0.859	0.98	0.991|0.932|1.012	0.002	8|8|3	0.983|0.642|0.969	0.99	1.006|0.738|1.221	0.059	8|7|5	0.989|0.058|0.712	0.89	1.066|0.751|0.857	0.026	7|7|4	0.640|0.029|0.593	0.96	0.947|0.883|1.056	0.008	7|8|5	0.731|0.584|0.874	0.96	0.976|0.895|1.007	0.003	8|8|5
CotAD_09080	locus=Dt_chr1:39530770:39531931:- [translate_table: standard]	22019.9	3|3|3	12|8|16	CotAD_69590/CotAD_69590/CotAD_69590	1.14	1.164|1.101|1.157	0.001	24|19|28	0.006|0.263|0.009	0.99	0.932|1.042|0.990	0.003	24|17|27	0.424|0.435|0.952	0.77	0.709|0.791|0.819	0.003	23|19|28	0.002|0.040|0.003	0.87	0.865|0.931|0.812	0.004	24|19|27	0.083|0.576|0.002	1.16	1.198|1.168|1.127	0.001	23|19|28	0.004|0.107|0.057	1.35	1.342|1.463|1.254	0.011	20|18|24	0.002|0.003|0.002	1.33	1.301|1.268|1.431	0.007	24|19|26	0.004|0.002|0.002	1.1	1.070|1.130|1.102	0.001	24|19|25	0.542|0.330|0.020	1.12	1.044|1.115|1.205	0.007	24|17|26
CotAD_59678	locus=At_chr6:45429523:45431020:- [translate_table: standard]	28338.5	6|2|3	12|7|10	-/-/-	1.21	1.175|1.278|1.163	0.004	11|7|10	0.190|0.028|0.102	1.08	1.109|1.023|1.120	0.003	12|7|10	0.521|0.940|0.683	0.7	0.723|0.494|0.875	0.037	11|7|8	0.025|0.003|0.147	0.67	0.536|0.865|0.623	0.029	12|7|10	0.002|0.245|0.035	1.15	1.225|1.289|0.943	0.034	12|7|9	0.150|0.109|0.740	1.8	1.802|2.227|1.356	0.19	12|7|9	0.005|0.003|0.022	1.94	2.346|1.822|1.662	0.128	12|7|9	0.002|0.002|0.003	1.5	1.289|1.792|1.431	0.067	10|6|10	0.029|0.005|0.019	1.63	1.880|1.412|1.606	0.055	12|6|9
CotAD_28255	locus=Dt_chr2:48824388:48827096:- [translate_table: standard]	21368.8	4|4|4	5|7|11	CotAD_53259/CotAD_53259/CotAD_53259	1.18	1.125|1.272|1.135	0.007	4|7|11	0.430|0.022|0.250	1.04	1.087|0.992|1.031	0.002	5|6|7	0.835|0.973|0.770	0.65	0.578|0.700|0.685	0.004	5|6|11	0.002|0.057|0.005	0.9	0.729|1.005|0.957	0.022	5|7|9	0.112|0.986|0.402	1.19	1.217|1.248|1.102	0.006	5|7|11	0.508|0.168|0.438	1.5	1.626|1.599|1.270	0.039	5|5|10	0.014|0.003|0.022	1.17	1.280|1.267|0.976	0.03	5|7|11	0.123|0.004|0.940	1.23	1.311|1.302|1.090	0.016	5|6|11	0.073|0.089|0.585	0.96	0.952|0.979|0.935	0	4|7|11
CotAD_32733	locus=At_chr4:86017229:86018732:+ [translate_table: standard]	41429.3	3|3|2	6|7|3	CotAD_33632/CotAD_33632/CotAD_33632	1.21	1.319|0.934|1.376	0.058	5|7|3	0.081|0.852|0.273	0.9	0.855|0.981|0.851	0.005	4|7|3	0.392|0.957|0.873	0.55	0.410|0.625|0.614	0.015	6|7|3	0.004|0.177|0.042	0.67	0.542|0.812|0.658	0.018	6|7|3	0.046|0.099|0.078	1.26	1.327|1.235|1.218	0.003	5|7|3	0.043|0.377|0.782	1.69	2.122|1.463|1.475	0.142	6|7|3	0.065|0.247|0.280	1.79	2.123|1.448|1.813	0.114	6|6|3	0.071|0.004|0.038	1.25	1.338|1.223|1.193	0.006	6|6|3	0.119|0.249|0.370	1.28	1.196|1.200|1.450	0.021	5|7|3
CotAD_38333	locus=Dt_chr7:9740069:9740700:- [translate_table: standard]	19055.8	4|6|5	8|12|9	-/-/-	0.81	0.880|0.762|0.802	0.004	7|12|8	0.292|0.117|0.027	0.95	0.927|0.941|0.973	0.001	8|12|7	0.743|0.501|0.829	0.63	0.655|0.706|0.537	0.008	8|10|8	0.094|0.008|0.027	0.72	0.762|0.720|0.681	0.002	8|11|6	0.155|0.002|0.002	0.78	0.810|0.780|0.739	0.001	7|12|9	0.314|0.131|0.113	0.92	0.927|0.893|0.945	0.001	7|12|9	0.792|0.575|0.427	0.74	0.806|0.680|0.740	0.004	7|12|8	0.491|0.055|0.005	1.18	1.085|1.126|1.323	0.016	7|11|9	0.389|0.475|0.153	0.97	0.995|0.912|1.017	0.003	8|12|9
CotAD_40807	locus=Dt_chr4:28458648:28459586:- [translate_table: standard]	29275.8	3|4|2	4|5|4	CotAD_39583/CotAD_39583/CotAD_39583	1.15	1.100|1.224|1.122	0.004	4|5|3	0.496|0.112|0.579	1.09	1.140|1.011|1.111	0.005	4|4|4	0.410|0.967|0.532	0.62	0.485|0.649|0.727	0.015	3|5|4	0.017|0.048|0.082	0.66	0.563|0.788|0.624	0.014	4|5|4	0.004|0.326|0.002	1.01	0.985|1.168|0.868	0.023	4|5|3	0.959|0.472|0.394	1.3	1.316|1.470|1.126	0.03	4|5|4	0.199|0.069|0.366	1.48	1.719|1.437|1.285	0.048	3|5|4	0.003|0.029|0.096	1.28	1.328|1.233|1.266	0.002	4|5|4	0.150|0.390|0.071	1.45	1.684|1.212|1.443	0.056	4|5|4
CotAD_56045	locus=Dt_chr1:68307592:68308132:- [translate_table: standard]	10892.6	2|2|1	6|4|3	CotAD_73776/CotAD_73776/CotAD_73776	1.04	0.813|1.260|1.039	0.05	6|4|3	0.286|0.151|0.887	1.15	1.138|1.219|1.080	0.005	6|4|3	0.495|0.143|0.826	0.69	0.512|0.960|0.611	0.055	4|4|3	0.002|0.929|0.042	0.58	0.525|0.584|0.619	0.002	6|4|3	0.166|0.095|0.194	1.02	0.868|1.162|1.025	0.022	6|3|3	0.441|0.397|0.937	1.39	1.396|1.339|1.439	0.003	5|3|3	0.018|0.204|0.100	1.78	1.578|2.072|1.702	0.066	6|4|3	0.123|0.020|0.192	1.37	1.556|1.156|1.400	0.041	5|3|3	0.004|0.581|0.051	1.77	1.939|1.767|1.601	0.029	6|4|3
CotAD_72074	locus=At_chr3:41268633:41269921:+ [translate_table: standard]	17664.5	5|6|9	35|49|45	CotAD_62823;CotAD_05899;CotAD_06354;CotAD_74267;CotAD_39890/CotAD_62823;CotAD_05899;CotAD_06354;CotAD_74267;CotAD_39890/CotAD_62823;CotAD_05899;CotAD_06354;CotAD_74267;CotAD_39890	1.13	1.305|1.114|0.980	0.027	35|48|44	0.002|0.019|0.739	1.07	1.180|1.040|0.999	0.009	34|47|43	0.003|0.375|0.995	0.77	0.742|0.784|0.784	0.001	34|48|44	0.002|0.003|0.003	0.87	0.791|0.977|0.831	0.01	35|49|42	0.002|0.769|0.002	1.14	1.202|1.104|1.101	0.003	35|47|45	0.004|0.004|0.034	1.27	1.348|1.304|1.151	0.011	34|46|44	0.002|0.003|0.006	1.29	1.488|1.148|1.231	0.031	35|48|44	0.002|0.004|0.002	1.09	1.073|1.122|1.063	0.001	35|48|44	0.601|0.027|0.402	1.13	1.215|1.021|1.155	0.01	35|46|45
CotAD_54741	locus=Dt_chr6:12010417:12011616:+ [translate_table: standard]	38317.6	10|10|10	46|47|43	-/-/-	0.86	0.913|0.853|0.813	0.003	46|47|40	0.053|0.006|0.002	1.07	1.086|1.053|1.073	0	45|46|42	0.062|0.190|0.096	0.65	0.656|0.649|0.641	0	44|47|42	0.002|0.003|0.003	0.68	0.693|0.701|0.660	0	46|46|42	0.002|0.002|0.002	0.93	0.947|0.906|0.948	0.001	46|47|43	0.335|0.018|0.282	1.12	1.119|1.117|1.123	0	46|47|42	0.006|0.038|0.020	1.16	1.176|1.133|1.163	0	46|45|43	0.002|0.002|0.003	1.19	1.182|1.226|1.173	0.001	46|47|43	0.004|0.005|0.004	1.24	1.240|1.265|1.226	0	46|46|43
CotAD_04148	locus=Dt_chr5:13276222:13278492:+ [translate_table: standard]	32065.9	1|7|6	1|18|16	-/CotAD_14707/-	1.22	1.219|1.153|1.278	0.004	1|16|16	0.697|0.015|0.004	0.99	0.935|1.068|0.958	0.005	1|18|16	0.932|0.667|0.703	0.71	0.735|0.723|0.665	0.001	1|15|15	0.719|0.011|0.003	0.86	1.065|0.847|0.678	0.038	1|17|15	0.932|0.019|0.002	1.14	1.218|1.132|1.062	0.006	1|18|16	0.746|0.208|0.543	1.35	1.435|1.300|1.304	0.006	1|17|16	0.496|0.007|0.002	1.27	1.103|1.287|1.405	0.023	1|18|14	0.886|0.002|0.002	1.17	1.167|1.106|1.245	0.005	1|17|15	0.851|0.489|0.004	1.09	0.897|1.086|1.282	0.037	1|17|15
CotAD_02873	locus=Dt_chr5:8323412:8325138:- [translate_table: standard]	18622.3	5|6|3	9|19|8	CotAD_62658;CotAD_18406/CotAD_62658;CotAD_18406/CotAD_62658;CotAD_18406	1.35	1.351|1.266|1.427	0.006	9|16|8	0.002|0.003|0.002	0.94	1.000|1.016|0.793	0.015	9|18|6	0.999|0.905|0.004	0.7	0.643|0.746|0.702	0.003	9|19|7	0.028|0.116|0.005	0.77	0.725|0.997|0.599	0.041	9|19|7	0.052|0.982|0.002	1.32	1.208|1.285|1.459	0.017	9|19|8	0.193|0.004|0.004	1.64	1.570|1.613|1.751	0.009	9|19|7	0.002|0.005|0.002	1.89	1.708|1.538|2.410	0.214	8|19|6	0.002|0.002|0.002	1.18	1.217|1.207|1.126	0.002	8|19|8	0.169|0.131|0.280	1.46	1.507|1.228|1.658	0.048	7|17|7
CotAD_26564	locus=Dt_chr6:3049675:3051579:+ [translate_table: standard]	53812.4	6|9|9	31|46|40	-/-/-	1.33	0.964|1.362|1.677	0.128	30|46|40	0.593|0.003|0.002	0.99	0.890|1.093|0.981	0.01	31|46|37	0.088|0.017|0.783	0.72	0.618|0.676|0.860	0.016	31|46|39	0.002|0.003|0.014	0.71	0.767|0.622|0.746	0.006	31|44|39	0.002|0.002|0.002	1.02	0.920|1.111|1.020	0.009	28|45|35	0.147|0.007|0.628	1.49	1.434|1.465|1.558	0.004	30|46|39	0.002|0.003|0.002	1.45	1.318|1.627|1.413	0.025	30|46|38	0.002|0.002|0.002	1.41	1.444|1.295|1.499	0.011	29|46|40	0.004|0.005|0.004	1.4	1.356|1.475|1.375	0.004	30|45|40
CotAD_44304	locus=Dt_chr9:2720423:2723121:+ [translate_table: standard]	27313.9	2|2|3	4|5|6	-/-/-	0.52	0.370|0.577|0.617	0.018	4|5|6	0.019|0.489|0.265	0.55	0.376|0.418|0.845	0.067	4|5|6	0.003|0.148|0.845	0.46	0.273|0.487|0.633	0.033	4|5|5	0.002|0.098|0.038	0.59	0.564|0.529|0.689	0.007	3|5|6	0.006|0.179|0.336	1.02	0.935|1.241|0.892	0.036	4|5|6	0.882|0.593|0.462	1.07	0.968|1.314|0.938	0.044	3|3|5	0.919|0.248|0.640	0.94	0.723|1.143|0.949	0.044	4|5|6	0.397|0.249|0.893	1.09	1.154|1.092|1.032	0.004	4|3|6	0.744|0.768|0.929	0.92	0.782|0.881|1.098	0.026	4|5|6
CotAD_26485	locus=Dt_chr13:48206785:48207399:- [translate_table: standard]	22293.9	4|4|3	9|8|6	CotAD_61310/CotAD_61310/CotAD_61310	1.09	1.123|1.007|1.145	0.005	9|8|5	0.536|0.988|0.207	1.01	1.096|0.997|0.948	0.006	9|6|6	0.663|0.986|0.889	0.74	0.833|0.677|0.720	0.006	9|8|5	0.315|0.049|0.035	0.81	0.810|0.888|0.731	0.006	9|8|6	0.021|0.602|0.118	1.12	1.086|1.199|1.072	0.005	8|8|6	0.729|0.328|0.607	1.18	1.163|1.225|1.165	0.001	9|8|6	0.478|0.085|0.231	1.13	1.171|1.061|1.154	0.004	9|8|4	0.470|0.719|0.358	1.05	1.134|0.992|1.027	0.005	9|8|5	0.535|0.975|0.908	1.04	1.176|0.932|1.008	0.016	7|7|5
CotAD_07298	locus=scaffold72.1:1341251:1342751:- [translate_table: standard]	24782.3	1|1|1	3|3|3	-/-/-	1.09	1.035|1.209|1.041	0.01	11|11|12	0.815|0.080|0.677	1.07	0.938|1.256|1.030	0.027	10|11|13	0.718|0.045|0.812	0.62	0.637|0.566|0.671	0.003	11|11|13	0.008|0.008|0.003	0.57	0.513|0.645|0.545	0.005	11|10|12	0.002|0.004|0.002	1.15	1.170|1.184|1.104	0.002	10|10|12	0.195|0.004|0.311	1.56	1.379|1.903|1.407	0.087	11|11|13	0.053|0.003|0.006	1.77	1.959|1.689|1.661	0.027	11|10|13	0.002|0.002|0.002	1.39	1.213|1.639|1.307	0.05	11|11|13	0.389|0.007|0.014	1.58	1.702|1.524|1.527	0.01	11|11|13
CotAD_02641	locus=Dt_chr9:41041511:41043009:+ [translate_table: standard]	22067.9	1|2|1	2|8|4	-/-/-	1.11	1.253|1.080|1.002	0.017	2|8|4	0.479|0.634|0.993	0.98	1.029|0.992|0.911	0.004	2|7|4	0.969|0.968|0.676	0.57	0.507|0.575|0.617	0.003	2|6|4	0.086|0.003|0.039	0.65	0.512|0.807|0.618	0.022	2|8|3	0.028|0.002|0.003	1.15	1.279|1.199|0.974	0.025	2|8|3	0.474|0.299|0.933	1.58	2.013|1.386|1.341	0.141	2|7|4	0.015|0.007|0.050	1.53	1.980|1.400|1.200	0.164	2|8|3	0.034|0.014|0.378	1.35	1.538|1.183|1.325	0.032	2|8|4	0.176|0.290|0.222	1.32	1.517|1.141|1.297	0.036	2|8|4
CotAD_65299	locus=At_chr7:2169930:2171326:- [translate_table: standard]	21322.4	1|-|2	4|-|2	CotAD_26750;CotAD_04506;CotAD_05166;CotAD_45953;CotAD_45954/-/CotAD_26750;CotAD_04506;CotAD_05166;CotAD_45953;CotAD_45954	2.08	1.529|-|2.634	-	3|-|2	0.007|-|0.044	0.99	1.080|-|0.899	-	3|-|2	0.801|-|0.810	0.4	0.389|-|0.418	-	4|-|2	0.002|-|0.021	0.74	0.627|-|0.855	-	4|-|2	0.146|-|0.837	1.68	1.309|-|2.060	-	4|-|2	0.224|-|0.006	2.75	2.039|-|3.452	-	4|-|2	0.041|-|0.002	2.2	1.796|-|2.601	-	3|-|2	0.010|-|0.003	1.48	1.379|-|1.588	-	3|-|2	0.130|-|0.103	1.38	1.604|-|1.166	-	4|-|2
CotAD_19321	locus=At_chr10:32149288:32150484:+ [translate_table: standard]	13005.9	5|5|3	7|10|8	CotAD_40512;CotAD_17433;CotAD_15387;CotAD_20939/CotAD_40512;CotAD_17433;CotAD_15387;CotAD_20939;CotAD_03518/CotAD_40512;CotAD_17433;CotAD_15387;CotAD_20939;CotAD_03518	1.35	1.473|1.347|1.234	0.014	7|10|8	0.034|0.024|0.026	1	1.037|1.067|0.890	0.009	7|10|8	0.952|0.733|0.703	0.59	0.454|0.605|0.696	0.015	7|10|7	0.079|0.011|0.008	0.79	0.574|1.052|0.737	0.059	7|10|8	0.089|0.660|0.051	1.32	1.376|1.407|1.169	0.017	7|10|8	0.347|0.007|0.329	1.66	1.854|1.661|1.476	0.036	7|10|8	0.075|0.021|0.045	1.7	2.155|1.560|1.387	0.162	7|10|8	0.044|0.002|0.055	1.27	1.522|1.105|1.196	0.048	6|10|7	0.045|0.729|0.038	1.38	1.854|1.063|1.216	0.176	6|10|8
CotAD_32201	locus=Dt_chr9:54429257:54431338:+ [translate_table: standard]	23390.6	2|3|4	4|4|5	CotAD_49364/CotAD_49364/CotAD_49364	1	0.910|0.911|1.178	0.024	4|3|5	0.830|0.742|0.263	1.05	1.036|1.062|1.045	0	4|4|4	0.926|0.829|0.839	0.64	0.439|0.818|0.657	0.036	3|4|5	0.004|0.752|0.022	0.68	0.672|0.645|0.737	0.002	4|4|4	0.101|0.451|0.019	1.01	0.857|1.075|1.104	0.018	3|4|5	0.511|0.867|0.349	1.15	1.150|1.047|1.258	0.011	4|4|3	0.800|0.962|0.230	1.18	1.106|1.258|1.179	0.006	4|4|4	0.797|0.751|0.282	1.04	1.005|0.979|1.135	0.007	3|4|3	0.987|0.955|0.585	1.15	1.135|1.160|1.141	0	4|4|5
CotAD_03943	locus=Dt_chr7:7739363:7740477:+ [translate_table: standard]	30280.3	7|8|7	28|39|41	-/-/-	0.95	0.956|0.914|0.992	0.002	27|37|41	0.596|0.056|0.949	0.94	0.944|0.952|0.928	0	27|37|41	0.494|0.551|0.341	0.81	0.767|0.936|0.719	0.013	27|38|40	0.019|0.647|0.003	0.9	0.888|0.863|0.943	0.002	27|37|40	0.196|0.069|0.412	0.91	0.923|0.882|0.926	0.001	27|38|40	0.297|0.066|0.081	1.04	1.047|0.969|1.089	0.004	27|38|41	0.330|0.866|0.262	1.02	0.967|1.073|1.017	0.003	26|35|41	0.683|0.223|0.899	1.14	1.143|1.067|1.198	0.004	25|37|40	0.044|0.628|0.004	1.1	1.040|1.167|1.085	0.004	27|38|40
CotAD_10626	locus=scaffold288.1:517947:519382:- [translate_table: standard]	17137.4	6|5|4	33|50|49	CotAD_11637;CotAD_10211;CotAD_60227;CotAD_24916;CotAD_49116/CotAD_11637;CotAD_10211;CotAD_60227;CotAD_24916;CotAD_49116/CotAD_11637;CotAD_74247;CotAD_10211;CotAD_60227;CotAD_24916;CotAD_49116	1.16	1.244|1.281|0.946	0.034	32|50|49	0.002|0.003|0.259	0.97	0.862|1.141|0.911	0.022	31|50|48	0.013|0.004|0.007	0.69	0.639|0.608|0.815	0.012	29|50|48	0.002|0.003|0.003	0.79	0.623|0.955|0.778	0.028	32|50|49	0.002|0.292|0.002	1.23	1.371|1.187|1.122	0.017	32|50|49	0.004|0.004|0.004	1.46	1.488|1.720|1.163	0.078	30|50|49	0.002|0.003|0.002	1.47	1.751|1.403|1.261	0.064	32|50|49	0.002|0.002|0.002	1.14	1.065|1.335|1.020	0.029	31|50|49	0.494|0.005|0.794	1.16	1.199|1.127|1.161	0.001	31|50|49
CotAD_38968	locus=At_chr2:28931186:28933939:- [translate_table: standard]	75029.9	30|34|35	150|160|172	-/-/-	0.91	0.828|0.899|0.998	0.007	149|158|162	0.002|0.003|0.979	0.96	0.902|0.963|1.001	0.002	150|160|167	0.003|0.128|0.985	0.87	0.912|0.793|0.891	0.004	143|155|169	0.002|0.003|0.003	0.78	0.775|0.739|0.819	0.002	148|159|170	0.002|0.002|0.002	0.99	0.936|1.011|1.019	0.002	145|156|170	0.006|0.822|0.640	1.15	1.024|1.237|1.189	0.012	145|155|170	0.474|0.003|0.002	1.2	1.174|1.243|1.169	0.002	150|158|167	0.002|0.002|0.002	1.14	1.083|1.178|1.157	0.002	144|157|172	0.004|0.005|0.004	1.2	1.234|1.223|1.156	0.002	149|158|170
CotAD_47036	locus=Dt_chr2:14883366:14886038:- [translate_table: standard]	29338.4	4|4|4	30|31|26	-/-/-	0.99	1.028|0.953|0.985	0.001	28|28|21	0.795|0.567|0.913	0.96	0.871|0.971|1.029	0.006	28|31|24	0.005|0.778|0.802	0.88	0.797|0.854|0.999	0.011	28|29|24	0.025|0.081|0.993	0.83	0.763|0.929|0.799	0.008	28|31|25	0.002|0.224|0.002	1.09	1.119|1.100|1.047	0.001	28|31|23	0.054|0.055|0.527	1.07	1.064|1.149|0.983	0.007	29|31|20	0.704|0.117|0.925	1.16	1.150|1.145|1.189	0.001	30|30|22	0.015|0.009|0.048	0.96	0.931|0.971|0.974	0.001	28|31|26	0.510|0.878|0.913	1.06	1.005|1.004|1.175	0.01	27|31|22
CotAD_48883	locus=Dt_chr10:54355523:54361035:+ [translate_table: standard]	106204	1|5|2	1|10|2	CotAD_58127/CotAD_58127/CotAD_58127	0.7	0.740|0.760|0.609	0.007	6|9|2	0.145|0.003|0.356	0.92	0.992|1.024|0.746	0.023	6|9|2	0.971|0.876|0.365	0.81	0.913|0.913|0.614	0.03	6|10|2	0.674|0.599|0.267	0.6	0.681|0.683|0.448	0.018	6|10|2	0.258|0.004|0.009	1.01	0.998|1.048|0.971	0.002	6|10|2	0.994|0.390|0.972	1.12	1.119|1.207|1.034	0.007	6|10|2	0.523|0.314|0.974	1.48	1.437|1.434|1.561	0.005	6|10|1	0.082|0.002|0.402	1.07	1.040|1.130|1.039	0.003	5|10|2	0.840|0.619|0.966	1.35	1.388|1.294|1.374	0.003	6|9|2
CotAD_22019	locus=Dt_chr8:45612025:45616517:- [translate_table: standard]	109440	8|11|-	11|13|-	-/-/-	1.02	1.011|1.031|-	-	12|13|-	0.953|0.891|-	1	0.921|1.070|-	-	11|13|-	0.533|0.624|-	0.83	0.723|0.928|-	-	12|11|-	0.071|0.833|-	0.71	0.639|0.779|-	-	12|13|-	0.007|0.035|-	1.12	1.127|1.118|-	-	12|9|-	0.543|0.132|-	1.21	1.248|1.163|-	-	12|12|-	0.074|0.665|-	1.6	1.662|1.548|-	-	12|13|-	0.009|0.002|-	0.99	1.096|0.894|-	-	10|11|-	0.099|0.680|-	1.39	1.434|1.348|-	-	12|13|-
CotAD_41487	locus=scaffold795.1:435968:439369:+ [translate_table: standard]	25144.9	4|5|6	8|10|12	CotAD_36928/CotAD_36928/CotAD_36928	0.95	0.869|1.020|0.962	0.006	7|10|12	0.078|0.893|0.810	1	0.888|1.143|0.971	0.017	8|10|12	0.435|0.271|0.807	0.85	0.938|0.824|0.803	0.005	8|10|12	0.831|0.310|0.017	0.72	0.707|0.739|0.709	0	8|10|12	0.005|0.004|0.002	1.1	1.190|1.091|1.032	0.006	7|9|12	0.048|0.283|0.880	1.15	1.032|1.218|1.187	0.01	8|10|12	0.857|0.247|0.152	1.32	1.270|1.442|1.242	0.012	8|8|12	0.033|0.002|0.061	1.05	0.838|1.157|1.144	0.033	7|10|12	0.069|0.255|0.092	1.21	1.096|1.311|1.210	0.012	8|9|12
CotAD_26569	locus=Dt_chr6:2999762:3005775:- [translate_table: standard]	90986	7|8|6	12|21|13	CotAD_70350/CotAD_70350/CotAD_70350	0.92	0.874|0.950|0.935	0.002	12|21|13	0.241|0.672|0.440	0.98	0.910|1.011|1.010	0.003	10|21|13	0.221|0.948|0.963	0.81	0.845|0.871|0.718	0.007	12|21|13	0.404|0.232|0.039	0.71	0.696|0.724|0.701	0	12|21|13	0.043|0.002|0.030	1.04	1.034|1.083|0.996	0.002	12|17|13	0.904|0.004|0.979	1.16	1.070|1.227|1.172	0.006	11|20|13	0.708|0.003|0.399	1.39	1.427|1.425|1.333	0.003	12|21|13	0.021|0.002|0.028	1.11	1.084|1.081|1.172	0.003	9|21|13	0.206|0.536|0.372	1.33	1.345|1.298|1.334	0.001	12|21|13
CotAD_03875	locus=Dt_chr7:7214805:7216575:- [translate_table: standard]	41741.9	4|3|3	11|8|10	-/-/-	0.9	0.782|0.996|0.920	0.012	11|7|10	0.052|0.992|0.391	1.03	1.083|0.987|1.017	0.002	10|7|10	0.392|0.933|0.914	1	1.138|0.892|0.956	0.016	11|8|10	0.444|0.849|0.877	0.83	0.817|0.857|0.827	0	11|7|9	0.046|0.309|0.008	0.88	0.836|0.879|0.930	0.002	11|8|9	0.052|0.426|0.159	1.1	1.008|1.207|1.096	0.01	11|6|10	0.974|0.119|0.598	1.14	1.220|1.076|1.113	0.006	11|7|10	0.213|0.566|0.364	1.31	1.288|1.426|1.228	0.01	10|8|10	0.011|0.068|0.175	1.31	1.458|1.176|1.285	0.02	11|8|10
CotAD_33468	locus=At_chr11:57137343:57141605:+ [translate_table: standard]	91978.1	5|5|5	10|15|10	-/-/-	0.98	0.751|0.933|1.261	0.067	10|14|10	0.023|0.469|0.023	0.87	0.684|0.955|0.971	0.026	10|15|10	0.005|0.621|0.865	0.83	0.954|0.655|0.878	0.024	8|15|10	0.763|0.003|0.534	0.7	0.668|0.717|0.719	0.001	10|15|10	0.032|0.002|0.003	1.02	1.078|1.023|0.951	0.004	10|14|10	0.679|0.834|0.683	1.28	1.122|1.409|1.304	0.021	9|13|7	0.490|0.013|0.009	1.28	1.415|1.245|1.190	0.014	10|14|9	0.109|0.007|0.005	1.24	1.130|1.298|1.304	0.01	9|15|10	0.230|0.016|0.051	1.27	1.393|1.228|1.202	0.011	9|14|10
CotAD_36839	locus=At_chr12:54038368:54040068:- [translate_table: standard]	21660.6	2|2|2	9|19|17	-/-/-	0.82	0.716|0.754|1.004	0.024	8|19|17	0.014|0.004|0.971	0.96	0.961|0.960|0.970	0	9|19|17	0.630|0.738|0.759	0.93	0.843|1.096|0.857	0.02	9|19|17	0.360|0.591|0.344	0.77	0.803|0.786|0.733	0.001	9|19|17	0.025|0.002|0.002	0.88	0.791|0.893|0.950	0.006	8|18|17	0.088|0.060|0.547	0.8	0.784|0.710|0.921	0.011	9|19|17	0.112|0.014|0.537	0.93	0.915|0.889|0.988	0.003	9|17|17	0.538|0.076|0.890	0.88	0.881|0.784|0.980	0.01	7|19|17	0.130|0.018|0.880	1.04	1.095|0.963|1.061	0.005	9|19|16
CotAD_16004	locus=scaffold154.1:345276:347033:+ [translate_table: standard]	20734.1	5|6|3	5|6|6	-/-/-	0.9	0.951|0.944|0.803	0.007	13|18|17	0.772|0.537|0.013	1.07	1.084|0.995|1.141	0.005	12|16|17	0.533|0.968|0.058	1.02	1.134|1.037|0.899	0.014	13|17|17	0.525|0.867|0.165	0.69	0.798|0.640|0.623	0.009	13|18|16	0.152|0.002|0.002	1.01	1.039|1.016|0.983	0.001	12|18|17	0.838|0.944|0.927	1.16	1.046|1.194|1.245	0.011	13|15|13	0.672|0.021|0.002	1.15	1.050|1.201|1.187	0.007	13|17|17	0.841|0.012|0.007	1.1	0.992|1.106|1.189	0.01	12|17|16	0.970|0.526|0.012	1.17	1.064|1.226|1.215	0.008	13|18|17
CotAD_58358	locus=Dt_chr9:54183731:54184456:+ [translate_table: standard]	23679	2|1|1	4|4|5	-/-/-	1.01	0.817|1.411|0.803	0.12	4|4|5	0.669|0.011|0.523	0.97	0.621|1.207|1.073	0.094	3|3|5	0.013|0.312|0.809	0.8	1.022|0.639|0.729	0.04	4|4|3	0.961|0.255|0.267	0.6	0.596|0.542|0.675	0.004	3|4|5	0.006|0.224|0.002	1	1.034|1.056|0.907	0.006	4|4|5	0.921|0.733|0.709	1.21	0.984|1.704|0.929	0.187	4|4|5	0.985|0.048|0.890	1.28	1.152|1.788|0.893	0.212	4|4|4	0.877|0.047|0.481	1.16	0.772|1.552|1.151	0.152	3|4|4	0.232|0.016|0.480	1.26	1.036|1.640|1.119	0.107	4|4|5
CotAD_20358	locus=scaffold290.1:350861:357164:+ [translate_table: standard]	96831.1	6|7|5	8|12|7	-/-/-	0.91	1.004|0.798|0.933	0.011	8|12|5	0.992|0.282|0.571	1.08	1.183|0.973|1.083	0.011	8|11|7	0.134|0.883|0.511	0.88	0.890|0.947|0.813	0.005	8|12|6	0.581|0.798|0.141	0.76	0.773|0.764|0.739	0	8|11|7	0.038|0.019|0.039	0.95	0.929|1.015|0.921	0.003	8|12|7	0.816|0.972|0.671	1.07	0.983|0.992|1.239	0.021	8|11|6	0.913|0.987|0.357	1.2	1.204|1.178|1.209	0	8|12|7	0.302|0.372|0.184	1.17	1.072|0.994|1.436	0.056	8|12|7	0.828|0.980|0.322	1.28	1.359|1.141|1.338	0.014	8|12|7
CotAD_21013	locus=Dt_chr13:55272821:55277556:- [translate_table: standard]	47110	7|5|8	12|8|11	CotAD_34436/CotAD_34436/CotAD_34436	0.98	0.938|1.016|0.975	0.002	11|8|11	0.701|0.940|0.919	0.99	1.027|1.074|0.876	0.011	11|8|11	0.842|0.608|0.033	0.87	0.719|0.998|0.906	0.02	10|8|11	0.005|0.997|0.716	0.78	0.760|0.817|0.776	0.001	12|7|11	0.024|0.069|0.012	1.03	1.000|0.950|1.155	0.011	11|8|10	1.000|0.818|0.045	1.11	1.183|0.935|1.203	0.022	10|8|10	0.102|0.876|0.311	1.21	1.311|1.124|1.201	0.009	11|8|11	0.009|0.629|0.300	1.09	1.208|1.004|1.049	0.011	10|8|10	0.057|0.990|0.828	1.21	1.320|1.223|1.090	0.013	12|6|11
CotAD_28334	locus=Dt_chr12:5490546:5494328:- [translate_table: standard]	39341.7	6|7|8	44|67|47	-/-/-	0.92	0.925|0.954|0.888	0.001	43|67|45	0.048|0.653|0.002	1.04	1.005|1.072|1.030	0.001	44|67|46	0.970|0.033|0.655	0.91	0.918|0.762|1.061	0.022	42|66|47	0.316|0.003|0.571	0.82	0.839|0.786|0.823	0.001	43|64|47	0.004|0.002|0.002	1	1.033|0.997|0.984	0.001	43|66|47	0.731|0.979|0.862	1.13	1.131|1.214|1.045	0.007	41|66|46	0.016|0.003|0.637	1.06	1.023|1.096|1.048	0.001	42|67|45	0.822|0.049|0.515	1.07	1.014|1.168|1.013	0.008	43|67|46	0.922|0.005|0.928	1.06	0.938|1.161|1.088	0.013	43|63|47
CotAD_50686	locus=scaffold1865.1:288407:290894:+ [translate_table: standard]	23256.9	8|2|6	17|5|16	CotAD_07340/CotAD_07340/CotAD_07340	1.04	0.922|1.051|1.149	0.013	16|5|16	0.379|0.860|0.132	1.03	1.022|1.081|0.999	0.002	17|4|16	0.907|0.644|0.995	0.74	0.681|0.695|0.834	0.007	17|5|14	0.002|0.304|0.057	0.65	0.682|0.593|0.680	0.003	17|3|16	0.002|0.004|0.002	1	1.016|1.004|0.970	0.001	17|5|16	0.963|0.992|0.862	1.18	1.232|1.094|1.222	0.006	17|5|14	0.212|0.568|0.008	1.24	1.294|1.211|1.201	0.003	17|4|14	0.009|0.189|0.003	1.1	1.086|1.080|1.128	0.001	15|5|15	0.402|0.872|0.311	1.25	1.276|1.277|1.196	0.002	17|5|15
CotAD_18897	locus=At_chr6:55618100:55619133:+ [translate_table: standard]	26005.3	-|3|2	-|9|5	-/CotAD_03316/CotAD_03316	1.01	-|1.045|0.976	-	-|9|3	-|0.833|0.933	1.06	-|1.084|1.036	-	-|7|5	-|0.296|0.873	0.81	-|0.759|0.851	-	-|8|5	-|0.037|0.310	0.7	-|0.700|0.707	-	-|8|5	-|0.002|0.015	1.06	-|1.021|1.105	-	-|8|5	-|0.899|0.637	1.21	-|1.201|1.227	-	-|9|5	-|0.250|0.192	1.39	-|1.336|1.451	-	-|8|5	-|0.026|0.011	1.11	-|1.127|1.098	-	-|9|5	-|0.186|0.843	1.17	-|1.175|1.174	-	-|9|4
CotAD_48468	locus=Dt_chr11:2561495:2563594:- [translate_table: standard]	23480.6	3|5|5	5|6|6	CotAD_08381;CotAD_31749;CotAD_60296;CotAD_43604/CotAD_43604/CotAD_43604	0.89	0.901|0.806|0.962	0.006	3|5|6	0.649|0.090|0.715	1.08	1.132|1.078|1.018	0.003	4|6|6	0.495|0.412|0.971	0.79	0.640|0.976|0.747	0.029	4|6|6	0.029|0.967|0.365	0.78	0.703|0.857|0.785	0.006	4|6|5	0.034|0.222|0.014	0.97	0.969|0.947|1.006	0.001	3|6|6	0.940|0.845|0.984	1.16	1.178|0.951|1.362	0.042	5|6|6	0.672|0.822|0.286	1.14	1.273|1.046|1.092	0.014	3|6|6	0.274|0.858|0.785	1.21	1.292|1.003|1.346	0.034	4|6|6	0.119|0.995|0.159	1.19	1.302|1.106|1.177	0.01	3|6|5
CotAD_08593	locus=Dt_chr3:23643877:23647068:- [translate_table: standard]	24243.6	5|6|6	31|24|24	CotAD_37087/CotAD_37087/CotAD_37087	1.04	1.033|1.021|1.061	0	31|24|22	0.537|0.790|0.222	1.01	1.041|1.017|0.971	0.001	28|24|20	0.600|0.899|0.666	0.84	0.782|0.808|0.918	0.005	31|23|20	0.002|0.094|0.333	0.82	0.815|0.840|0.815	0	30|23|20	0.002|0.002|0.002	1.05	1.059|1.082|1.002	0.002	30|24|21	0.255|0.065|0.978	1.1	1.207|1.081|1.013	0.01	27|24|21	0.002|0.634|0.873	1.02	1.014|1.053|0.996	0.001	30|23|23	0.895|0.282|0.963	1.04	1.119|0.988|1.014	0.005	30|24|22	0.007|0.956|0.885	0.99	0.980|0.960|1.022	0.001	28|23|23
CotAD_70352	locus=scaffold5099.1:23776:27622:+ [translate_table: standard]	67279.8	1|6|12	1|14|27	-/-/-	0.94	0.824|0.900|1.105	0.021	1|14|27	0.722|0.137|0.149	0.94	1.068|0.779|0.964	0.021	1|14|27	0.936|0.013|0.765	0.81	0.543|0.931|0.962	0.055	1|14|27	0.385|0.609|0.823	0.73	0.676|0.703|0.798	0.004	1|13|27	0.474|0.004|0.002	0.93	0.788|1.077|0.936	0.021	1|13|26	0.691|0.489|0.462	1.11	1.248|0.959|1.123	0.021	1|14|24	0.733|0.825|0.165	1.23	1.322|1.223|1.156	0.007	1|13|27	0.657|0.044|0.032	1.21	1.575|0.844|1.223	0.134	1|14|26	0.405|0.201|0.004	1.32	1.676|1.069|1.223	0.1	1|13|27
CotAD_24958	locus=At_chr7:31853153:31855162:+ [translate_table: standard]	42793	12|13|14	40|40|46	-/-/-	0.84	0.868|0.805|0.859	0.001	40|40|43	0.081|0.003|0.002	1.04	1.127|0.991|0.993	0.006	38|36|44	0.009|0.905|0.959	0.9	0.796|1.007|0.893	0.011	35|38|42	0.004|0.979|0.045	0.83	0.780|0.794|0.924	0.006	39|38|46	0.002|0.002|0.086	0.95	0.900|0.967|0.993	0.002	40|40|45	0.187|0.727|0.952	0.86	0.873|0.799|0.920	0.004	39|38|46	0.007|0.003|0.098	0.94	0.952|0.945|0.916	0	39|38|45	0.567|0.245|0.081	0.93	1.008|0.825|0.947	0.009	39|38|46	0.952|0.005|0.453	1.02	1.099|1.021|0.942	0.006	37|37|44
CotAD_65691	locus=At_chr3:86292902:86295053:+ [translate_table: standard]	47119.8	-|7|4	-|9|12	-/CotAD_36386/CotAD_36386	0.79	-|0.771|0.813	-	-|9|10	-|0.062|0.002	0.9	-|0.973|0.817	-	-|9|12	-|0.932|0.007	0.87	-|0.842|0.895	-	-|9|12	-|0.585|0.470	0.66	-|0.750|0.579	-	-|7|12	-|0.004|0.002	0.93	-|0.896|0.972	-	-|9|12	-|0.538|0.880	1.04	-|1.018|1.070	-	-|9|11	-|0.964|0.639	1.09	-|1.007|1.174	-	-|9|11	-|0.979|0.132	1.1	-|1.147|1.062	-	-|9|12	-|0.538|0.828	1.19	-|1.151|1.230	-	-|8|11
CotAD_03982	locus=Dt_chr7:8004062:8006657:+ [translate_table: standard]	26185	2|2|2	5|6|8	-/-/-	0.8	0.603|0.798|0.999	0.039	4|6|8	0.004|0.309|0.996	0.9	0.760|1.006|0.940	0.016	5|6|8	0.056|0.986|0.577	0.72	0.640|0.699|0.808	0.007	5|6|5	0.120|0.035|0.231	0.63	0.575|0.669|0.649	0.002	5|6|7	0.028|0.211|0.002	0.9	0.827|0.928|0.937	0.004	4|6|8	0.349|0.546|0.839	1.1	1.151|1.087|1.063	0.002	5|4|8	0.716|0.722|0.811	1.15	1.147|1.107|1.186	0.002	5|6|8	0.445|0.560|0.129	1.18	1.218|1.181|1.149	0.001	5|6|8	0.609|0.210|0.326	1.22	1.233|1.200|1.240	0	5|6|8
CotAD_08921	locus=scaffold280.1:627366:628073:- [translate_table: standard]	26377	9|10|10	20|26|22	CotAD_31257/CotAD_31257/CotAD_31257	0.98	1.047|1.005|0.896	0.006	20|26|20	0.687|0.975|0.143	0.98	0.977|0.929|1.044	0.003	19|22|21	0.863|0.024|0.749	0.89	0.884|0.896|0.879	0	19|26|20	0.367|0.341|0.055	0.82	0.818|0.803|0.843	0	19|26|22	0.018|0.004|0.058	1.06	1.115|1.085|0.991	0.004	20|26|21	0.207|0.210|0.961	1.26	1.303|1.333|1.145	0.01	19|26|20	0.004|0.005|0.063	1.28	1.347|1.323|1.181	0.008	18|25|21	0.002|0.002|0.067	1.2	1.195|1.188|1.225	0	20|24|22	0.071|0.012|0.010	1.19	1.160|1.157|1.245	0.002	19|26|21
CotAD_36174	locus=Dt_chr1:34545956:34547379:+ [translate_table: standard]	28428.6	5|2|4	18|4|10	-/-/-	1.19	1.149|1.312|1.118	0.011	18|4|10	0.196|0.232|0.357	1.08	1.087|0.999|1.165	0.007	16|3|10	0.158|0.996|0.068	0.75	0.828|0.632|0.782	0.011	16|3|10	0.025|0.083|0.061	0.71	0.629|0.887|0.609	0.024	18|4|10	0.008|0.742|0.002	1.12	1.113|1.267|0.990	0.019	15|4|10	0.011|0.066|0.954	1.59	1.627|1.682|1.458	0.014	15|4|10	0.002|0.080|0.019	1.7	2.047|1.508|1.557	0.089	18|4|8	0.002|0.063|0.002	1.46	1.386|1.454|1.535	0.006	14|3|9	0.004|0.091|0.004	1.58	1.901|1.162|1.672	0.143	18|4|10
CotAD_09738	locus=Dt_chr9:57458999:57464095:+ [translate_table: standard]	57885.3	3|2|2	6|6|3	-/-/-	0.7	0.736|0.562|0.805	0.016	6|6|3	0.368|0.025|0.219	0.94	0.913|0.906|0.991	0.002	6|6|3	0.734|0.710|0.978	0.78	0.938|0.721|0.668	0.02	6|6|3	0.737|0.241|0.123	0.81	0.977|0.750|0.703	0.021	6|5|3	0.969|0.010|0.027	0.75	0.762|0.706|0.781	0.002	6|6|3	0.381|0.131|0.683	0.88	0.856|0.738|1.054	0.025	6|5|3	0.552|0.073|0.895	0.88	0.860|0.832|0.935	0.003	6|6|3	0.731|0.591|0.835	1.24	1.134|1.209|1.374	0.015	6|6|3	0.445|0.288|0.065	1.2	1.172|1.229|1.198	0.001	4|6|3
CotAD_72223	locus=scaffold3130.1:21482:24870:- [translate_table: standard]	82356.7	7|2|7	18|9|19	-/-/-	0.85	0.811|0.864|0.879	0.001	18|8|20	0.002|0.065|0.004	0.94	0.930|0.923|0.962	0	19|9|21	0.684|0.563|0.670	0.91	0.943|1.001|0.793	0.012	19|9|20	0.737|0.999|0.003	0.85	0.801|0.988|0.772	0.014	18|6|20	0.007|0.933|0.002	0.91	0.854|0.856|1.015	0.009	19|8|20	0.008|0.016|0.834	1.06	0.945|1.058|1.170	0.013	19|7|21	0.490|0.633|0.027	1.02	0.980|0.954|1.139	0.01	19|9|21	0.863|0.757|0.042	1.11	1.083|1.063|1.172	0.003	18|9|21	0.332|0.848|0.014	1.14	1.179|1.082|1.166	0.003	18|9|20
CotAD_39561	locus=Dt_chr1:59328430:59331473:+ [translate_table: standard]	80645.8	3|3|3	33|32|24	-/-/-	1	0.815|1.040|1.134	0.027	33|31|24	0.002|0.270|0.033	0.93	0.758|1.064|0.955	0.024	32|32|24	0.003|0.251|0.487	0.96	1.100|0.751|1.030	0.034	33|32|24	0.371|0.003|0.890	0.8	0.719|0.867|0.819	0.006	33|32|24	0.002|0.047|0.002	1.04	1.031|1.038|1.049	0	32|31|24	0.728|0.574|0.543	1.09	0.901|1.216|1.141	0.027	33|32|23	0.083|0.009|0.036	1.31	1.400|1.315|1.225	0.008	33|32|24	0.002|0.002|0.002	1.03	0.876|1.154|1.065	0.02	33|32|24	0.015|0.023|0.483	1.24	1.272|1.261|1.186	0.002	33|32|24
CotAD_25305	locus=Dt_chr7:21902089:21905957:+ [translate_table: standard]	55776.3	2|2|2	4|5|5	-/-/-	0.85	0.743|0.962|0.832	0.012	4|4|5	0.054|0.880|0.294	0.87	0.877|0.874|0.864	0	4|4|5	0.812|0.381|0.436	0.72	0.689|0.659|0.802	0.006	4|5|5	0.480|0.319|0.275	0.66	0.640|0.691|0.650	0.001	3|5|3	0.043|0.245|0.012	0.91	0.802|1.054|0.866	0.017	4|3|5	0.613|0.817|0.433	1	0.910|1.225|0.864	0.039	4|3|4	0.651|0.472|0.400	0.97	0.911|1.127|0.886	0.018	4|5|5	0.704|0.638|0.689	1.03	0.951|1.103|1.046	0.006	3|4|4	0.884|0.626|0.864	1.11	1.190|1.100|1.046	0.005	4|5|5
CotAD_12451	locus=At_chr9:54736327:54738325:+ [translate_table: standard]	23792	4|5|4	22|18|18	-/-/-	1.01	0.885|1.044|1.095	0.012	21|18|17	0.107|0.686|0.169	0.95	1.000|0.891|0.973	0.003	20|18|17	1.000|0.028|0.812	0.9	1.005|0.720|0.987	0.025	22|18|18	0.976|0.003|0.950	0.83	0.774|0.825|0.886	0.003	21|18|16	0.006|0.004|0.160	1.02	0.858|1.163|1.028	0.023	22|18|18	0.200|0.027|0.847	1.21	1.012|1.379|1.229	0.034	21|18|18	0.939|0.003|0.002	1.24	1.207|1.317|1.197	0.004	20|18|18	0.002|0.002|0.013	1.16	1.108|1.192|1.191	0.002	22|17|18	0.310|0.014|0.004	1.21	1.314|1.140|1.177	0.008	19|17|18
CotAD_60441	locus=Dt_chr1:23134666:23137708:+ [translate_table: standard]	80727.7	2|2|2	14|16|16	-/-/-	0.93	0.724|1.006|1.065	0.033	11|16|16	0.002|0.975|0.765	0.84	0.619|1.037|0.872	0.044	13|16|16	0.003|0.820|0.007	1.03	1.154|0.876|1.060	0.02	13|16|16	0.032|0.427|0.832	0.74	0.636|0.713|0.873	0.015	12|15|16	0.002|0.002|0.057	1.05	1.094|0.993|1.071	0.003	12|16|16	0.029|0.968|0.335	1.03	0.909|1.090|1.101	0.012	11|16|16	0.084|0.674|0.310	1.27	1.456|1.259|1.087	0.034	14|16|16	0.002|0.028|0.555	0.96	0.816|1.062|1.014	0.017	14|16|16	0.007|0.733|0.947	1.19	1.252|1.252|1.075	0.01	14|16|16
CotAD_76176	locus=At_chr11:28871744:28873146:+ [translate_table: standard]	48728.2	4|6|8	22|25|23	-/-/-	0.94	1.025|0.906|0.878	0.006	22|26|22	0.857|0.206|0.043	0.9	0.953|0.843|0.918	0.003	22|26|23	0.771|0.004|0.130	0.92	0.924|0.990|0.847	0.005	21|24|19	0.454|0.957|0.003	0.85	0.814|0.921|0.810	0.004	22|26|23	0.020|0.405|0.007	0.96	1.051|0.875|0.964	0.008	21|26|22	0.723|0.026|0.460	1	1.106|0.858|1.038	0.016	22|26|22	0.219|0.119|0.728	1.11	1.188|1.017|1.117	0.007	22|25|22	0.009|0.912|0.130	1.05	1.056|1.011|1.080	0.001	21|26|23	0.636|0.962|0.250	1.14	1.115|1.134|1.163	0.001	21|26|23
CotAD_68983	locus=scaffold4246.1:55279:59825:- [translate_table: standard]	57800.3	6|9|-	10|20|-	CotAD_68982;CotAD_18411/CotAD_68982;CotAD_18411/-	1.06	1.049|1.079|-	-	7|20|-	0.617|0.680|-	0.87	0.853|0.890|-	-	8|19|-	0.034|0.260|-	0.66	0.644|0.676|-	-	10|19|-	0.056|0.030|-	0.67	0.733|0.613|-	-	10|19|-	0.030|0.002|-	1.19	1.168|1.206|-	-	10|19|-	0.108|0.071|-	1.45	1.786|1.118|-	-	9|20|-	0.002|0.700|-	1.57	1.608|1.530|-	-	10|18|-	0.003|0.002|-	1.14	1.396|0.892|-	-	10|19|-	0.048|0.548|-	1.27	1.399|1.149|-	-	9|18|-
CotAD_00077	locus=Dt_chr9:64404328:64406166:- [translate_table: standard]	61439.9	9|4|6	18|14|13	-/-/-	0.96	0.923|0.935|1.022	0.003	17|14|11	0.434|0.694|0.894	0.99	0.899|1.104|0.969	0.011	18|13|12	0.318|0.202|0.793	0.86	0.849|0.964|0.757	0.011	18|14|11	0.255|0.958|0.013	0.78	0.737|0.857|0.755	0.004	16|14|8	0.002|0.119|0.002	1.02	1.063|0.940|1.051	0.005	17|14|13	0.588|0.639|0.796	1.07	1.140|0.946|1.123	0.012	17|14|13	0.092|0.883|0.352	1.17	1.252|1.059|1.196	0.01	15|14|13	0.067|0.655|0.158	1.08	1.093|1.071|1.062	0	17|14|13	0.328|0.848|0.673	1.14	1.139|1.160|1.134	0	16|13|13
CotAD_69181	locus=Dt_chr1:80739906:80742004:- [translate_table: standard]	34981.7	1|11|2	8|43|11	-/-/-	0.91	0.895|0.841|0.994	0.006	8|43|11	0.201|0.003|0.975	0.96	0.976|0.945|0.973	0	8|39|11	0.926|0.097|0.890	0.85	0.777|0.909|0.865	0.005	8|43|10	0.183|0.187|0.166	0.77	0.693|0.778|0.844	0.006	8|40|10	0.002|0.002|0.025	1	0.972|0.979|1.054	0.002	8|41|9	0.918|0.752|0.675	1.17	1.153|1.123|1.238	0.004	6|43|11	0.115|0.049|0.022	1.13	1.164|1.069|1.166	0.003	8|43|10	0.224|0.192|0.081	1.15	1.174|1.128|1.140	0.001	8|43|10	0.147|0.029|0.089	1.13	1.191|1.121|1.083	0.003	8|41|11
CotAD_46655	locus=scaffold947.1:167001:168454:- [translate_table: standard]	49612.8	2|2|2	9|8|9	-/-/-	1.09	1.036|1.155|1.084	0.004	9|8|8	0.840|0.195|0.257	0.94	0.800|0.984|1.040	0.016	9|7|9	0.037|0.929|0.830	0.88	0.876|0.933|0.820	0.003	9|7|8	0.508|0.639|0.040	0.78	0.723|0.824|0.785	0.003	6|7|9	0.005|0.061|0.002	1.15	1.259|1.099|1.094	0.009	7|8|9	0.010|0.469|0.636	1.28	1.269|1.177|1.392	0.012	9|8|8	0.187|0.341|0.011	1.39	1.568|1.250|1.363	0.026	9|8|8	0.037|0.134|0.006	1.08	1.018|1.055|1.181	0.007	9|8|9	0.943|0.784|0.096	1.23	1.216|1.201|1.284	0.002	8|7|9
CotAD_02663	locus=Dt_chr9:41175410:41175788:+ [translate_table: standard]	11436.6	5|6|5	13|21|20	-/-/-	1.03	1.085|1.115|0.880	0.016	13|20|20	0.407|0.161|0.180	1.23	1.256|1.203|1.245	0.001	13|21|19	0.018|0.004|0.007	0.83	0.847|0.836|0.813	0	13|21|20	0.252|0.207|0.042	0.71	0.707|0.740|0.680	0.001	13|19|20	0.005|0.002|0.002	0.96	0.994|1.036|0.847	0.01	11|19|20	0.979|0.559|0.043	1.17	1.290|1.185|1.044	0.015	13|19|18	0.011|0.058|0.637	1.25	1.403|1.246|1.095	0.024	12|21|20	0.002|0.002|0.441	1.24	1.350|1.125|1.238	0.013	13|18|20	0.009|0.210|0.041	1.32	1.439|1.178|1.344	0.017	13|19|20
CotAD_20130	locus=Dt_chr11:56912169:56917666:+ [translate_table: standard]	48365	3|6|4	8|10|9	CotAD_64655/CotAD_64655/CotAD_64655	0.92	0.818|0.859|1.096	0.023	7|8|9	0.018|0.039|0.662	0.99	1.019|0.953|1.003	0.001	8|10|9	0.932|0.819|0.994	0.82	0.759|0.785|0.920	0.007	8|10|9	0.206|0.047|0.384	0.78	0.725|0.833|0.775	0.003	6|10|9	0.005|0.116|0.010	0.88	0.796|0.937|0.896	0.005	8|10|8	0.088|0.781|0.254	1.01	0.934|1.006|1.087	0.006	8|10|8	0.766|0.985|0.459	0.9	0.941|0.868|0.881	0.002	7|8|8	0.546|0.130|0.065	1.14	1.176|1.072|1.163	0.003	8|10|7	0.471|0.691|0.049	1.01	1.107|0.905|1.004	0.01	8|10|9
CotAD_66529	locus=At_chr1:56366878:56370743:- [translate_table: standard]	55587.2	2|4|3	7|11|6	-/-/-	0.87	0.830|0.875|0.893	0.001	6|10|6	0.033|0.301|0.735	0.92	0.892|0.942|0.914	0.001	7|11|6	0.435|0.778|0.718	0.69	0.710|0.625|0.739	0.004	6|10|6	0.075|0.083|0.101	0.68	0.622|0.696|0.709	0.002	7|10|6	0.052|0.004|0.045	0.95	0.934|1.052|0.864	0.009	5|11|6	0.653|0.517|0.453	1.07	1.031|1.098|1.094	0.001	7|9|6	0.805|0.736|0.698	1.03	1.142|1.062|0.899	0.015	6|11|6	0.233|0.482|0.672	1.17	1.161|1.064|1.276	0.011	6|10|6	0.240|0.867|0.238	1.12	1.223|0.996|1.130	0.013	6|11|5
CotAD_08392	locus=scaffold190.1:1252368:1252820:+ [translate_table: standard]	16448	5|6|6	36|41|35	-/-/-	0.86	0.806|0.765|1.003	0.016	36|40|33	0.010|0.004|0.990	0.91	0.798|0.974|0.954	0.009	36|40|34	0.003|0.686|0.483	0.96	1.023|0.845|1.026	0.011	35|37|34	0.795|0.007|0.854	0.82	0.755|0.818|0.877	0.004	34|41|34	0.002|0.002|0.002	1.02	1.026|0.938|1.085	0.005	30|39|33	0.719|0.238|0.335	1.11	1.025|1.084|1.215	0.009	34|39|35	0.778|0.260|0.009	1.04	1.066|0.992|1.072	0.002	35|41|33	0.425|0.949|0.505	1.04	0.936|1.082|1.109	0.009	35|41|35	0.256|0.483|0.133	1.03	0.984|1.140|0.976	0.009	36|36|34
CotAD_46387	locus=Dt_chr10:25256469:25260680:- [translate_table: standard]	48854	8|10|9	24|25|26	-/-/-	0.99	1.016|0.974|0.986	0	23|25|25	0.902|0.878|0.926	0.99	0.971|0.988|1.009	0	24|25|26	0.842|0.944|0.963	1.02	1.052|0.981|1.033	0.001	24|25|26	0.751|0.945|0.823	0.8	0.746|0.851|0.793	0.003	24|25|25	0.002|0.108|0.002	1.05	1.044|1.062|1.059	0	23|25|24	0.569|0.500|0.460	1	0.906|1.115|0.974	0.011	22|25|26	0.014|0.247|0.809	1.26	1.328|1.251|1.194	0.005	21|23|24	0.002|0.006|0.005	0.95	0.882|1.028|0.948	0.005	24|25|26	0.027|0.858|0.542	1.15	1.244|1.120|1.073	0.008	21|25|24
CotAD_32863	locus=At_chr10:67459213:67461651:- [translate_table: standard]	27601.3	2|1|2	8|7|7	-/-/-	0.95	0.844|1.133|0.866	0.026	8|6|7	0.342|0.247|0.149	0.97	0.908|1.058|0.947	0.006	8|6|7	0.430|0.532|0.775	0.92	0.923|0.994|0.829	0.007	7|6|7	0.768|0.990|0.319	0.8	0.799|0.810|0.795	0	6|7|6	0.024|0.036|0.029	1.07	1.094|0.999|1.127	0.004	7|7|7	0.278|0.997|0.656	1.1	0.952|1.132|1.227	0.02	8|6|7	0.830|0.284|0.203	1.31	1.250|1.419|1.269	0.009	8|6|6	0.014|0.002|0.060	1.02	0.933|1.058|1.081	0.006	8|7|7	0.646|0.678|0.748	1.17	1.202|1.335|0.980	0.032	8|7|5
CotAD_63713	locus=At_chr2:15907080:15909366:+ [translate_table: standard]	42276.4	1|2|2	4|10|5	-/-/-	1	0.864|1.072|1.072	0.014	4|10|5	0.641|0.565|0.835	0.88	0.672|0.967|1.008	0.034	4|10|5	0.009|0.879|0.969	0.94	1.202|0.608|1.013	0.092	4|10|5	0.480|0.003|0.973	0.82	0.930|0.700|0.828	0.013	4|10|5	0.717|0.004|0.040	1.07	1.104|0.961|1.153	0.01	4|9|4	0.863|0.740|0.248	1.15	0.902|1.293|1.266	0.048	4|10|5	0.851|0.018|0.100	1.26	1.093|1.279|1.406	0.025	4|10|5	0.736|0.018|0.005	1.04	0.796|1.279|1.053	0.058	4|10|5	0.266|0.098|0.827	1.11	0.965|1.211|1.166	0.017	4|9|5
CotAD_72137	locus=At_chr11:9124577:9125122:+ [translate_table: standard]	19555.1	2|-|2	4|-|4	CotAD_48207/-/CotAD_48207	0.85	0.799|-|0.901	-	4|-|4	0.421|-|0.562	1	0.949|-|1.054	-	4|-|4	0.899|-|0.889	0.79	0.781|-|0.808	-	4|-|4	0.310|-|0.290	0.6	0.581|-|0.627	-	4|-|4	0.002|-|0.003	0.95	0.904|-|0.991	-	4|-|4	0.824|-|0.972	1	0.945|-|1.062	-	4|-|4	0.766|-|0.750	1.14	1.137|-|1.148	-	4|-|4	0.701|-|0.480	1.06	1.047|-|1.071	-	4|-|4	0.904|-|0.747	1.2	1.255|-|1.150	-	4|-|4
CotAD_07306	locus=scaffold72.1:1434198:1436835:- [translate_table: standard]	80252.9	3|2|4	3|6|6	CotAD_06221;CotAD_06222/CotAD_06221;CotAD_06222/CotAD_06221;CotAD_06222	0.8	0.629|0.849|0.923	0.023	3|6|6	0.018|0.622|0.629	0.86	0.666|1.026|0.894	0.033	3|6|5	0.297|0.955|0.295	0.77	0.803|0.824|0.693	0.005	3|6|5	0.884|0.573|0.021	0.68	0.735|0.608|0.690	0.004	3|6|6	0.506|0.007|0.036	0.93	0.890|0.917|0.983	0.002	3|6|6	0.679|0.707|0.958	1.17	1.031|1.216|1.266	0.015	3|5|5	0.958|0.525|0.041	1.32	1.121|1.515|1.310	0.039	3|6|6	0.687|0.045|0.046	1.21	1.138|1.304|1.179	0.007	3|5|6	0.623|0.143|0.433	1.41	1.295|1.612|1.334	0.03	3|6|4
CotAD_73698	locus=At_chr10:5456368:5458602:- [translate_table: standard]	39456.4	5|5|4	12|18|11	-/-/-	0.95	1.010|0.912|0.918	0.003	12|18|11	0.932|0.548|0.434	1.06	1.082|1.007|1.104	0.003	12|18|11	0.652|0.968|0.493	0.91	0.954|0.917|0.855	0.003	12|17|11	0.798|0.521|0.070	0.83	0.760|0.950|0.767	0.012	11|17|11	0.004|0.677|0.012	1.01	1.101|0.974|0.954	0.006	12|15|11	0.501|0.834|0.825	1.09	1.157|1.082|1.020	0.005	12|18|11	0.204|0.697|0.934	1.1	1.263|0.934|1.109	0.027	12|18|11	0.036|0.604|0.522	1.05	1.068|1.010|1.070	0.001	11|17|11	0.539|0.957|0.615	1.06	1.112|0.920|1.135	0.014	12|18|10
CotAD_65013	locus=scaffold3698.1:95179:98133:- [translate_table: standard]	39842.6	7|7|8	33|36|31	-/-/-	0.93	0.937|0.999|0.847	0.006	32|35|30	0.385|0.994|0.004	1.07	1.116|1.046|1.034	0.002	32|35|31	0.022|0.303|0.652	0.87	0.875|0.821|0.918	0.002	33|36|30	0.169|0.003|0.100	0.82	0.817|0.834|0.806	0	33|35|31	0.002|0.004|0.002	0.94	0.896|1.023|0.909	0.005	32|36|31	0.054|0.895|0.097	0.97	0.924|1.094|0.889	0.012	32|36|31	0.178|0.093|0.056	0.96	0.942|1.035|0.916	0.004	31|34|31	0.426|0.717|0.163	1.03	1.057|1.061|0.985	0.002	29|36|31	0.330|0.638|0.939	1.03	1.022|1.021|1.043	0	33|33|31
CotAD_56317	locus=At_chr6:43368125:43370040:- [translate_table: standard]	22371.7	2|2|2	7|13|16	-/-/-	0.97	1.022|0.954|0.930	0.002	7|13|15	0.900|0.717|0.190	0.98	1.073|0.933|0.941	0.006	7|13|16	0.772|0.450|0.677	0.89	0.917|0.802|0.951	0.006	7|13|16	0.638|0.033|0.322	0.77	0.689|0.884|0.745	0.01	7|13|15	0.004|0.097|0.002	1.07	0.976|1.181|1.041	0.011	7|13|16	0.940|0.143|0.828	1.21	1.187|1.342|1.099	0.015	6|13|16	0.057|0.014|0.244	1.25	1.298|1.188|1.277	0.003	6|13|16	0.011|0.010|0.002	1.15	1.273|1.123|1.053	0.013	7|13|16	0.079|0.652|0.701	1.2	1.383|0.991|1.221	0.039	7|13|16
CotAD_28290	locus=Dt_chr2:49648120:49649476:+ [translate_table: standard]	26624.8	2|2|2	10|4|5	-/-/-	1.26	1.160|1.379|1.237	0.012	10|4|4	0.159|0.119|0.117	0.94	0.888|1.034|0.907	0.006	10|4|5	0.383|0.956|0.601	0.63	0.605|0.481|0.796	0.025	10|4|5	0.009|0.078|0.375	0.55	0.567|0.628|0.457	0.008	10|4|4	0.004|0.021|0.002	1.22	1.262|1.373|1.032	0.03	10|4|5	0.086|0.091|0.959	1.79	1.853|2.052|1.462	0.09	9|4|5	0.002|0.074|0.240	2.19	2.072|2.216|2.295	0.013	10|4|4	0.002|0.002|0.002	1.4	1.316|1.464|1.405	0.006	10|4|5	0.273|0.247|0.332	1.75	1.447|1.785|2.025	0.084	9|3|5
CotAD_64790	locus=At_chr9:86514410:86515927:- [translate_table: standard]	29172.7	4|7|6	7|15|16	-/-/-	1.02	1.099|0.972|0.976	0.005	7|15|16	0.529|0.845|0.842	1.11	1.198|0.988|1.151	0.012	7|15|16	0.428|0.942|0.040	0.87	0.762|1.109|0.753	0.041	7|14|16	0.155|0.522|0.003	0.87	0.993|0.791|0.833	0.011	6|15|16	0.983|0.024|0.037	1	1.023|1.026|0.938	0.002	7|15|16	0.942|0.856|0.592	1.06	1.159|0.906|1.116	0.018	7|15|16	0.284|0.608|0.303	1.26	1.257|1.301|1.227	0.001	7|15|15	0.070|0.007|0.018	1.09	1.134|0.940|1.193	0.018	7|14|16	0.600|0.760|0.006	1.26	1.217|1.303|1.272	0.002	7|14|14
CotAD_26150	locus=At_chr6:5370404:5376556:- [translate_table: standard]	57289.6	6|6|3	17|10|15	-/-/-	0.94	0.866|0.957|1.002	0.005	19|9|15	0.066|0.847|0.988	0.85	0.833|0.850|0.876	0	19|9|14	0.031|0.017|0.050	0.89	0.876|0.846|0.937	0.002	18|10|15	0.100|0.362|0.633	0.74	0.689|0.816|0.708	0.005	19|10|15	0.004|0.138|0.002	1.14	1.051|1.101|1.279	0.014	17|10|14	0.497|0.551|0.004	1.3	1.086|1.370|1.430	0.034	18|10|13	0.297|0.112|0.002	1.43	1.420|1.319|1.554	0.014	19|10|15	0.002|0.135|0.002	1.09	1.007|1.210|1.041	0.012	19|10|14	0.954|0.244|0.763	1.22	1.272|1.161|1.216	0.003	19|10|14
CotAD_11895	locus=scaffold42.1:997344:998375:- [translate_table: standard]	29183	6|7|7	31|38|27	-/-/-	0.85	0.770|0.849|0.923	0.006	30|37|26	0.002|0.018|0.120	0.92	0.884|0.964|0.905	0.002	31|37|27	0.078|0.721|0.224	0.85	0.863|0.751|0.928	0.008	28|36|24	0.090|0.003|0.377	0.67	0.592|0.697|0.727	0.005	29|38|26	0.002|0.002|0.002	1.07	1.088|1.027|1.099	0.002	31|38|26	0.341|0.811|0.093	1.29	1.271|1.340|1.271	0.002	31|36|26	0.002|0.005|0.002	1.48	1.520|1.445|1.480	0.001	31|37|26	0.002|0.002|0.002	1.18	1.121|1.305|1.123	0.011	30|37|25	0.263|0.005|0.022	1.33	1.350|1.370|1.282	0.002	30|37|27
CotAD_17769	locus=At_chr10:68646170:68647207:+ [translate_table: standard]	29103.9	2|1|2	10|5|12	-/-/-	0.91	0.704|1.218|0.802	0.074	10|5|12	0.060|0.385|0.046	0.99	0.960|0.960|1.057	0.003	8|4|12	0.756|0.838|0.827	1.02	1.162|0.803|1.099	0.037	10|5|11	0.032|0.192|0.275	0.84	0.764|0.956|0.804	0.01	10|5|10	0.004|0.906|0.002	0.96	0.942|1.006|0.923	0.002	10|5|10	0.882|0.979|0.521	0.94	0.778|1.206|0.824	0.055	10|4|11	0.214|0.249|0.056	1.4	1.360|1.652|1.191	0.054	10|4|12	0.014|0.055|0.165	0.93	0.831|1.088|0.883	0.018	10|5|11	0.011|0.702|0.053	1.41	1.454|1.455|1.331	0.005	10|5|12
CotAD_36389	locus=Dt_chr5:48514266:48517745:+ [translate_table: standard]	23143.6	3|6|3	26|24|18	CotAD_67056/CotAD_67056/CotAD_67056	0.91	0.863|0.994|0.864	0.006	25|23|16	0.061|0.972|0.219	1.02	0.968|0.998|1.088	0.004	26|24|18	0.888|0.986|0.121	0.86	0.898|0.959|0.724	0.015	23|23|16	0.043|0.854|0.003	0.85	0.821|0.773|0.961	0.01	22|22|18	0.002|0.002|0.715	0.89	0.924|0.880|0.863	0.001	23|23|17	0.345|0.007|0.096	1	0.996|0.959|1.034	0.001	23|23|17	0.981|0.802|0.870	0.91	0.894|1.008|0.827	0.008	24|22|17	0.186|0.966|0.165	1.16	1.140|1.147|1.205	0.001	21|22|18	0.015|0.089|0.008	1.05	1.001|1.161|0.995	0.009	25|23|17
CotAD_40255	locus=scaffold2118.1:86458:87862:+ [translate_table: standard]	14335.4	1|1|1	2|2|1	CotAD_29543/-/-	1.56	1.596|1.579|1.497	0.003	2|4|7	0.081|0.004|0.004	0.98	0.977|1.033|0.936	0.002	2|4|7	0.971|0.888|0.515	0.64	0.657|0.697|0.568	0.004	2|4|7	0.369|0.586|0.045	0.71	0.754|0.645|0.725	0.003	2|3|7	0.482|0.009|0.012	1.34	1.349|1.335|1.333	0	2|3|7	0.380|0.091|0.009	1.65	1.529|1.525|1.883	0.042	2|4|7	0.184|0.451|0.012	1.85	1.794|1.908|1.837	0.003	2|4|7	0.087|0.019|0.008	1.22	1.102|1.169|1.381	0.021	2|3|7	0.870|0.546|0.083	1.32	1.320|1.263|1.386	0.004	2|4|6
CotAD_31527	locus=Dt_chr6:9603839:9605261:+ [translate_table: standard]	49609.9	1|1|1	5|4|3	-/-/-	1.15	1.039|1.159|1.264	0.013	26|5|20	0.245|0.269|0.002	0.99	0.929|1.095|0.943	0.008	28|5|21	0.381|0.610|0.514	0.85	0.893|0.798|0.862	0.002	28|4|20	0.158|0.304|0.022	0.83	0.730|0.997|0.773	0.021	27|5|21	0.002|0.989|0.002	1.04	1.070|0.928|1.109	0.009	28|5|21	0.217|0.763|0.230	1.46	1.372|1.632|1.369	0.023	25|5|21	0.002|0.010|0.002	1.48	1.628|1.276|1.528	0.033	28|3|21	0.002|0.131|0.002	1.46	1.243|1.915|1.226	0.154	28|4|21	0.004|0.005|0.004	1.4	1.485|1.340|1.387	0.005	26|3|21
CotAD_46624	locus=scaffold2318.1:109694:111313:- [translate_table: standard]	14220.3	2|2|2	8|14|15	-/-/-	0.94	0.945|1.035|0.834	0.01	7|14|14	0.737|0.844|0.008	1.17	0.946|1.332|1.233	0.04	8|14|15	0.782|0.015|0.019	0.96	1.082|0.731|1.081	0.041	8|14|15	0.771|0.010|0.628	0.83	0.782|0.808|0.915	0.005	8|14|15	0.022|0.047|0.242	1	1.141|0.949|0.914	0.015	8|12|14	0.629|0.361|0.273	1.01	0.886|1.266|0.878	0.049	8|13|15	0.290|0.005|0.205	1.01	1.023|1.126|0.888	0.014	6|14|15	0.876|0.237|0.155	1	0.771|1.299|0.932	0.073	8|14|15	0.085|0.065|0.654	1.04	0.975|1.196|0.964	0.017	7|14|15
CotAD_38141	locus=At_chr13:78414368:78418384:- [translate_table: standard]	39385.6	7|7|9	22|23|27	CotAD_69570/CotAD_69570/CotAD_69570	0.9	0.963|0.877|0.847	0.004	22|22|26	0.653|0.049|0.002	1.21	1.213|1.142|1.281	0.005	22|22|27	0.013|0.018|0.004	0.91	0.935|0.920|0.881	0.001	22|20|27	0.616|0.462|0.183	0.74	0.726|0.762|0.739	0	22|21|27	0.002|0.002|0.002	0.92	0.961|0.907|0.896	0.001	22|23|27	0.745|0.120|0.043	1.1	1.107|1.085|1.122	0	22|22|26	0.149|0.273|0.059	1.1	1.167|1.047|1.095	0.004	20|22|27	0.005|0.569|0.170	1.22	1.128|1.253|1.284	0.007	22|22|27	0.296|0.005|0.004	1.21	1.203|1.180|1.238	0.001	22|23|27
CotAD_48482	locus=Dt_chr11:2410342:2417349:- [translate_table: standard]	66483.3	-|4|5	-|9|8	-/CotAD_43618/-	1	-|0.870|1.126	-	-|9|7	-|0.399|0.179	0.9	-|0.843|0.952	-	-|9|8	-|0.304|0.846	0.93	-|1.008|0.859	-	-|9|7	-|0.993|0.374	0.78	-|0.798|0.758	-	-|7|7	-|0.008|0.005	1.17	-|1.120|1.217	-	-|9|7	-|0.575|0.204	1.16	-|1.061|1.260	-	-|9|8	-|0.849|0.269	1.3	-|1.183|1.410	-	-|9|8	-|0.363|0.101	0.98	-|0.858|1.100	-	-|8|8	-|0.247|0.661	1.1	-|1.017|1.174	-	-|9|8
CotAD_50949	locus=Dt_chr11:49133825:49136432:+ [translate_table: standard]	20482.4	1|-|1	4|-|2	CotAD_58121;CotAD_23080/-/CotAD_58121;CotAD_23080	0.95	0.784|-|1.114	-	4|-|2	0.417|-|0.798	1.19	1.114|-|1.261	-	4|-|2	0.539|-|0.411	0.72	0.676|-|0.762	-	4|-|2	0.049|-|0.567	0.57	0.541|-|0.595	-	4|-|2	0.011|-|0.032	0.81	0.850|-|0.770	-	4|-|2	0.497|-|0.344	1.21	1.220|-|1.202	-	4|-|2	0.527|-|0.630	1.29	1.351|-|1.232	-	4|-|2	0.304|-|0.593	1.49	1.405|-|1.580	-	4|-|2	0.241|-|0.093	1.72	1.821|-|1.610	-	3|-|2
CotAD_07984	locus=scaffold104.1:1811336:1815824:- [translate_table: standard]	85089.5	10|9|10	25|19|22	-/-/-	0.93	0.991|0.858|0.928	0.004	25|19|20	0.920|0.150|0.411	1.06	1.113|1.002|1.069	0.003	24|19|22	0.257|0.988|0.554	0.86	0.816|0.869|0.886	0.001	24|20|21	0.002|0.155|0.237	0.84	0.758|0.983|0.784	0.015	24|17|22	0.002|0.839|0.002	0.94	0.951|0.965|0.910	0.001	25|20|20	0.743|0.734|0.221	1.04	1.127|1.022|0.978	0.006	24|20|22	0.078|0.906|0.928	1.01	1.102|0.866|1.072	0.017	25|20|21	0.370|0.112|0.490	1.09	1.079|1.048|1.137	0.002	24|20|19	0.537|0.786|0.017	1.06	1.170|0.898|1.101	0.02	25|20|22
CotAD_54983	locus=At_chr4:82572562:82573965:- [translate_table: standard]	50871.6	5|3|2	8|5|2	-/-/-	0.77	0.851|0.727|0.722	0.005	8|5|2	0.095|0.011|0.562	1.06	1.120|0.931|1.143	0.014	8|5|2	0.656|0.525|0.715	0.63	0.567|0.795|0.514	0.022	8|3|2	0.100|0.464|0.068	0.69	0.681|0.755|0.645	0.003	7|5|2	0.014|0.054|0.047	0.86	0.973|0.829|0.780	0.01	8|5|2	0.923|0.386|0.530	0.92	1.087|0.859|0.825	0.02	7|5|2	0.556|0.574|0.579	0.79	0.873|0.793|0.710	0.007	8|5|2	0.090|0.191|0.310	1.04	1.001|1.054|1.069	0.001	8|5|2	0.997|0.817|0.908	0.93	0.901|0.948|0.937	0.001	6|4|2
CotAD_27087	locus=Dt_chr8:32164347:32170377:- [translate_table: standard]	98738	9|14|10	16|29|29	-/-/-	0.94	0.818|0.940|1.048	0.013	16|29|27	0.043|0.666|0.348	0.91	0.895|0.941|0.909	0.001	16|29|29	0.338|0.472|0.108	1.06	1.088|1.093|0.985	0.004	16|27|29	0.718|0.475|0.942	0.85	0.815|0.896|0.829	0.002	14|29|29	0.006|0.019|0.002	0.9	0.815|0.920|0.975	0.007	16|28|28	0.051|0.328|0.847	0.99	0.903|0.959|1.107	0.011	16|28|27	0.254|0.788|0.086	1.11	1.115|1.017|1.184	0.007	16|29|27	0.319|0.898|0.002	1.07	1.060|1.034|1.108	0.001	15|28|29	0.718|0.822|0.250	1.21	1.350|1.106|1.182	0.016	16|28|28
CotAD_31905	locus=At_chr8:11770118:11772418:- [translate_table: standard]	29103.3	2|3|2	30|27|22	-/-/-	0.94	0.950|1.022|0.841	0.008	30|27|18	0.357|0.879|0.002	0.94	0.882|1.037|0.899	0.007	28|26|21	0.003|0.686|0.004	0.92	0.935|0.934|0.884	0.001	29|27|19	0.403|0.661|0.014	0.8	0.720|0.978|0.711	0.023	30|27|21	0.002|0.890|0.002	1.13	1.247|1.065|1.086	0.01	28|27|20	0.004|0.612|0.103	1.1	1.183|1.193|0.916	0.025	28|27|19	0.002|0.018|0.116	1.3	1.545|1.125|1.240	0.047	28|27|19	0.002|0.301|0.007	0.96	0.942|1.084|0.857	0.013	30|27|21	0.357|0.592|0.004	1.15	1.233|1.037|1.195	0.011	29|25|20
CotAD_60628	locus=At_chr6:24404815:24408251:- [translate_table: standard]	58495.2	6|1|1	7|1|2	-/-/-	0.98	1.038|0.939|0.952	0.003	7|1|2	0.857|0.940|0.923	0.82	0.751|0.820|0.893	0.005	7|1|2	0.058|0.718|0.830	0.78	0.662|0.954|0.731	0.023	6|1|2	0.006|0.981|0.523	0.74	0.701|0.954|0.572	0.038	6|1|2	0.004|0.951|0.047	1.07	1.299|0.868|1.035	0.047	7|1|2	0.062|0.827|0.958	1.06	1.484|0.692|1.002	0.159	7|1|2	0.044|0.640|0.998	1.18	1.484|0.719|1.328	0.163	7|1|2	0.005|0.582|0.422	0.96	1.094|0.833|0.964	0.017	7|1|2	0.743|0.828|0.966	1.08	1.169|0.861|1.218	0.037	7|1|2
CotAD_51527	locus=At_chr5:50179281:50181494:+ [translate_table: standard]	39501.3	3|4|6	8|12|14	-/-/-	1.03	1.041|1.068|0.979	0.002	8|12|14	0.862|0.576|0.841	0.99	0.925|1.021|1.033	0.004	8|12|12	0.718|0.915|0.610	0.92	0.794|1.029|0.946	0.014	8|12|12	0.315|0.950|0.716	0.84	0.799|0.962|0.760	0.011	7|12|14	0.046|0.860|0.008	1.06	1.056|1.063|1.061	0	8|12|14	0.871|0.580|0.646	1.11	1.197|1.117|1.003	0.01	7|12|14	0.074|0.613|0.989	1.2	1.273|1.161|1.156	0.004	8|11|13	0.036|0.026|0.021	1	1.050|1.017|0.936	0.003	8|10|12	0.834|0.930|0.514	1.12	1.150|1.047|1.175	0.005	8|12|12
CotAD_03813	locus=Dt_chr7:6765320:6770133:+ [translate_table: standard]	108910	18|17|-	36|33|-	-/-/-	0.88	0.861|0.905|-	-	36|33|-	0.014|0.191|-	0.98	0.966|0.992|-	-	36|31|-	0.790|0.941|-	0.92	0.901|0.939|-	-	33|29|-	0.191|0.347|-	0.77	0.782|0.750|-	-	36|32|-	0.002|0.002|-	0.94	0.909|0.971|-	-	36|32|-	0.106|0.774|-	1.05	1.002|1.089|-	-	36|33|-	0.988|0.433|-	1.2	1.166|1.232|-	-	36|32|-	0.040|0.002|-	1.1	1.098|1.105|-	-	34|33|-	0.077|0.337|-	1.26	1.308|1.216|-	-	35|33|-
CotAD_00002	locus=Dt_chr9:63875832:63886079:+ [translate_table: standard]	103620	7|9|6	25|24|26	-/-/-	1.03	0.841|1.044|1.206	0.033	25|24|26	0.090|0.819|0.008	0.95	0.816|1.062|0.982	0.016	25|24|26	0.003|0.530|0.867	1.05	1.068|0.792|1.278	0.059	25|24|26	0.608|0.033|0.003	0.71	0.651|0.688|0.789	0.005	25|24|26	0.002|0.002|0.002	1.04	1.049|1.040|1.044	0	25|23|25	0.675|0.651|0.607	1.32	1.181|1.470|1.296	0.021	25|24|24	0.071|0.003|0.002	1.43	1.515|1.484|1.294	0.014	25|24|25	0.002|0.002|0.002	1.25	1.153|1.347|1.241	0.009	24|24|24	0.026|0.005|0.004	1.32	1.371|1.361|1.236	0.006	24|24|24
CotAD_08909	locus=scaffold280.1:542089:543420:- [translate_table: standard]	50171	6|5|5	19|25|19	-/-/-	0.96	0.937|0.937|1.006	0.002	17|24|19	0.504|0.499|0.965	0.86	0.877|0.870|0.827	0.001	19|25|19	0.083|0.004|0.028	0.83	0.911|0.839|0.743	0.007	19|25|19	0.178|0.051|0.003	0.62	0.594|0.640|0.638	0.001	19|25|19	0.002|0.002|0.002	1.1	0.949|1.146|1.208	0.018	18|25|19	0.718|0.020|0.041	1.3	1.157|1.356|1.397	0.016	17|25|18	0.017|0.003|0.002	1.44	1.349|1.565|1.398	0.013	18|25|19	0.002|0.002|0.002	1.14	1.171|1.143|1.110	0.001	19|24|19	0.051|0.027|0.455	1.32	1.424|1.356|1.168	0.018	19|20|19
CotAD_45592	locus=scaffold1464.1:128703:130756:- [translate_table: standard]	42015.3	2|7|2	5|12|2	-/-/-	0.9	0.834|1.041|0.820	0.015	5|18|6	0.330|0.751|0.037	0.97	0.871|1.045|0.991	0.008	5|19|6	0.250|0.745|0.961	0.91	1.012|0.825|0.890	0.009	4|19|7	0.978|0.204|0.521	0.65	0.576|0.731|0.656	0.006	5|16|7	0.039|0.002|0.052	1.02	0.945|1.126|0.994	0.009	3|19|7	0.846|0.249|0.976	1.18	1.099|1.416|1.024	0.043	5|18|7	0.649|0.005|0.860	1.36	1.318|1.504|1.255	0.017	5|18|7	0.430|0.002|0.089	1.13	1.170|1.185|1.028	0.008	5|19|7	0.287|0.247|0.924	1.31	1.446|1.246|1.248	0.013	5|18|7
CotAD_65398	locus=At_chr10:23769574:23771971:- [translate_table: standard]	33967	-|1|1	-|1|1	-/-/-	1.01	-|1.148|0.866	-	-|5|4	-|0.331|0.299	0.95	-|0.836|1.068	-	-|5|5	-|0.063|0.852	0.74	-|0.819|0.659	-	-|6|4	-|0.463|0.034	0.74	-|0.748|0.737	-	-|5|4	-|0.019|0.012	1	-|1.053|0.937	-	-|6|5	-|0.903|0.708	1.23	-|1.158|1.309	-	-|6|4	-|0.668|0.056	1.12	-|1.147|1.089	-	-|6|5	-|0.165|0.841	1.19	-|1.098|1.283	-	-|6|3	-|0.683|0.174	1.18	-|1.074|1.281	-	-|6|4
CotAD_11368	locus=Dt_chr6:4437898:4440835:- [translate_table: standard]	65503.9	2|3|4	4|6|9	-/-/-	1.03	0.893|1.177|1.026	0.02	4|5|8	0.582|0.274|0.788	1.05	1.019|1.030|1.088	0.001	4|6|9	0.937|0.957|0.731	0.93	1.317|0.753|0.726	0.111	3|6|9	0.320|0.567|0.108	0.73	0.609|0.783|0.809	0.012	4|4|9	0.005|0.077|0.007	0.98	0.870|0.921|1.136	0.02	4|6|7	0.403|0.737|0.106	1.12	0.862|1.291|1.210	0.052	4|6|8	0.454|0.542|0.031	1.22	1.312|1.188|1.156	0.007	4|6|9	0.293|0.490|0.303	1.22	0.999|1.426|1.236	0.046	4|6|9	0.997|0.479|0.068	1.31	1.501|1.283|1.161	0.03	4|6|8
CotAD_03149	locus=Dt_chr6:6185118:6192932:- [translate_table: standard]	57615.3	4|2|3	4|2|3	CotAD_67857/CotAD_02787;CotAD_67857/CotAD_02787;CotAD_67857	0.93	0.883|0.959|0.935	0.002	4|2|3	0.428|0.947|0.917	0.83	0.721|0.904|0.874	0.01	4|2|3	0.029|0.792|0.851	0.8	0.816|0.715|0.854	0.005	4|2|3	0.419|0.520|0.611	0.57	0.529|0.557|0.625	0.002	3|2|3	0.004|0.029|0.464	1.12	1.123|1.174|1.061	0.003	4|2|3	0.510|0.660|0.961	1.31	1.092|1.646|1.195	0.087	4|2|3	0.803|0.161|0.817	1.62	1.548|1.770|1.528	0.018	4|2|3	0.012|0.033|0.673	1.2	1.114|1.370|1.107	0.022	3|2|3	0.701|0.455|0.836	1.42	1.328|1.471|1.466	0.007	4|2|3
CotAD_32532	locus=scaffold417.1:559182:562264:+ [translate_table: standard]	24914.3	4|3|2	20|16|24	-/-/-	0.94	0.938|0.992|0.891	0.003	20|16|23	0.457|0.958|0.039	1.01	0.898|1.112|1.009	0.011	20|16|23	0.212|0.171|0.929	0.81	0.911|0.659|0.868	0.018	20|15|23	0.443|0.003|0.114	0.82	0.784|0.821|0.849	0.001	20|16|24	0.007|0.004|0.002	0.95	0.995|0.973|0.872	0.004	20|14|24	0.981|0.731|0.011	1.01	0.954|1.115|0.966	0.008	19|16|20	0.679|0.679|0.698	0.97	0.977|1.044|0.895	0.006	20|16|22	0.877|0.732|0.005	1.11	0.980|1.216|1.135	0.014	20|16|23	0.929|0.053|0.017	1.04	0.978|1.140|1.014	0.007	20|16|24
CotAD_59295	locus=Dt_chr10:42737040:42738016:+ [translate_table: standard]	24801.1	4|3|4	30|33|34	-/-/-	0.93	0.966|0.925|0.904	0.001	30|27|34	0.867|0.192|0.346	0.83	0.879|0.778|0.824	0.003	28|27|33	0.250|0.004|0.055	1.04	1.121|0.883|1.122	0.019	28|33|32	0.019|0.434|0.099	0.8	0.753|0.873|0.760	0.005	29|31|32	0.017|0.133|0.002	1.16	1.125|1.208|1.161	0.002	29|33|34	0.018|0.011|0.004	1.12	1.070|1.276|1.013	0.019	30|33|33	0.129|0.003|0.831	1.16	1.167|1.125|1.174	0.001	29|33|34	0.003|0.089|0.003	0.94	0.935|0.999|0.885	0.003	29|32|34	0.256|0.995|0.029	0.98	1.027|0.903|1.019	0.005	29|33|34
CotAD_04564	locus=At_chr4:36031073:36031971:- [translate_table: standard]	14038.4	4|2|3	7|5|5	CotAD_22643/CotAD_22643/CotAD_22643	0.86	0.968|0.980|0.644	0.036	6|4|5	0.774|0.947|0.004	0.85	0.897|0.853|0.791	0.003	7|5|5	0.546|0.267|0.375	0.66	0.528|0.675|0.783	0.016	7|4|5	0.002|0.053|0.145	0.81	0.713|0.985|0.742	0.022	7|4|3	0.028|0.950|0.037	1.05	1.187|0.974|0.998	0.014	7|5|5	0.180|0.889|0.994	1.04	1.242|0.967|0.898	0.033	7|5|5	0.030|0.931|0.569	1.02	1.348|0.690|1.021	0.108	7|5|3	0.003|0.171|0.945	0.98	1.035|0.993|0.900	0.005	7|5|5	0.786|0.978|0.471	0.99	1.125|0.705|1.130	0.06	5|5|4
CotAD_63938	locus=At_chr9:49258611:49261164:- [translate_table: standard]	35286.9	6|5|6	12|5|11	-/-/-	0.9	0.972|0.854|0.887	0.004	12|5|11	0.849|0.357|0.345	0.87	0.898|0.840|0.886	0.001	10|5|11	0.376|0.073|0.216	1.01	0.802|1.208|1.029	0.041	12|5|11	0.256|0.276|0.930	0.78	0.763|0.737|0.831	0.002	11|5|11	0.002|0.009|0.078	1.11	1.159|1.117|1.042	0.004	12|4|11	0.316|0.406|0.777	0.97	1.188|0.854|0.869	0.036	12|5|11	0.105|0.229|0.361	0.99	1.036|0.923|1.025	0.004	12|5|11	0.876|0.735|0.873	0.88	1.057|0.737|0.836	0.027	11|4|11	0.745|0.057|0.093	0.94	0.885|0.933|1.007	0.004	12|4|11
CotAD_15106	locus=scaffold413.1:98065:99921:+ [translate_table: standard]	19152.4	3|4|4	10|13|9	-/-/-	1.17	1.175|1.306|1.037	0.018	15|15|11	0.091|0.003|0.632	1.15	1.143|1.137|1.165	0	15|15|12	0.227|0.261|0.119	1.76	1.772|1.780|1.713	0.001	15|15|12	0.022|0.003|0.058	1.52	1.688|1.110|1.775	0.131	14|15|11	0.002|0.431|0.002	0.92	0.931|0.985|0.856	0.004	14|15|12	0.499|0.964|0.054	0.79	0.752|0.862|0.745	0.004	15|15|12	0.017|0.366|0.004	0.79	0.664|1.013|0.697	0.037	13|15|12	0.002|0.952|0.003	0.85	0.845|0.823|0.885	0.001	15|14|12	0.287|0.102|0.340	0.85	0.767|0.966|0.827	0.01	14|14|12
CotAD_22111	locus=Dt_chr9:32205249:32205932:+ [translate_table: standard]	25498.5	2|3|3	5|5|10	-/-/-	1.19	1.175|1.303|1.103	0.01	4|5|10	0.245|0.043|0.420	1.16	1.155|1.192|1.140	0.001	5|4|10	0.628|0.152|0.212	1.22	1.473|1.026|1.155	0.053	3|5|10	0.138|0.986|0.684	1.38	1.392|1.449|1.302	0.005	4|3|7	0.032|0.035|0.012	1.04	1.031|1.116|0.984	0.004	5|5|9	0.942|0.424|0.939	1	0.916|1.213|0.871	0.035	5|5|10	0.456|0.777|0.165	0.93	0.933|0.962|0.891	0.001	5|5|10	0.620|0.782|0.212	0.95	0.822|1.081|0.935	0.017	4|5|10	0.344|0.924|0.571	0.9	0.902|0.831|0.955	0.004	5|4|10
CotAD_19146	locus=At_chr12:51476072:51476626:- [translate_table: standard]	19369.4	4|4|3	13|13|19	-/-/-	1.15	0.930|1.674|0.839	0.21	13|12|16	0.756|0.003|0.005	1.17	0.917|1.482|1.125	0.082	12|11|19	0.483|0.004|0.312	1.68	2.615|1.144|1.284	0.659	11|11|18	0.002|0.034|0.108	1.37	1.816|1.040|1.265	0.159	12|12|19	0.002|0.359|0.015	0.85	0.789|0.944|0.819	0.007	12|13|18	0.057|0.711|0.006	0.86	0.557|1.269|0.743	0.136	11|11|19	0.002|0.003|0.002	0.85	0.523|1.263|0.749	0.144	13|10|18	0.002|0.002|0.002	1.03	0.734|1.389|0.967	0.11	13|12|17	0.077|0.005|0.764	0.97	0.640|1.375|0.906	0.138	13|12|18
CotAD_70921	locus=Dt_chr7:2392588:2396024:+ [translate_table: standard]	40609.7	1|1|1	7|13|10	-/-/-	1.12	1.169|1.052|1.139	0.004	7|12|9	0.269|0.597|0.149	1.14	1.285|1.088|1.057	0.015	6|13|10	0.088|0.624|0.745	1.09	0.913|1.453|0.894	0.101	7|11|10	0.745|0.005|0.609	1.22	1.240|1.258|1.149	0.003	7|12|10	0.027|0.046|0.242	1.08	1.061|1.142|1.048	0.003	7|12|10	0.645|0.268|0.847	1.09	1.189|0.992|1.091	0.01	7|11|9	0.318|0.983|0.603	1.05	1.018|1.067|1.052	0.001	6|12|10	0.907|0.656|0.830	0.94	1.127|0.736|0.944	0.038	7|13|9	0.642|0.101|0.685	0.97	0.906|0.935|1.060	0.007	7|13|9
CotAD_36729	locus=Dt_chr5:22256079:22260529:+ [translate_table: standard]	53949.4	29|33|30	421|421|395	-/-/-	1.06	0.977|1.060|1.140	0.007	406|397|388	0.122|0.003|0.002	0.93	0.880|0.987|0.927	0.003	419|415|385	0.003|0.614|0.004	1.23	1.291|1.195|1.205	0.003	414|404|387	0.002|0.003|0.003	1.23	1.197|1.229|1.270	0.001	413|412|388	0.002|0.002|0.002	1.04	1.016|1.026|1.092	0.002	412|412|384	0.403|0.065|0.004	0.94	0.881|0.954|0.981	0.003	407|410|386	0.002|0.014|0.231	1.04	1.056|1.026|1.049	0	406|408|383	0.002|0.044|0.002	0.9	0.883|0.924|0.904	0	418|409|385	0.004|0.005|0.004	1	1.045|0.986|0.964	0.002	407|413|382
CotAD_19269	locus=At_chr10:30749600:30751184:- [translate_table: standard]	44565.1	2|3|3	11|20|20	-/-/-	1.16	1.160|1.142|1.192	0.001	10|17|19	0.023|0.008|0.002	0.91	1.022|0.862|0.855	0.009	9|17|20	0.843|0.004|0.040	1.23	1.201|1.294|1.190	0.003	11|19|20	0.136|0.008|0.122	1.26	1.340|1.250|1.191	0.006	10|16|20	0.004|0.002|0.054	1.08	0.966|1.039|1.229	0.018	11|20|16	0.888|0.742|0.004	1.02	0.979|1.024|1.044	0.001	11|18|18	0.900|0.868|0.429	1.06	1.005|0.995|1.195	0.013	11|20|18	0.971|0.976|0.002	0.94	1.005|0.948|0.869	0.005	11|17|19	0.970|0.417|0.019	1	1.033|0.921|1.039	0.004	11|17|18
CotAD_22596	locus=Dt_chr6:17295250:17295882:+ [translate_table: standard]	22164.5	5|6|6	143|154|168	-/-/-	1.12	1.136|1.176|1.048	0.004	138|140|154	0.002|0.003|0.026	1.24	1.253|1.281|1.199	0.002	140|153|166	0.003|0.004|0.004	1.14	1.138|0.954|1.332	0.036	138|150|160	0.004|0.365|0.003	1.25	1.171|1.296|1.271	0.004	137|147|160	0.002|0.002|0.002	1.02	1.017|1.050|0.993	0.001	138|148|160	0.781|0.066|0.895	0.99	0.980|1.115|0.877	0.014	141|148|158	0.709|0.003|0.002	0.98	0.989|1.007|0.954	0.001	134|141|159	0.838|0.891|0.085	0.96	0.947|1.044|0.897	0.006	136|151|158	0.049|0.277|0.004	0.96	0.951|0.967|0.976	0	128|143|152
CotAD_29343	locus=Dt_chr11:19729910:19730633:- [translate_table: standard]	14156.6	4|3|2	14|11|11	-/-/-	1.16	1.306|1.218|0.958	0.033	13|11|10	0.002|0.031|0.389	1.03	1.082|1.159|0.853	0.025	12|9|11	0.199|0.088|0.135	1.48	1.611|1.008|1.819	0.177	14|11|10	0.002|0.982|0.017	1.28	1.309|1.228|1.316	0.002	14|11|11	0.005|0.110|0.002	1.27	1.356|1.224|1.215	0.006	14|11|9	0.006|0.099|0.004	1.09	1.053|1.395|0.821	0.083	11|11|11	0.351|0.010|0.023	0.9	0.961|0.936|0.814	0.006	14|10|8	0.668|0.270|0.006	0.85	0.734|1.123|0.699	0.055	12|11|11	0.004|0.186|0.006	0.72	0.702|0.780|0.691	0.002	14|11|9
CotAD_00259	locus=Dt_chr9:65779310:65783671:- [translate_table: standard]	62334.2	1|-|1	2|-|1	-/-/-	0.91	0.988|-|0.831	-	2|-|1	0.983|-|0.748	1.03	1.101|-|0.951	-	2|-|1	0.859|-|0.947	1.23	1.186|-|1.277	-	2|-|1	0.795|-|0.769	2.87	2.157|-|3.588	-	2|-|1	0.012|-|0.021	0.91	0.931|-|0.885	-	2|-|1	0.896|-|0.858	0.96	0.943|-|0.981	-	2|-|1	0.910|-|0.979	0.44	0.502|-|0.370	-	2|-|1	0.032|-|0.088	1.07	1.016|-|1.118	-	2|-|1	0.981|-|0.880	0.49	0.549|-|0.436	-	2|-|1
CotAD_57557	locus=At_chr3:40645954:40648211:- [translate_table: standard]	45874.5	2|3|2	11|10|12	-/-/-	0.91	0.788|1.002|0.937	0.012	11|10|10	0.018|0.993|0.255	0.97	0.811|1.148|0.950	0.029	11|10|12	0.048|0.018|0.606	1.16	1.281|1.074|1.136	0.011	11|9|12	0.238|0.817|0.564	1.2	1.030|1.272|1.293	0.021	11|9|12	0.865|0.023|0.011	0.91	0.909|0.882|0.936	0.001	10|9|12	0.216|0.212|0.499	0.82	0.736|0.918|0.796	0.009	11|9|11	0.005|0.707|0.004	0.84	0.829|0.929|0.772	0.006	11|8|11	0.077|0.351|0.002	0.92	0.800|1.072|0.879	0.02	11|9|12	0.013|0.398|0.120	0.94	0.875|1.110|0.839	0.022	11|10|11
CotAD_24106	locus=Dt_chr5:9801137:9802468:- [translate_table: standard]	15035	2|2|2	14|10|7	-/-/-	1.23	1.335|1.183|1.161	0.009	14|8|7	0.006|0.095|0.197	0.97	1.003|1.011|0.912	0.003	13|10|7	0.991|0.965|0.748	1.07	1.030|1.168|1.019	0.007	12|9|7	0.772|0.136|0.937	1.26	1.222|1.411|1.154	0.018	13|8|7	0.010|0.002|0.322	1.18	1.235|1.110|1.186	0.004	14|10|7	0.011|0.573|0.057	1.01	1.108|0.956|0.953	0.008	13|10|7	0.531|0.890|0.688	1.03	1.122|0.960|1.011	0.007	14|10|7	0.525|0.875|0.931	0.84	0.918|0.819|0.783	0.005	14|7|7	0.661|0.036|0.027	0.84	0.849|0.843|0.834	0	13|10|7
CotAD_24599	locus=Dt_chr5:31033073:31033381:- [translate_table: standard]	11999	5|5|5	13|11|12	-/CotAD_71655/-	1.06	1.156|1.005|1.010	0.007	13|11|12	0.305|0.988|0.965	1.06	1.090|0.992|1.103	0.004	11|11|12	0.461|0.983|0.590	1.13	1.222|1.269|0.903	0.04	12|11|12	0.045|0.229|0.712	1.31	1.555|1.201|1.177	0.045	13|11|12	0.002|0.026|0.090	0.95	0.946|0.909|0.993	0.002	12|11|12	0.440|0.567|0.972	1.03	1.001|0.977|1.113	0.005	13|11|12	0.996|0.960|0.375	0.98	0.881|1.058|1.001	0.008	13|10|12	0.302|0.713|0.997	1.08	1.016|1.097|1.121	0.003	13|11|12	0.955|0.770|0.383	1.01	0.896|1.099|1.023	0.011	13|11|12
CotAD_59113	locus=scaffold457.1:401868:403753:+ [translate_table: standard]	19543.9	9|9|8	35|36|32	-/-/-	1.13	1.206|1.140|1.031	0.008	36|43|36	0.002|0.053|0.451	0.97	1.005|0.960|0.936	0.001	38|43|38	0.971|0.443|0.073	1.54	1.804|1.379|1.439	0.053	38|43|40	0.002|0.003|0.003	1.53	1.631|1.437|1.526	0.009	38|41|39	0.002|0.002|0.002	1.07	1.060|1.078|1.079	0	35|40|39	0.140|0.047|0.158	0.92	0.851|0.990|0.933	0.005	36|43|40	0.002|0.934|0.217	0.89	0.844|0.892|0.924	0.002	36|42|39	0.002|0.004|0.084	0.85	0.810|0.906|0.848	0.002	38|39|40	0.004|0.010|0.006	0.82	0.775|0.823|0.855	0.002	36|41|37
CotAD_19310	locus=At_chr10:31981546:31984669:- [translate_table: standard]	51934.8	10|9|12	159|177|253	-/-/-	0.92	0.871|1.012|0.866	0.007	156|164|244	0.002|0.881|0.002	0.89	0.859|0.932|0.876	0.001	159|173|240	0.003|0.004|0.004	1.28	1.315|1.316|1.204	0.004	153|175|239	0.002|0.003|0.003	1.21	1.182|1.203|1.236	0.001	154|169|252	0.002|0.002|0.002	0.85	0.781|0.852|0.913	0.004	149|175|245	0.004|0.004|0.004	0.72	0.665|0.748|0.759	0.003	157|167|246	0.002|0.003|0.002	0.75	0.698|0.783|0.754	0.002	154|172|238	0.002|0.002|0.002	0.86	0.850|0.885|0.856	0	148|171|243	0.004|0.005|0.004	0.88	0.878|0.946|0.827	0.004	148|164|245
CotAD_11265	locus=scaffold171.1:1437070:1440636:- [translate_table: standard]	75480.1	1|1|2	23|26|27	-/-/-	0.89	0.794|0.872|1.006	0.011	65|25|67	0.002|0.175|0.940	0.91	0.843|0.971|0.922	0.004	65|26|69	0.003|0.721|0.034	1.45	1.827|1.250|1.278	0.106	65|25|70	0.002|0.010|0.003	1.22	1.365|1.011|1.283	0.034	64|26|70	0.002|0.929|0.002	0.98	0.863|0.986|1.081	0.012	65|25|68	0.030|0.935|0.009	0.82	0.694|0.828|0.935	0.015	65|25|68	0.002|0.013|0.036	0.88	0.770|0.927|0.956	0.01	63|25|67	0.002|0.457|0.262	0.84	0.820|0.854|0.853	0	62|25|67	0.004|0.005|0.004	0.91	0.918|0.947|0.860	0.002	63|25|69
CotAD_70046	locus=scaffold3849.1:84468:87274:- [translate_table: standard]	48171	9|9|9	230|188|235	-/-/-	0.98	0.961|1.053|0.920	0.005	225|182|231	0.200|0.244|0.002	0.98	0.997|0.982|0.965	0	227|184|231	0.970|0.525|0.121	1.16	1.127|1.244|1.118	0.005	225|185|226	0.002|0.003|0.003	1.28	1.311|1.277|1.266	0.001	221|187|220	0.002|0.002|0.002	0.96	0.923|0.954|0.990	0.001	226|186|227	0.006|0.055|0.764	0.83	0.835|0.818|0.843	0	228|184|231	0.002|0.003|0.002	0.8	0.778|0.809|0.811	0	215|183|226	0.002|0.002|0.002	0.87	0.898|0.856|0.857	0.001	228|183|232	0.004|0.005|0.004	0.83	0.800|0.864|0.826	0.001	223|180|229
CotAD_56202	locus=At_chr5:41320389:41322299:+ [translate_table: standard]	40879.8	7|7|7	48|54|51	-/-/-	1	0.949|1.032|1.020	0.002	44|53|50	0.064|0.632|0.748	1.01	0.960|1.040|1.019	0.002	47|53|50	0.713|0.232|0.779	1.24	1.306|1.208|1.200	0.003	48|54|51	0.002|0.003|0.013	1.23	1.325|1.209|1.160	0.007	45|54|49	0.002|0.002|0.002	0.98	0.998|0.969|0.981	0	48|53|44	0.992|0.726|0.683	0.89	0.831|0.909|0.918	0.002	42|53|50	0.002|0.098|0.032	0.9	0.815|0.922|0.966	0.006	46|50|51	0.002|0.012|0.490	0.87	0.805|0.911|0.905	0.004	48|53|51	0.004|0.065|0.020	0.9	0.812|0.929|0.950	0.006	48|52|49
CotAD_72067	locus=Dt_chr9:19008283:19010145:- [translate_table: standard]	14255.3	3|4|2	16|21|14	-/-/-	1.29	1.252|1.543|1.060	0.059	16|21|14	0.125|0.003|0.806	0.91	0.904|1.050|0.767	0.02	16|16|14	0.442|0.257|0.011	1.19	0.640|2.135|0.807	0.671	14|20|11	0.013|0.003|0.386	1.78	1.915|1.565|1.857	0.035	16|21|13	0.002|0.002|0.002	1.1	1.164|1.068|1.058	0.003	15|19|11	0.051|0.615|0.473	0.87	1.093|0.638|0.876	0.052	14|21|14	0.118|0.003|0.389	0.63	0.624|0.693|0.585	0.003	14|20|14	0.003|0.002|0.016	0.8	1.000|0.592|0.820	0.042	15|20|14	0.999|0.005|0.327	0.58	0.449|0.693|0.599	0.015	16|18|13
CotAD_24977	locus=At_chr7:2382361:2384171:- [translate_table: standard]	29357.2	5|5|5	135|124|114	CotAD_12217;CotAD_10871/CotAD_12217;CotAD_10871/CotAD_12217;CotAD_10871	1.12	1.258|1.196|0.898	0.037	127|124|114	0.002|0.003|0.002	1.06	1.173|0.980|1.027	0.01	135|115|112	0.003|0.428|0.700	1.19	1.244|1.154|1.168	0.002	132|112|114	0.002|0.003|0.003	1.25	1.367|1.274|1.099	0.019	134|124|113	0.002|0.002|0.002	1.05	1.103|1.020|1.027	0.002	135|122|112	0.004|0.658|0.648	1.1	1.171|1.131|1.005	0.008	133|121|114	0.002|0.003|0.934	0.87	0.877|0.839|0.895	0.001	124|122|109	0.002|0.002|0.002	1.04	1.050|1.083|0.980	0.003	135|122|113	0.322|0.020|0.826	0.82	0.770|0.820|0.875	0.003	134|123|113
CotAD_73731	locus=Dt_chr1:16018384:16019125:- [translate_table: standard]	20845.4	2|3|3	25|16|16	-/-/-	0.9	0.842|0.572|1.298	0.135	22|14|15	0.002|0.003|0.004	0.95	0.977|0.934|0.934	0.001	23|16|16	0.861|0.438|0.377	1.26	1.627|0.878|1.271	0.14	24|15|16	0.002|0.193|0.132	1.26	1.360|1.083|1.327	0.023	25|16|16	0.002|0.605|0.002	1.14	1.174|1.050|1.194	0.006	24|16|15	0.004|0.811|0.031	1.05	0.909|1.222|1.004	0.026	23|14|16	0.018|0.009|0.981	0.94	0.989|0.897|0.948	0.002	22|16|15	0.901|0.563|0.501	0.91	0.821|1.071|0.824	0.021	25|16|14	0.016|0.685|0.004	0.81	0.831|0.837|0.765	0.002	23|16|13
CotAD_57566	locus=At_chr13:9116080:9117505:- [translate_table: standard]	34101	-|6|7	-|12|11	-/-/-	1.26	-|1.187|1.340	-	-|12|11	-|0.036|0.002	1.25	-|1.209|1.288	-	-|12|11	-|0.126|0.023	1.22	-|1.297|1.149	-	-|10|11	-|0.008|0.520	1.39	-|1.385|1.388	-	-|12|10	-|0.035|0.002	1.01	-|1.062|0.952	-	-|10|11	-|0.611|0.595	0.84	-|0.802|0.872	-	-|12|11	-|0.093|0.284	0.9	-|0.874|0.931	-	-|12|9	-|0.285|0.340	0.88	-|0.837|0.926	-	-|8|11	-|0.023|0.515	0.95	-|0.934|0.964	-	-|11|11
CotAD_18510	locus=Dt_chr9:62516720:62517016:- [translate_table: standard]	10373.4	8|8|7	42|33|39	-/-/-	1.29	1.300|1.577|0.994	0.085	39|33|35	0.002|0.003|0.942	1.05	1.037|1.075|1.052	0	42|30|35	0.734|0.097|0.537	1.54	1.651|1.276|1.683	0.051	42|33|37	0.002|0.003|0.003	1.74	1.876|1.538|1.792	0.031	41|33|35	0.002|0.002|0.002	1.15	1.145|1.229|1.084	0.005	39|30|38	0.004|0.004|0.139	1.03	0.974|1.265|0.865	0.043	42|33|37	0.707|0.005|0.020	0.83	0.792|0.969|0.737	0.015	41|33|36	0.002|0.901|0.002	0.88	0.826|0.998|0.810	0.011	40|32|28	0.004|0.990|0.004	0.7	0.628|0.793|0.666	0.007	42|32|38
CotAD_39893	locus=At_chr1:13767104:13770194:- [translate_table: standard]	38327.3	6|6|7	8|12|12	-/-/-	1.39	1.520|1.329|1.329	0.012	8|12|12	0.007|0.016|0.004	1.78	2.067|1.541|1.736	0.071	8|12|11	0.087|0.043|0.004	1.41	1.353|1.475|1.392	0.004	8|11|10	0.076|0.007|0.017	1.48	1.398|1.676|1.377	0.028	8|11|9	0.116|0.004|0.002	0.93	0.938|0.969|0.896	0.001	8|12|12	0.892|0.892|0.122	1.12	1.214|1.044|1.103	0.007	8|11|12	0.086|0.793|0.489	1.13	1.351|0.963|1.079	0.04	6|11|10	0.005|0.766|0.133	1.17	1.269|1.069|1.187	0.01	8|11|11	0.290|0.555|0.090	1.25	1.394|1.051|1.296	0.031	8|12|12
CotAD_08216	locus=Dt_chr9:38766068:38769461:+ [translate_table: standard]	35335.5	8|8|7	24|25|23	-/-/-	1.08	1.016|1.085|1.135	0.004	23|25|23	0.819|0.325|0.050	1.09	1.045|1.111|1.124	0.002	22|25|23	0.695|0.057|0.037	1.17	1.261|0.981|1.280	0.028	24|22|23	0.002|0.877|0.003	1.19	1.207|1.114|1.238	0.004	23|25|20	0.004|0.017|0.002	1	1.018|0.933|1.059	0.004	22|25|23	0.860|0.349|0.596	1	0.922|1.059|1.014	0.005	22|23|22	0.135|0.556|0.929	1.03	0.935|1.053|1.098	0.007	24|25|21	0.347|0.559|0.203	0.99	0.918|1.115|0.938	0.012	23|24|23	0.465|0.189|0.382	1.02	0.954|1.125|0.983	0.008	24|25|21
CotAD_53618	locus=scaffold959.1:97751:99004:- [translate_table: standard]	45421.9	2|5|4	19|36|21	-/-/-	1.27	1.573|0.926|1.319	0.106	19|34|20	0.002|0.470|0.004	1.14	1.484|0.855|1.071	0.102	19|35|17	0.003|0.009|0.565	1.14	1.296|1.120|1.007	0.021	19|34|19	0.008|0.018|0.973	1.68	2.529|1.012|1.491	0.601	18|36|20	0.002|0.949|0.002	0.96	0.985|0.945|0.957	0	15|36|21	0.778|0.538|0.860	0.99	1.064|0.966|0.955	0.004	19|34|20	0.356|0.676|0.639	0.95	0.860|1.031|0.969	0.007	17|33|20	0.005|0.648|0.814	1.09	1.117|1.030|1.117	0.003	18|35|19	0.120|0.804|0.270	1.02	0.957|1.074|1.017	0.003	18|36|20
CotAD_13886	locus=Dt_chr13:21226080:21228656:- [translate_table: standard]	21240.9	3|4|4	7|8|13	-/-/-	1.22	1.286|1.323|1.053	0.021	7|8|13	0.094|0.026|0.622	1.1	1.112|1.160|1.017	0.005	7|6|13	0.265|0.078|0.925	1.27	1.416|1.090|1.294	0.027	7|8|13	0.185|0.745|0.033	1.24	1.321|1.144|1.251	0.008	6|8|13	0.028|0.093|0.015	1.04	1.049|1.065|1.020	0.001	7|8|13	0.821|0.263|0.901	0.84	0.784|0.945|0.805	0.008	6|8|13	0.013|0.831|0.073	1	0.970|1.139|0.905	0.015	7|8|13	0.895|0.104|0.147	0.82	0.738|0.887|0.842	0.006	6|8|12	0.027|0.450|0.078	0.94	0.849|1.082|0.900	0.015	6|7|13
CotAD_76046	locus=At_chr12:41802851:41803288:- [translate_table: standard]	16072	6|6|9	23|34|38	-/-/-	1.07	1.047|1.074|1.094	0.001	23|34|35	0.635|0.181|0.062	1.1	1.096|1.061|1.142	0.002	22|34|36	0.376|0.411|0.004	1.41	1.419|1.412|1.413	0	23|32|37	0.004|0.003|0.003	1.32	1.537|1.093|1.342	0.05	22|33|38	0.002|0.063|0.002	0.93	0.905|0.941|0.933	0	23|34|38	0.378|0.393|0.313	0.85	0.803|0.826|0.913	0.003	21|32|37	0.002|0.003|0.117	0.79	0.720|0.846|0.809	0.004	23|33|37	0.002|0.002|0.002	0.91	0.910|0.855|0.974	0.004	22|31|38	0.330|0.005|0.794	0.86	0.798|0.881|0.894	0.003	23|23|38
CotAD_39463	locus=scaffold2046.1:228708:230084:- [translate_table: standard]	21008.6	2|3|3	9|7|8	-/-/-	1.64	1.842|1.533|1.533	0.032	9|7|7	0.007|0.158|0.004	2.46	3.783|1.861|1.740	1.314	7|7|8	0.003|0.007|0.111	1.88	2.223|1.893|1.520	0.124	8|7|8	0.002|0.079|0.042	3.44	5.008|2.806|2.503	1.869	8|7|7	0.002|0.092|0.002	0.93	0.878|0.974|0.944	0.002	9|5|7	0.046|0.854|0.600	1.12	1.277|1.099|0.992	0.021	8|7|7	0.123|0.306|0.970	0.95	1.004|0.937|0.910	0.002	8|7|8	0.974|0.746|0.444	1.19	1.369|1.133|1.072	0.025	9|7|7	0.022|0.179|0.717	1.01	1.094|0.965|0.970	0.005	9|7|7
CotAD_08914	locus=scaffold280.1:576309:579868:- [translate_table: standard]	29674.1	5|5|5	6|9|10	-/-/-	1.16	1.138|1.227|1.127	0.003	6|8|10	0.213|0.172|0.359	1.85	1.913|2.149|1.496	0.109	6|9|10	0.159|0.007|0.067	0.96	0.910|1.014|0.963	0.003	6|8|9	0.568|0.979|0.816	1.51	1.574|1.508|1.454	0.004	6|9|10	0.031|0.016|0.032	0.8	0.790|0.811|0.796	0	6|9|9	0.356|0.185|0.020	1.04	1.109|0.965|1.050	0.005	5|8|10	0.377|0.892|0.837	0.88	0.846|0.876|0.905	0.001	6|8|10	0.579|0.240|0.446	1.22	1.354|1.056|1.250	0.023	6|9|10	0.117|0.896|0.060	1.05	1.067|0.996|1.099	0.003	6|8|10
CotAD_42734	locus=Dt_chr9:47984162:47987250:- [translate_table: standard]	19557.1	1|2|2	2|4|4	-/-/-	0.77	0.802|0.878|0.641	0.015	5|7|6	0.407|0.686|0.181	0.92	0.916|0.993|0.864	0.004	4|7|6	0.625|0.983|0.332	1.43	1.351|1.275|1.650	0.039	5|5|6	0.367|0.147|0.123	1.42	1.380|1.296|1.589	0.023	4|7|6	0.028|0.392|0.046	0.86	0.779|0.914|0.890	0.005	5|7|6	0.429|0.597|0.612	0.69	0.727|0.687|0.665	0.001	3|6|6	0.090|0.048|0.140	0.69	0.678|0.708|0.675	0	5|6|6	0.168|0.014|0.125	0.83	0.895|0.831|0.757	0.005	5|5|6	0.656|0.181|0.039	0.81	0.869|0.802|0.751	0.004	5|6|6
CotAD_27060	locus=Dt_chr8:32627951:32629696:- [translate_table: standard]	43094.2	6|5|4	15|26|21	-/-/-	1.13	1.245|0.970|1.183	0.021	14|25|20	0.192|0.931|0.004	0.9	0.811|0.971|0.914	0.007	15|24|19	0.039|0.721|0.221	1.41	1.599|1.170|1.453	0.048	14|24|21	0.002|0.038|0.003	1.25	1.359|1.133|1.249	0.013	13|26|20	0.002|0.156|0.007	1.21	1.409|1.148|1.075	0.031	15|26|19	0.233|0.194|0.343	1.04	1.089|1.003|1.017	0.002	14|26|20	0.284|0.990|0.827	1.02	1.075|0.923|1.074	0.008	12|26|19	0.712|0.693|0.396	0.96	0.838|1.042|0.999	0.012	15|21|18	0.491|0.742|0.997	0.88	0.692|0.939|1.015	0.029	15|23|18
CotAD_39460	locus=scaffold2046.1:210904:214021:- [translate_table: standard]	80125.4	10|8|8	21|20|20	-/-/-	1.52	1.619|1.452|1.483	0.008	21|19|19	0.002|0.003|0.002	1.92	2.268|1.932|1.575	0.12	21|19|18	0.003|0.004|0.004	2.16	2.710|2.089|1.670	0.274	21|20|20	0.002|0.003|0.003	2.55	3.120|2.334|2.186	0.252	21|18|20	0.002|0.002|0.002	1.05	1.007|1.046|1.108	0.003	16|20|16	0.930|0.689|0.006	0.97	0.916|0.940|1.056	0.006	21|19|20	0.236|0.505|0.652	0.88	0.887|0.847|0.901	0.001	20|18|19	0.058|0.006|0.064	0.92	0.936|0.897|0.940	0.001	21|19|20	0.344|0.197|0.441	0.85	0.932|0.801|0.831	0.005	21|20|20
CotAD_01369	locus=Dt_chr9:61827202:61827663:+ [translate_table: standard]	17080.2	7|7|8	23|28|28	-/-/CotAD_55240	1.2	1.277|1.338|0.974	0.038	23|27|27	0.002|0.003|0.568	1.07	1.221|1.010|0.986	0.017	24|29|27	0.016|0.956|0.935	1.28	1.318|1.299|1.227	0.002	24|25|26	0.032|0.003|0.026	1.47	1.568|1.440|1.403	0.007	23|30|26	0.002|0.002|0.002	1.08	1.091|1.057|1.105	0.001	23|29|26	0.344|0.438|0.004	0.96	1.047|0.924|0.903	0.006	23|28|27	0.719|0.600|0.028	0.85	0.881|0.860|0.823	0.001	24|30|28	0.007|0.007|0.002	0.87	0.954|0.843|0.828	0.005	24|28|28	0.551|0.106|0.004	0.8	0.804|0.792|0.798	0	23|28|27
CotAD_03967	locus=Dt_chr7:7886805:7887510:+ [translate_table: standard]	17069.4	6|5|6	131|137|134	-/-/-	0.93	0.933|1.015|0.851	0.007	120|123|128	0.002|0.790|0.002	1.13	1.110|1.144|1.145	0	123|123|127	0.007|0.004|0.004	1.24	1.382|1.009|1.316	0.04	123|124|130	0.002|0.925|0.003	1.22	1.325|1.096|1.227	0.013	125|135|130	0.002|0.002|0.002	0.89	0.880|0.912|0.882	0	126|133|130	0.004|0.004|0.004	0.87	0.829|0.988|0.806	0.01	128|125|132	0.002|0.845|0.002	0.84	0.783|0.894|0.846	0.003	121|133|126	0.002|0.002|0.002	0.98	0.922|1.110|0.912	0.012	125|135|131	0.004|0.005|0.004	0.94	0.888|0.999|0.946	0.003	119|135|120
CotAD_38058	locus=Dt_chr6:14541018:14542568:- [translate_table: standard]	11739	2|4|5	12|14|17	-/-/-	1.04	1.163|1.049|0.918	0.015	11|14|15	0.018|0.703|0.192	1	1.074|1.003|0.909	0.007	10|12|17	0.154|0.983|0.224	1.57	1.250|1.984|1.476	0.141	12|12|17	0.537|0.003|0.005	1.74	2.006|1.588|1.637	0.052	10|13|17	0.002|0.012|0.002	1.04	1.102|1.055|0.969	0.005	12|14|16	0.107|0.516|0.798	0.75	0.837|0.685|0.723	0.006	11|12|16	0.004|0.003|0.002	0.66	0.659|0.635|0.675	0	11|11|15	0.002|0.002|0.002	0.72	0.758|0.658|0.734	0.003	11|12|16	0.013|0.005|0.004	0.64	0.589|0.630|0.715	0.004	11|12|17
CotAD_27604	locus=At_chr9:62271472:62277449:- [translate_table: standard]	10199	3|2|2	27|12|17	CotAD_23253;CotAD_23006/CotAD_23253;CotAD_23006/CotAD_23253;CotAD_23006	1.13	1.415|1.090|0.877	0.073	26|12|16	0.002|0.576|0.459	1.1	1.243|1.040|1.018	0.015	27|12|17	0.016|0.773|0.959	1.49	1.274|2.173|1.013	0.37	26|11|17	0.087|0.010|0.973	1.91	2.074|2.011|1.656	0.051	26|11|16	0.002|0.002|0.002	0.93	1.016|0.873|0.901	0.006	27|12|16	0.945|0.175|0.530	0.71	0.903|0.535|0.695	0.034	27|11|17	0.405|0.010|0.017	0.49	0.525|0.453|0.480	0.001	27|10|17	0.002|0.002|0.002	0.82	0.936|0.675|0.844	0.018	27|11|17	0.700|0.109|0.403	0.56	0.549|0.481|0.644	0.007	27|11|16
CotAD_06358	locus=Dt_chr11:5221010:5222108:+ [translate_table: standard]	19851	4|5|4	14|17|19	-/-/-	1.07	1.280|1.033|0.891	0.039	13|17|18	0.058|0.854|0.100	1.04	1.049|1.038|1.044	0	14|17|19	0.693|0.716|0.810	1.13	1.109|1.137|1.147	0	12|17|18	0.631|0.407|0.283	1.35	1.475|1.152|1.423	0.03	13|16|19	0.005|0.160|0.002	1.03	1.167|0.947|0.981	0.014	14|17|18	0.513|0.474|0.935	0.93	1.066|0.905|0.824	0.015	14|17|18	0.813|0.525|0.035	0.77	0.787|0.837|0.700	0.005	14|17|19	0.102|0.053|0.002	0.9	0.882|0.947|0.881	0.001	13|16|18	0.037|0.758|0.275	0.78	0.693|0.895|0.750	0.011	14|17|19
CotAD_26763	locus=Dt_chr11:22668:23462:+ [translate_table: standard]	28345.2	2|-|2	13|-|15	CotAD_45942/-/CotAD_45942	1.2	1.078|-|1.319	-	12|-|15	0.537|-|0.002	1.15	1.140|-|1.152	-	13|-|15	0.094|-|0.439	1.43	1.269|-|1.593	-	12|-|15	0.005|-|0.005	1.68	2.141|-|1.212	-	12|-|14	0.002|-|0.003	0.87	0.856|-|0.886	-	11|-|15	0.004|-|0.160	1.1	1.126|-|1.074	-	13|-|14	0.112|-|0.245	0.76	0.617|-|0.898	-	10|-|15	0.002|-|0.149	1.25	1.310|-|1.191	-	13|-|15	0.007|-|0.095	0.87	0.707|-|1.026	-	13|-|15
CotAD_00154	locus=Dt_chr9:64949936:64952720:- [translate_table: standard]	21420.9	6|6|7	35|42|46	CotAD_45275/CotAD_45275/CotAD_45275	1.16	1.202|1.251|1.040	0.012	33|42|45	0.004|0.003|0.518	1.04	1.079|1.037|1.015	0.001	34|41|43	0.285|0.525|0.846	1.28	1.393|1.202|1.249	0.01	33|42|40	0.002|0.039|0.003	1.21	1.214|1.246|1.174	0.001	32|42|43	0.002|0.002|0.002	1.05	1.040|1.114|0.989	0.004	34|41|42	0.710|0.004|0.895	0.92	0.904|0.992|0.875	0.004	34|42|46	0.342|0.942|0.008	1.01	0.983|1.077|0.978	0.003	32|37|45	0.878|0.102|0.816	0.87	0.863|0.897|0.860	0	33|42|45	0.027|0.007|0.004	0.96	0.957|0.964|0.949	0	32|41|43
CotAD_34319	locus=At_chr11:47932246:47933221:+ [translate_table: standard]	20457.1	6|5|6	77|81|91	CotAD_06420/CotAD_06420/CotAD_06420	0.96	0.974|0.996|0.915	0.002	76|81|83	0.702|0.971|0.002	1.1	1.113|1.123|1.073	0.001	76|73|88	0.003|0.004|0.007	1.55	1.764|1.517|1.374	0.039	73|77|88	0.002|0.003|0.003	1.33	1.614|1.088|1.282	0.071	77|81|89	0.002|0.004|0.002	0.88	0.879|0.908|0.860	0.001	77|80|89	0.004|0.004|0.004	0.8	0.769|0.840|0.782	0.001	75|78|90	0.002|0.003|0.002	0.72	0.619|0.840|0.701	0.012	75|81|89	0.002|0.002|0.002	0.9	0.866|0.925|0.909	0.001	73|78|88	0.004|0.016|0.004	0.83	0.704|0.943|0.831	0.014	74|77|86
CotAD_34779	locus=At_chr9:32972198:32973315:+ [translate_table: standard]	26488.8	4|4|4	10|13|12	-/-/-	1.27	1.133|1.284|1.390	0.017	10|12|12	0.440|0.036|0.002	1.1	1.200|0.958|1.135	0.016	9|13|12	0.166|0.729|0.259	1.37	1.383|1.286|1.446	0.006	9|13|11	0.073|0.155|0.005	1.26	1.227|1.207|1.352	0.006	10|13|12	0.339|0.028|0.002	1.09	0.934|1.247|1.080	0.025	10|10|11	0.639|0.004|0.093	0.91	0.806|1.009|0.921	0.01	10|10|12	0.030|0.937|0.444	0.98	0.900|1.038|0.999	0.005	9|13|10	0.097|0.791|0.988	0.82	0.869|0.793|0.812	0.002	10|13|11	0.162|0.027|0.006	0.89	0.945|0.826|0.893	0.004	10|12|10
CotAD_31118	locus=scaffold347.1:1016811:1019536:+ [translate_table: standard]	48184.1	9|9|8	194|199|245	-/-/-	0.94	0.923|1.096|0.801	0.022	191|197|241	0.007|0.033|0.002	1.03	1.141|0.955|0.992	0.01	184|178|233	0.003|0.004|0.856	1.2	1.179|1.467|0.946	0.068	186|199|237	0.002|0.003|0.107	1.39	1.424|1.338|1.397	0.002	193|198|242	0.002|0.002|0.002	0.87	0.791|0.889|0.940	0.006	193|198|242	0.004|0.004|0.004	0.81	0.780|0.772|0.884	0.004	189|199|238	0.002|0.003|0.002	0.75	0.694|0.767|0.782	0.002	188|198|241	0.002|0.002|0.002	0.95	1.006|0.889|0.947	0.003	193|197|236	0.931|0.005|0.004	0.87	0.874|0.884|0.857	0	187|195|237
CotAD_09755	locus=Dt_chr9:57347140:57351736:- [translate_table: standard]	48478.6	4|5|5	17|23|19	-/-/-	1.05	1.112|1.023|1.011	0.003	17|22|18	0.438|0.863|0.917	0.94	0.946|0.856|1.009	0.006	14|21|18	0.494|0.004|0.963	1.3	1.396|1.250|1.260	0.007	17|22|19	0.002|0.003|0.054	1.16	1.053|1.209|1.214	0.008	17|22|15	0.774|0.004|0.003	1.03	1.048|1.097|0.956	0.005	17|22|18	0.784|0.192|0.690	0.92	0.935|0.929|0.886	0.001	17|23|18	0.515|0.148|0.178	0.95	1.063|0.906|0.877	0.01	14|23|19	0.492|0.247|0.060	0.88	0.880|0.831|0.932	0.003	17|22|19	0.072|0.005|0.461	0.92	1.036|0.789|0.938	0.015	17|23|18
CotAD_56942	locus=At_chr12:41328498:41330282:+ [translate_table: standard]	11528.8	2|2|3	3|2|4	CotAD_34988;CotAD_12148;CotAD_33361/CotAD_12148;CotAD_33361/CotAD_12148;CotAD_33361	1.16	1.134|1.241|1.096	0.006	3|2|3	0.588|0.626|0.668	0.89	0.980|0.883|0.816	0.007	3|2|4	0.971|0.721|0.098	1.68	1.995|1.362|1.688	0.1	3|2|4	0.011|0.565|0.013	1.69	1.493|2.068|1.518	0.106	3|2|4	0.032|0.004|0.019	1.12	1.029|1.294|1.025	0.024	3|2|4	0.965|0.386|0.923	0.79	0.731|0.914|0.718	0.012	3|2|3	0.438|0.869|0.069	0.8	0.754|0.802|0.834	0.002	3|2|4	0.376|0.512|0.227	0.7	0.710|0.698|0.705	0	3|2|3	0.094|0.360|0.035	0.72	0.728|0.611|0.820	0.011	3|2|4
CotAD_59996	locus=scaffold3471.1:104482:106188:- [translate_table: standard]	45540.9	3|3|3	27|24|16	-/-/-	0.93	0.905|0.928|0.947	0	27|24|15	0.275|0.639|0.393	1.01	0.903|1.066|1.047	0.008	27|24|16	0.400|0.451|0.495	1.25	1.247|1.068|1.438	0.034	27|24|16	0.052|0.799|0.003	1.22	1.185|1.259|1.213	0.001	27|23|16	0.010|0.002|0.004	0.84	0.857|0.802|0.849	0.001	27|24|16	0.022|0.004|0.018	0.78	0.742|0.822|0.777	0.002	26|24|16	0.002|0.187|0.002	0.74	0.716|0.712|0.779	0.001	27|24|15	0.002|0.004|0.005	0.95	0.918|1.004|0.926	0.002	26|23|16	0.363|0.983|0.280	0.9	0.838|0.894|0.978	0.005	27|24|15
CotAD_33750	locus=Dt_chr5:33212019:33214367:- [translate_table: standard]	33133.6	2|2|2	21|24|20	CotAD_25753/CotAD_25753/CotAD_25753	1.08	1.126|1.104|1.002	0.004	20|23|20	0.074|0.385|0.988	1.05	1.019|1.023|1.095	0.002	21|24|20	0.932|0.815|0.078	1.24	1.313|1.098|1.308	0.015	21|23|19	0.015|0.193|0.003	1.2	1.207|1.202|1.198	0	19|24|19	0.015|0.018|0.003	1.11	1.144|1.147|1.051	0.003	21|23|20	0.114|0.047|0.536	0.93	0.944|0.970|0.890	0.002	21|24|17	0.540|0.878|0.022	0.89	0.885|0.957|0.837	0.004	21|24|19	0.141|0.631|0.018	0.87	0.871|0.865|0.887	0	20|24|19	0.241|0.060|0.103	0.81	0.784|0.831|0.828	0.001	21|23|20
CotAD_50049	locus=At_chr12:94804916:94805290:- [translate_table: standard]	12709.3	3|3|4	7|8|9	-/-/-	0.97	1.108|1.029|0.767	0.032	7|8|7	0.815|0.921|0.004	0.88	0.916|0.910|0.812	0.003	7|8|9	0.520|0.468|0.119	1.98	2.409|1.713|1.814	0.141	7|8|9	0.014|0.014|0.033	2.36	3.067|1.851|2.172	0.397	7|8|9	0.006|0.010|0.007	1.07	1.282|0.907|1.025	0.037	7|7|9	0.221|0.292|0.918	0.57	0.624|0.598|0.485	0.005	6|8|9	0.005|0.003|0.011	0.41	0.362|0.484|0.396	0.004	7|8|8	0.002|0.002|0.003	0.51	0.435|0.635|0.464	0.012	7|8|8	0.009|0.010|0.004	0.41	0.275|0.512|0.428	0.014	7|8|9
CotAD_18657	locus=scaffold71.1:1626089:1626670:+ [translate_table: standard]	20324.8	2|2|1	3|3|4	-/-/-	1.04	0.966|1.219|0.944	0.023	3|3|4	0.877|0.382|0.814	1.24	0.831|1.527|1.358	0.132	3|3|3	0.338|0.205|0.013	2.64	4.745|1.304|1.861	3.411	3|3|4	0.002|0.381|0.181	1.57	2.128|1.031|1.549	0.301	3|3|3	0.002|0.923|0.003	0.92	0.982|0.968|0.796	0.011	3|3|3	0.965|0.961|0.097	0.83	0.616|1.096|0.792	0.059	3|3|4	0.004|0.741|0.186	0.87	0.557|1.260|0.780	0.129	3|3|4	0.002|0.162|0.374	0.88	0.626|1.119|0.889	0.061	3|3|3	0.023|0.683|0.577	0.92	0.564|1.284|0.898	0.13	3|3|4
CotAD_60344	locus=scaffold3035.1:40840:41208:+ [translate_table: standard]	13671.6	1|1|2	1|3|3	CotAD_43673/CotAD_43673/CotAD_43673	0.76	0.708|0.769|0.795	0.002	1|3|3	0.436|0.208|0.398	0.98	0.984|1.034|0.927	0.003	1|3|3	0.985|0.905|0.810	2.14	2.474|2.061|1.889	0.09	1|3|3	0.178|0.008|0.132	1.58	1.580|1.444|1.720	0.019	1|3|3	0.356|0.047|0.004	0.65	0.561|0.635|0.750	0.009	1|3|3	0.201|0.004|0.038	0.46	0.371|0.473|0.541	0.007	1|3|3	0.047|0.013|0.040	0.47	0.421|0.483|0.511	0.002	1|3|3	0.109|0.002|0.002	0.72	0.664|0.754|0.733	0.002	1|3|3	0.477|0.581|0.163	0.74	0.750|0.770|0.705	0.001	1|3|3
CotAD_02664	locus=Dt_chr9:41179701:41180152:- [translate_table: standard]	12690.6	3|3|3	17|10|10	-/-/-	1.27	1.473|1.178|1.149	0.032	16|9|8	0.002|0.009|0.018	1.17	1.320|1.173|1.009	0.024	17|10|10	0.007|0.154|0.963	1.16	1.058|1.093|1.318	0.02	15|10|10	0.420|0.717|0.127	1.29	1.231|1.351|1.273	0.004	17|10|10	0.007|0.005|0.002	1.17	1.150|1.295|1.067	0.013	17|9|10	0.205|0.009|0.293	1.04	1.158|1.107|0.851	0.027	15|10|10	0.004|0.652|0.002	1.03	1.100|1.050|0.938	0.007	16|10|10	0.175|0.765|0.293	0.88	0.973|0.870|0.798	0.008	17|10|10	0.888|0.564|0.004	0.88	0.920|0.818|0.891	0.003	17|10|10
CotAD_63087	locus=At_chr12:37152947:37156917:- [translate_table: standard]	29284.1	4|5|5	20|17|16	-/-/-	1.39	1.190|1.537|1.448	0.032	20|17|14	0.004|0.004|0.002	1.26	1.221|1.281|1.284	0.001	20|17|15	0.003|0.004|0.007	1.32	1.325|1.241|1.381	0.005	20|13|16	0.094|0.011|0.244	1.41	1.723|1.104|1.414	0.096	18|15|15	0.002|0.085|0.002	0.95	0.946|1.086|0.828	0.017	20|17|15	0.508|0.394|0.011	1	0.980|1.068|0.952	0.004	19|16|16	0.928|0.706|0.840	0.88	0.704|1.163|0.785	0.06	20|16|15	0.002|0.158|0.005	1.06	1.129|0.913|1.130	0.016	17|17|16	0.305|0.684|0.558	0.96	0.826|1.097|0.950	0.018	17|17|16
CotAD_37765	locus=Dt_chr7:10980140:10983982:+ [translate_table: standard]	31041.4	13|14|14	80|94|87	-/-/-	1.03	1.022|1.041|1.016	0	75|90|84	0.699|0.506|0.724	1.07	1.030|1.140|1.048	0.003	77|92|78	0.584|0.004|0.039	1.3	1.392|1.316|1.196	0.01	78|85|86	0.002|0.003|0.005	1.25	1.284|1.168|1.299	0.005	76|94|84	0.002|0.002|0.002	1.02	0.988|0.995|1.063	0.002	78|89|83	0.892|0.939|0.009	0.9	0.847|0.924|0.924	0.002	78|89|83	0.002|0.009|0.015	0.92	0.885|0.961|0.916	0.001	77|92|83	0.002|0.274|0.002	0.89	0.848|0.936|0.871	0.002	76|93|85	0.004|0.066|0.004	0.9	0.877|0.955|0.860	0.003	75|90|83
CotAD_06005	locus=Dt_chr5:52412566:52414824:+ [translate_table: standard]	45932.6	3|2|3	13|14|18	-/-/-	0.98	0.852|1.110|0.971	0.017	11|14|17	0.002|0.223|0.715	1	0.823|1.155|1.019	0.028	13|14|17	0.089|0.092|0.859	1.38	1.516|1.156|1.482	0.04	13|14|18	0.006|0.387|0.008	1.28	1.132|1.268|1.429	0.022	13|14|18	0.091|0.018|0.002	0.98	0.984|0.950|1.009	0.001	13|14|17	0.932|0.774|0.959	0.84	0.789|0.941|0.803	0.007	11|14|17	0.004|0.739|0.002	0.83	0.844|0.879|0.758	0.004	13|14|16	0.040|0.086|0.002	0.86	0.759|1.006|0.820	0.017	13|14|17	0.007|0.948|0.004	0.85	0.857|0.934|0.773	0.006	13|14|16
CotAD_66883	locus=At_chr10:4087531:4091302:+ [translate_table: standard]	61138.5	4|4|3	11|15|12	-/-/-	1.06	1.016|1.122|1.047	0.003	11|15|12	0.930|0.265|0.696	1.16	1.079|1.232|1.159	0.006	11|15|12	0.503|0.017|0.264	1.14	1.286|1.059|1.089	0.015	11|13|12	0.153|0.572|0.761	1.29	1.407|1.284|1.191	0.012	11|13|12	0.004|0.002|0.191	0.94	0.967|0.878|0.964	0.003	11|15|12	0.845|0.289|0.860	0.98	0.938|0.988|1.001	0.001	11|14|12	0.788|0.952|0.999	0.93	0.827|0.974|0.981	0.008	10|15|12	0.028|0.813|0.916	1.07	0.990|1.145|1.087	0.006	11|14|11	0.963|0.183|0.372	1	0.844|1.128|1.021	0.021	9|15|11
CotAD_46276	locus=Dt_chr8:34441752:34442528:- [translate_table: standard]	11526.6	1|1|-	8|19|-	CotAD_21511;CotAD_67820/CotAD_21511;CotAD_67820/-	1.19	0.887|1.484|-	-	8|18|-	0.299|0.003|-	1.13	1.185|1.082|-	-	8|19|-	0.158|0.377|-	1.66	1.862|1.457|-	-	8|18|-	0.020|0.005|-	1.59	1.907|1.276|-	-	7|18|-	0.002|0.002|-	0.91	0.683|1.140|-	-	8|18|-	0.004|0.065|-	0.73	0.532|0.928|-	-	7|18|-	0.002|0.486|-	0.88	0.544|1.208|-	-	8|18|-	0.002|0.006|-	0.84	0.854|0.827|-	-	8|19|-	0.389|0.046|-	0.92	0.807|1.041|-	-	8|19|-
CotAD_63207	locus=scaffold2110.1:99763:100080:+ [translate_table: standard]	11154.6	2|2|1	6|3|2	CotAD_01097/CotAD_01097/CotAD_01097	0.74	0.852|0.519|0.834	0.035	6|3|2	0.663|0.004|0.626	0.75	0.830|0.758|0.663	0.007	6|3|2	0.480|0.352|0.127	1.88	1.215|2.215|2.208	0.331	6|3|2	0.561|0.008|0.066	2.47	2.206|2.659|2.548	0.056	6|3|2	0.132|0.002|0.015	1.09	1.176|1.017|1.066	0.007	5|3|2	0.188|0.975|0.916	0.65	0.870|0.549|0.537	0.036	6|3|2	0.223|0.190|0.047	0.42	0.502|0.375|0.395	0.005	6|3|2	0.197|0.002|0.003	0.61	0.772|0.545|0.521	0.019	6|3|2	0.110|0.010|0.076	0.4	0.437|0.372|0.390	0.001	6|3|2
CotAD_33337	locus=At_chr13:75986330:75988794:- [translate_table: standard]	32889.9	1|1|1	3|4|2	-/-/-	1.15	1.195|1.017|1.225	0.013	3|4|2	0.291|0.958|0.578	0.98	1.131|0.764|1.055	0.038	3|4|2	0.759|0.026|0.917	1.56	1.813|1.286|1.573	0.07	3|4|2	0.338|0.245|0.276	1.61	2.041|1.102|1.692	0.225	3|4|2	0.006|0.708|0.030	1.06	0.905|1.152|1.125	0.018	3|4|2	0.703|0.567|0.831	0.87	0.797|0.895|0.915	0.004	3|4|2	0.734|0.520|0.912	0.86	0.711|0.936|0.924	0.016	3|4|2	0.423|0.657|0.885	0.84	0.875|0.841|0.808	0.001	3|3|2	0.782|0.494|0.564	0.81	0.778|0.801|0.844	0.001	3|4|2
CotAD_28478	locus=Dt_chr4:6245096:6245347:- [translate_table: standard]	9392.7	3|3|3	24|28|24	CotAD_15908/CotAD_15908/CotAD_15908	1.1	0.962|1.381|0.959	0.059	24|28|24	0.560|0.003|0.687	1.14	1.153|1.138|1.121	0	24|28|24	0.023|0.007|0.030	1.37	1.348|1.605|1.160	0.05	23|26|24	0.004|0.003|0.110	1.37	1.648|1.198|1.258	0.06	24|27|24	0.002|0.005|0.002	0.87	0.833|0.953|0.814	0.006	24|28|23	0.008|0.530|0.004	0.95	0.991|0.948|0.900	0.002	20|28|24	0.919|0.645|0.137	0.77	0.663|0.923|0.710	0.019	22|24|23	0.002|0.002|0.002	1.09	1.190|1.002|1.086	0.009	24|28|24	0.007|0.990|0.601	0.89	0.817|0.984|0.867	0.007	24|28|24
CotAD_22953	locus=scaffold755.1:155638:159167:- [translate_table: standard]	40859.8	2|3|3	11|13|15	-/-/-	1.25	1.257|1.315|1.176	0.005	11|13|15	0.583|0.025|0.600	1.43	1.526|1.527|1.246	0.026	11|13|15	0.293|0.084|0.651	1.31	1.412|1.247|1.257	0.009	11|13|13	0.220|0.537|0.072	1.76	2.190|1.289|1.811	0.205	11|13|15	0.019|0.574|0.029	0.78	0.709|0.755|0.862	0.006	11|13|14	0.004|0.079|0.026	0.88	0.786|0.994|0.859	0.011	11|13|14	0.004|0.986|0.017	0.81	0.639|1.001|0.804	0.033	11|13|13	0.002|0.997|0.003	1.15	1.118|1.323|0.996	0.027	11|13|14	0.435|0.138|0.980	1.05	0.913|1.338|0.904	0.062	11|13|12
CotAD_10835	locus=Dt_chr7:11976352:11977434:+ [translate_table: standard]	17018.4	3|3|3	15|11|9	-/-/-	0.92	0.932|0.920|0.899	0	15|9|9	0.418|0.274|0.526	1	1.013|0.964|1.017	0.001	15|11|9	0.947|0.783|0.918	1.54	1.636|1.294|1.693	0.047	15|11|9	0.015|0.017|0.017	1.27	1.331|1.236|1.231	0.003	14|10|9	0.002|0.007|0.015	0.94	0.868|0.930|1.031	0.007	14|11|9	0.011|0.573|0.882	0.76	0.704|0.761|0.815	0.003	15|11|9	0.013|0.022|0.074	0.78	0.735|0.792|0.800	0.001	14|11|8	0.002|0.006|0.005	0.81	0.813|0.830|0.794	0	15|11|9	0.063|0.221|0.037	0.82	0.787|0.853|0.812	0.001	14|11|9
CotAD_28349	locus=Dt_chr12:5628019:5628713:- [translate_table: standard]	20363.6	7|6|7	37|42|34	-/-/-	1.12	1.093|1.405|0.874	0.071	37|41|32	0.053|0.003|0.007	1.23	1.160|1.243|1.282	0.004	37|42|34	0.016|0.004|0.004	1.61	1.990|1.559|1.290	0.125	36|41|34	0.002|0.003|0.016	1.39	1.686|1.191|1.295	0.068	34|40|33	0.002|0.002|0.002	0.85	0.850|0.914|0.787	0.004	37|40|34	0.004|0.026|0.004	0.76	0.656|0.896|0.731	0.015	37|42|34	0.002|0.035|0.002	0.75	0.613|0.960|0.684	0.034	35|39|34	0.002|0.651|0.002	0.95	0.862|0.992|0.986	0.005	33|41|33	0.004|0.945|0.923	0.9	0.757|1.076|0.856	0.027	36|42|32
CotAD_05633	locus=At_chr9:84753726:84759004:+ [translate_table: standard]	41098.1	11|12|12	45|45|62	-/-/-	1.12	1.173|1.086|1.110	0.002	44|43|62	0.002|0.220|0.011	1.3	1.367|1.193|1.337	0.009	43|45|62	0.003|0.004|0.004	1.34	1.421|1.252|1.344	0.007	45|45|61	0.002|0.003|0.003	1.31	1.414|1.198|1.310	0.012	44|45|62	0.002|0.002|0.002	0.95	0.965|0.943|0.932	0	43|44|57	0.592|0.182|0.069	0.94	0.956|0.907|0.969	0.001	44|45|61	0.526|0.111|0.605	1.03	1.002|1.031|1.052	0.001	45|43|58	0.987|0.566|0.254	1	0.974|0.980|1.042	0.001	43|44|62	0.767|0.879|0.457	1.09	1.045|1.091|1.135	0.002	45|44|59
CotAD_48129	locus=At_chr12:52113466:52115884:+ [translate_table: standard]	20371.3	5|3|4	9|6|12	-/-/-	1.13	1.148|1.180|1.071	0.003	9|6|10	0.465|0.494|0.568	1.2	1.208|1.085|1.299	0.012	7|6|12	0.025|0.400|0.097	1.46	1.622|1.256|1.515	0.035	8|6|12	0.028|0.598|0.084	1.37	1.691|1.079|1.341	0.094	9|6|11	0.002|0.402|0.004	0.91	0.838|1.016|0.878	0.009	8|6|12	0.096|0.971|0.276	0.73	0.703|0.806|0.681	0.004	8|6|10	0.015|0.309|0.002	0.78	0.586|0.994|0.746	0.042	8|6|12	0.002|0.989|0.005	0.8	0.802|0.828|0.780	0.001	8|5|9	0.111|0.165|0.004	0.84	0.690|0.967|0.859	0.019	7|6|12
CotAD_10078	locus=At_chr7:6903671:6904297:- [translate_table: standard]	15687.5	3|3|4	16|7|15	-/-/-	1.02	1.054|0.915|1.081	0.008	16|7|14	0.815|0.634|0.336	1.59	1.659|1.583|1.542	0.004	16|7|15	0.003|0.017|0.007	2.15	2.260|2.487|1.713	0.158	16|5|15	0.002|0.003|0.011	2.96	3.265|2.844|2.774	0.071	16|6|15	0.002|0.002|0.002	0.6	0.567|0.489|0.745	0.017	16|7|13	0.011|0.035|0.006	0.48	0.437|0.370|0.643	0.02	16|7|13	0.005|0.003|0.013	0.29	0.275|0.242|0.360	0.004	16|7|11	0.002|0.002|0.002	0.81	0.788|0.798|0.852	0.001	16|7|15	0.037|0.232|0.147	0.52	0.493|0.523|0.543	0.001	16|7|15
CotAD_57421	locus=scaffold335.1:212149:213125:- [translate_table: standard]	24767.1	3|3|3	13|21|19	-/-/-	1.21	1.276|1.187|1.177	0.003	12|21|19	0.014|0.003|0.044	0.99	1.170|0.838|0.960	0.028	13|21|18	0.085|0.007|0.668	1.1	1.142|1.119|1.025	0.004	13|20|17	0.578|0.233|0.927	1.29	1.143|1.325|1.393	0.017	11|21|19	0.286|0.004|0.002	1.26	1.163|1.290|1.333	0.008	12|21|17	0.025|0.004|0.004	1.36	1.336|1.394|1.350	0.001	12|20|18	0.011|0.003|0.002	1.27	1.184|1.261|1.376	0.009	13|20|18	0.156|0.002|0.002	1.04	1.122|1.016|0.973	0.006	11|21|17	0.130|0.939|0.749	1.01	1.055|0.940|1.021	0.003	13|21|18
CotAD_40128	locus=scaffold2005.1:479578:487007:+ [translate_table: standard]	69273.7	1|-|1	1|-|1	-/-/-	2.59	1.754|-|3.427	-	1|-|1	0.162|-|0.023	1.28	0.934|-|1.620	-	1|-|1	0.932|-|0.230	2.5	2.253|-|2.742	-	1|-|1	0.227|-|0.099	3.18	3.548|-|2.806	-	1|-|1	0.022|-|0.038	1.77	1.891|-|1.646	-	1|-|1	0.159|-|0.194	1.05	0.939|-|1.170	-	1|-|1	0.933|-|0.785	0.96	0.624|-|1.286	-	1|-|1	0.365|-|0.685	0.6	0.491|-|0.700	-	1|-|1	0.169|-|0.449	0.55	0.324|-|0.771	-	1|-|1
CotAD_59544	locus=At_chr5:13143811:13144905:- [translate_table: standard]	35115.4	9|10|3	37|31|7	-/-/-	1.09	1.149|1.086|1.022	0.004	37|31|7	0.002|0.313|0.925	1.24	1.428|1.200|1.087	0.03	37|31|7	0.003|0.007|0.438	1.15	1.105|1.467|0.865	0.092	37|29|7	0.217|0.003|0.441	1.19	1.254|1.307|1.024	0.023	37|31|7	0.002|0.002|0.870	0.96	0.919|0.969|0.999	0.002	35|31|7	0.139|0.679|0.997	0.9	0.937|0.806|0.959	0.007	37|31|7	0.322|0.005|0.895	0.94	0.879|0.844|1.086	0.017	36|31|6	0.004|0.005|0.508	0.92	0.988|0.828|0.959	0.007	36|31|7	0.946|0.007|0.866	0.94	0.947|0.867|0.995	0.004	36|31|7
CotAD_07381	locus=scaffold72.1:2396628:2399135:+ [translate_table: standard]	50473.6	1|1|1	3|2|2	-/-/-	0.99	1.003|0.917|1.037	0.004	9|13|12	0.993|0.645|0.830	0.91	0.809|0.988|0.944	0.009	9|13|10	0.115|0.967|0.372	1.23	1.264|1.058|1.368	0.025	9|13|9	0.347|0.762|0.003	1.18	1.004|1.300|1.236	0.024	8|13|11	0.976|0.005|0.002	1.11	1.178|1.006|1.149	0.008	9|13|12	0.157|0.979|0.207	0.93	0.831|0.977|0.978	0.007	8|13|12	0.210|0.919|0.816	1.05	1.008|1.045|1.096	0.002	6|12|12	0.960|0.765|0.512	0.85	0.755|0.969|0.812	0.012	9|13|11	0.020|0.924|0.006	0.91	0.878|0.913|0.951	0.001	9|12|12
CotAD_62394	locus=Dt_chr1:73319346:73320087:+ [translate_table: standard]	20843.5	1|1|1	12|9|10	-/-/-	1.01	0.867|0.776|1.401	0.114	45|68|66	0.002|0.003|0.002	0.98	0.962|0.969|1.003	0	45|66|65	0.630|0.164|0.964	1.29	1.542|1.087|1.231	0.054	43|70|66	0.002|0.027|0.003	1.35	1.418|1.083|1.536	0.055	45|73|68	0.002|0.002|0.002	1.1	0.986|1.041|1.277	0.024	46|74|69	0.875|0.325|0.004	0.98	0.820|1.024|1.101	0.021	44|73|67	0.002|0.675|0.002	0.98	0.937|1.011|0.990	0.001	43|74|62	0.174|0.894|0.835	0.89	0.850|0.991|0.836	0.007	45|68|68	0.004|0.854|0.004	0.9	0.927|1.009|0.754	0.017	41|69|64
CotAD_50985	locus=Dt_chr8:56732737:56735786:+ [translate_table: standard]	72600.5	19|16|15	48|55|56	CotAD_50986/CotAD_50986/CotAD_50986	0.91	0.830|0.872|1.027	0.011	47|52|55	0.002|0.003|0.695	0.85	0.794|0.893|0.870	0.003	43|51|56	0.003|0.004|0.004	1.35	1.643|1.250|1.171	0.064	45|53|56	0.002|0.003|0.003	1.08	1.112|0.956|1.167	0.012	47|53|54	0.006|0.329|0.002	0.96	0.849|0.970|1.072	0.012	46|52|56	0.004|0.546|0.090	0.93	0.807|0.930|1.049	0.015	46|54|54	0.002|0.141|0.212	1.01	0.947|1.042|1.048	0.003	47|53|56	0.269|0.398|0.534	0.98	0.973|1.002|0.972	0	48|55|52	0.812|0.986|0.525	1.06	1.127|1.073|0.994	0.004	46|52|55
CotAD_17281	locus=scaffold568.1:300056:304707:+ [translate_table: standard]	34412.5	14|13|13	130|122|150	-/-/-	0.93	0.856|0.962|0.972	0.004	129|113|145	0.002|0.284|0.353	0.97	0.974|0.954|0.995	0	127|119|147	0.527|0.019|0.941	1.31	1.412|1.238|1.295	0.008	128|112|141	0.002|0.003|0.003	1.18	1.184|1.160|1.190	0	127|118|144	0.002|0.002|0.002	0.9	0.829|0.903|0.973	0.005	123|117|145	0.004|0.004|0.335	0.81	0.720|0.843|0.876	0.007	127|115|145	0.002|0.003|0.002	0.82	0.775|0.823|0.862	0.002	127|117|146	0.002|0.002|0.002	0.92	0.886|0.953|0.907	0.001	129|116|149	0.004|0.188|0.004	0.93	0.925|0.950|0.912	0	125|118|146
CotAD_30526	locus=Dt_chr12:5004907:5007773:+ [translate_table: standard]	43978.8	1|1|1	2|1|3	-/-/-	1.12	1.340|0.870|1.157	0.056	2|1|3	0.318|0.857|0.463	0.97	0.989|0.966|0.955	0	2|1|3	0.985|0.961|0.906	2.69	3.603|2.225|2.253	0.62	2|1|3	0.005|0.274|0.045	2.3	1.790|3.414|1.680	0.943	2|1|3	0.093|0.027|0.422	1.15	1.470|0.946|1.038	0.078	2|1|3	0.190|0.951|0.895	0.5	0.563|0.422|0.515	0.005	2|1|3	0.043|0.130|0.045	0.58	0.724|0.318|0.708	0.053	2|1|3	0.715|0.026|0.615	0.45	0.389|0.451|0.499	0.003	2|1|3	0.004|0.151|0.008	0.51	0.468|0.338|0.714	0.036	2|1|3
CotAD_03745	locus=Dt_chr7:6225777:6226283:- [translate_table: standard]	17821.5	3|2|3	6|4|6	-/-/-	1.16	1.100|1.449|0.925	0.071	6|4|6	0.526|0.006|0.636	1.01	1.057|1.004|0.975	0.002	6|4|6	0.897|0.986|0.906	1.62	1.946|1.506|1.415	0.081	6|4|5	0.002|0.200|0.022	1.52	1.588|1.409|1.554	0.009	6|3|6	0.064|0.056|0.058	1.02	0.916|1.169|0.968	0.018	6|4|6	0.836|0.355|0.927	0.81	0.761|0.976|0.704	0.021	6|4|6	0.176|0.929|0.002	0.74	0.613|0.915|0.685	0.025	5|4|6	0.031|0.640|0.038	0.8	0.826|0.828|0.733	0.003	6|4|6	0.603|0.501|0.080	0.76	0.765|0.772|0.729	0.001	6|4|6
CotAD_72070	locus=Dt_chr9:19294000:19298397:+ [translate_table: standard]	45581.7	14|16|13	39|45|39	-/-/-	0.99	0.966|0.952|1.057	0.003	38|43|37	0.659|0.563|0.252	0.95	0.899|0.950|1.004	0.003	38|44|37	0.077|0.447|0.973	1.25	1.313|1.163|1.266	0.006	39|45|37	0.004|0.031|0.003	1.06	1.000|1.082|1.095	0.003	39|42|39	0.999|0.070|0.010	1.01	0.978|1.006|1.034	0.001	39|44|39	0.860|0.963|0.591	0.95	0.913|0.966|0.968	0.001	39|43|39	0.251|0.759|0.694	1.03	1.046|0.962|1.089	0.004	39|42|39	0.602|0.465|0.089	0.92	0.902|0.943|0.923	0	38|45|38	0.072|0.493|0.023	1.02	1.050|0.968|1.027	0.002	38|43|37
CotAD_40101	locus=scaffold2005.1:78096:81733:+ [translate_table: standard]	23565.2	8|8|7	38|36|30	-/-/-	1.22	1.291|1.250|1.106	0.009	35|35|29	0.002|0.003|0.046	0.98	0.934|0.991|1.002	0.001	36|35|30	0.115|0.906|0.989	1.43	1.537|1.238|1.508	0.027	35|34|29	0.002|0.003|0.003	1.17	1.269|1.165|1.083	0.009	36|34|24	0.002|0.002|0.052	1.21	1.292|1.230|1.094	0.01	33|35|30	0.004|0.004|0.154	0.96	0.955|1.048|0.890	0.006	34|35|30	0.523|0.478|0.030	1.19	1.200|1.249|1.134	0.003	33|33|29	0.002|0.002|0.016	0.8	0.765|0.834|0.814	0.001	35|35|30	0.004|0.005|0.004	0.98	0.921|0.979|1.029	0.003	37|34|29
CotAD_59862	locus=Dt_chr10:3042253:3043865:+ [translate_table: standard]	44511.9	3|3|3	11|17|14	-/-/-	1.07	1.109|1.058|1.043	0.001	11|17|14	0.276|0.578|0.610	0.89	0.936|0.862|0.885	0.001	9|14|13	0.493|0.004|0.304	1.25	1.379|1.344|1.028	0.037	9|17|14	0.024|0.003|0.932	1.08	0.891|1.214|1.123	0.028	11|17|13	0.507|0.004|0.109	1.01	0.992|0.996|1.034	0.001	11|16|14	0.982|0.979|0.732	0.92	0.882|0.904|0.977	0.002	11|16|9	0.469|0.040|0.736	1.13	1.307|0.980|1.104	0.027	11|17|13	0.003|0.836|0.354	0.92	0.877|0.914|0.984	0.003	9|17|12	0.062|0.035|0.879	1.13	1.332|1.008|1.036	0.032	11|17|14
CotAD_66070	locus=scaffold1091.1:508824:512068:- [translate_table: standard]	48616.6	14|15|12	52|67|46	-/-/-	1.03	1.060|1.003|1.034	0.001	58|73|47	0.090|0.975|0.525	0.97	0.945|1.002|0.976	0.001	56|71|45	0.180|0.980|0.700	1.19	1.241|1.209|1.132	0.003	57|74|43	0.002|0.003|0.026	1.02	0.934|1.090|1.024	0.006	57|75|46	0.115|0.002|0.508	1.02	1.011|1.048|1.003	0.001	56|69|45	0.907|0.109|0.968	0.95	0.958|0.991|0.910	0.002	55|72|45	0.141|0.930|0.002	1.12	1.195|1.085|1.073	0.005	57|71|46	0.002|0.002|0.067	0.92	0.929|0.918|0.926	0	54|73|47	0.016|0.027|0.068	1.07	1.148|0.989|1.072	0.006	57|72|45
CotAD_31151	locus=At_chr9:57574477:57580739:- [translate_table: standard]	42823.4	9|9|9	16|14|22	-/-/-	1.02	0.949|1.030|1.078	0.004	15|14|21	0.559|0.851|0.307	0.85	0.806|0.854|0.883	0.002	16|14|22	0.028|0.019|0.067	1.26	1.302|1.418|1.061	0.033	14|11|22	0.002|0.003|0.757	1.14	1.063|1.154|1.217	0.006	15|14|22	0.518|0.190|0.002	1.05	1.005|1.086|1.074	0.002	16|13|22	0.982|0.422|0.521	0.89	0.809|0.856|1.003	0.01	15|14|22	0.005|0.230|0.986	1.02	1.079|1.021|0.973	0.003	16|13|22	0.295|0.913|0.784	0.85	0.788|0.818|0.933	0.006	14|14|22	0.004|0.044|0.386	0.97	1.071|0.938|0.908	0.008	16|14|22
CotAD_17997	locus=Dt_chr13:27016939:27018664:- [translate_table: standard]	20663.9	1|1|7	7|7|45	-/-/-	1.1	1.181|1.160|0.969	0.014	7|6|42	0.015|0.160|0.435	1.17	1.537|0.961|0.997	0.104	6|6|45	0.003|0.696|0.963	1.23	1.346|1.126|1.231	0.012	7|6|45	0.010|0.435|0.003	1.15	1.206|1.172|1.057	0.006	7|7|44	0.022|0.053|0.022	0.98	0.829|1.044|1.066	0.017	5|7|40	0.077|0.797|0.004	1.02	1.014|1.135|0.922	0.011	7|6|42	0.897|0.188|0.064	0.93	0.870|0.935|0.988	0.003	6|7|42	0.128|0.541|0.860	1.07	1.203|1.126|0.896	0.026	5|7|45	0.151|0.201|0.004	0.97	1.053|0.894|0.963	0.006	5|7|44
CotAD_45103	locus=Dt_chr2:47139602:47142736:- [translate_table: standard]	40804.1	9|8|9	30|21|30	-/-/-	0.94	0.978|0.899|0.939	0.002	72|58|71	0.696|0.003|0.008	0.98	1.024|0.948|0.981	0.001	69|61|70	0.681|0.115|0.652	1.23	1.298|1.251|1.138	0.007	71|62|73	0.002|0.003|0.003	1.14	1.149|1.170|1.091	0.002	70|61|70	0.002|0.002|0.002	0.99	0.974|0.994|0.993	0	72|62|70	0.704|0.938|0.920	0.85	0.849|0.837|0.875	0	73|59|71	0.002|0.003|0.002	0.85	0.853|0.826|0.864	0	73|58|69	0.002|0.002|0.002	0.87	0.888|0.849|0.881	0	70|62|74	0.004|0.005|0.004	0.87	0.883|0.848|0.879	0	72|57|72
CotAD_40114	locus=scaffold2005.1:197597:199521:+ [translate_table: standard]	20359.6	3|6|3	11|12|10	-/-/-	0.97	1.083|0.914|0.909	0.01	9|12|10	0.398|0.499|0.602	1.02	0.984|1.084|0.999	0.003	11|12|10	0.930|0.559|0.998	1.28	1.277|1.140|1.415	0.019	11|12|9	0.016|0.437|0.042	1.07	1.079|1.033|1.089	0.001	10|12|9	0.150|0.871|0.462	0.97	1.064|0.894|0.964	0.007	10|11|10	0.305|0.134|0.856	0.83	0.875|0.792|0.817	0.002	11|12|10	0.184|0.117|0.138	0.88	0.894|0.854|0.900	0.001	10|12|10	0.077|0.030|0.564	0.84	0.780|0.874|0.860	0.003	11|12|10	0.015|0.366|0.279	0.9	0.801|0.935|0.950	0.007	10|12|10
CotAD_37648	locus=At_chr6:11008169:11009903:+ [translate_table: standard]	11486.9	5|5|5	28|39|30	-/-/-	1.15	1.189|1.221|1.033	0.01	28|38|29	0.002|0.003|0.665	1.18	1.178|1.221|1.152	0.001	28|37|30	0.009|0.004|0.009	1.23	1.265|1.057|1.374	0.026	28|38|30	0.016|0.558|0.003	1.14	1.183|1.109|1.142	0.001	28|39|28	0.002|0.063|0.003	1.01	1.066|1.025|0.929	0.005	28|36|28	0.248|0.784|0.076	0.93	0.934|1.056|0.809	0.015	28|38|30	0.237|0.474|0.002	0.92	0.910|0.987|0.877	0.003	28|39|28	0.078|0.912|0.028	0.91	0.872|0.991|0.862	0.005	28|37|30	0.035|0.927|0.004	0.9	0.847|0.937|0.928	0.002	26|39|30
CotAD_75542	locus=At_chr12:82453733:82454224:+ [translate_table: standard]	18118.8	9|7|8	15|17|24	CotAD_30655/CotAD_30655/CotAD_30655	0.99	0.972|1.008|0.979	0	15|17|24	0.743|0.973|0.862	1.04	1.056|1.035|1.037	0	14|16|23	0.623|0.714|0.691	1.29	1.402|1.217|1.251	0.01	15|17|23	0.006|0.045|0.009	1.15	1.205|1.099|1.133	0.003	15|17|22	0.118|0.232|0.003	0.95	0.908|1.008|0.930	0.003	15|17|24	0.134|0.969|0.550	0.95	0.884|0.988|0.979	0.003	14|17|24	0.139|0.944|0.853	0.98	0.893|1.034|0.999	0.005	15|17|23	0.238|0.806|0.992	0.97	0.900|0.973|1.026	0.004	14|17|23	0.299|0.804|0.845	1.01	0.993|1.014|1.012	0	15|17|22
CotAD_23959	locus=Dt_chr4:11055366:11058142:+ [translate_table: standard]	39983.3	5|6|7	10|20|15	CotAD_39242/CotAD_39242/CotAD_39242	0.92	0.833|0.985|0.944	0.006	9|20|15	0.010|0.939|0.661	0.86	0.831|0.824|0.926	0.003	9|18|15	0.108|0.004|0.436	1.37	1.702|1.314|1.085	0.097	9|20|15	0.016|0.010|0.559	1.01	0.961|1.022|1.059	0.002	9|20|15	0.851|0.860|0.678	0.94	0.844|0.983|1.002	0.007	10|20|15	0.205|0.925|0.990	0.96	0.846|0.949|1.072	0.013	10|20|15	0.019|0.651|0.309	1.07	1.058|1.046|1.099	0.001	9|20|15	0.654|0.675|0.280	1.01	0.992|0.962|1.070	0.003	8|20|15	0.963|0.675|0.576	1.1	1.157|1.058|1.079	0.003	10|20|10
CotAD_59183	locus=Dt_chr13:18434537:18436504:- [translate_table: standard]	19603.3	14|13|13	88|63|67	-/-/-	1.06	1.076|1.121|0.971	0.006	82|62|67	0.002|0.004|0.702	1.11	1.171|1.103|1.060	0.003	86|62|67	0.003|0.004|0.071	1.33	1.367|1.415|1.196	0.013	84|63|66	0.002|0.003|0.003	1.19	1.336|1.130|1.099	0.017	86|58|63	0.002|0.002|0.002	1	0.973|1.077|0.952	0.004	87|63|65	0.586|0.011|0.198	0.91	0.926|0.933|0.882	0.001	87|62|66	0.004|0.161|0.002	0.91	0.819|1.029|0.869	0.012	87|60|65	0.002|0.480|0.002	0.9	0.946|0.860|0.907	0.002	85|62|64	0.083|0.005|0.004	0.9	0.842|0.935|0.938	0.003	86|61|65
CotAD_29882	locus=At_chr4:89216255:89218080:- [translate_table: standard]	43784.2	2|2|2	6|5|4	-/-/-	1.14	0.979|1.458|0.989	0.075	6|4|4	0.892|0.006|0.957	0.82	0.753|0.996|0.714	0.023	6|3|3	0.264|0.986|0.013	1.64	1.913|1.231|1.778	0.13	6|4|4	0.025|0.387|0.021	1.2	1.105|1.188|1.309	0.011	6|5|3	0.441|0.196|0.049	1.07	1.036|1.171|1.007	0.008	6|4|4	0.880|0.231|0.974	0.86	0.720|1.152|0.711	0.064	6|5|4	0.052|0.728|0.036	1.05	1.009|1.202|0.943	0.018	6|5|4	0.958|0.125|0.778	0.78	0.695|0.940|0.711	0.019	6|5|4	0.117|0.911|0.041	0.96	0.966|0.990|0.938	0.001	6|5|4
CotAD_34911	locus=scaffold854.1:113876:115214:+ [translate_table: standard]	17742.7	4|4|5	221|223|234	-/-/-	0.89	0.881|0.943|0.859	0.002	217|204|223	0.002|0.003|0.002	1.06	0.995|1.123|1.058	0.004	210|217|221	0.940|0.004|0.004	1.18	1.302|1.043|1.201	0.017	208|210|224	0.002|0.161|0.003	1.16	1.249|1.045|1.188	0.011	209|219|229	0.002|0.089|0.002	0.89	0.902|0.855|0.915	0.001	214|220|229	0.004|0.004|0.004	0.84	0.801|0.902|0.829	0.003	218|216|220	0.002|0.003|0.002	0.81	0.754|0.867|0.822	0.003	208|215|223	0.002|0.002|0.002	0.96	0.903|1.070|0.920	0.008	220|211|226	0.004|0.005|0.004	0.93	0.867|1.020|0.891	0.007	201|219|218
CotAD_49666	locus=At_chr6:48260774:48261181:+ [translate_table: standard]	11427.6	1|1|1	5|10|11	-/-/-	1.05	1.016|1.339|0.801	0.073	5|9|10	0.949|0.003|0.002	1.17	1.279|1.192|1.053	0.013	5|10|10	0.350|0.018|0.178	1.69	2.020|1.011|2.036	0.345	4|10|11	0.002|0.958|0.003	1.13	1.540|0.939|0.923	0.124	5|10|11	0.069|0.249|0.107	0.9	0.840|1.087|0.767	0.028	5|7|11	0.501|0.209|0.004	0.96	0.818|1.403|0.661	0.153	5|10|10	0.208|0.003|0.002	0.92	0.698|1.205|0.848	0.068	5|10|10	0.021|0.006|0.005	1.06	0.980|1.313|0.887	0.05	3|10|11	0.957|0.005|0.006	1.04	0.879|1.126|1.102	0.019	4|10|11
CotAD_52113	locus=At_chr6:54541025:54543499:- [translate_table: standard]	32392.1	2|2|2	7|11|13	-/-/-	1.46	1.710|1.480|1.201	0.065	5|10|9	0.039|0.262|0.016	1.34	1.475|1.395|1.162	0.026	6|10|11	0.223|0.268|0.139	1.61	1.917|1.270|1.640	0.105	7|10|13	0.034|0.595|0.039	1.23	1.393|1.239|1.046	0.03	6|10|11	0.259|0.273|0.672	1.08	1.163|1.038|1.033	0.005	6|11|13	0.337|0.740|0.849	1.05	1.117|1.116|0.909	0.014	6|9|12	0.398|0.462|0.547	1.13	1.102|1.134|1.162	0.001	6|11|13	0.786|0.095|0.258	0.98	0.934|1.091|0.915	0.009	7|9|13	0.696|0.456|0.653	1.02	0.893|1.072|1.089	0.012	7|11|13
CotAD_38410	locus=scaffold787.1:534976:536121:+ [translate_table: standard]	24937.6	8|8|8	77|83|79	CotAD_10494/CotAD_10494/CotAD_10494	0.98	1.064|1.095|0.778	0.031	75|77|78	0.036|0.003|0.002	1.03	1.057|1.017|1.013	0.001	74|82|77	0.269|0.809|0.851	1.27	1.364|1.304|1.140	0.013	72|78|74	0.002|0.003|0.005	1.21	1.423|1.039|1.158	0.039	74|80|76	0.002|0.287|0.002	0.95	0.985|0.971|0.883	0.003	74|80|78	0.841|0.490|0.004	0.97	0.980|1.051|0.880	0.007	69|77|78	0.627|0.240|0.002	0.83	0.743|0.978|0.781	0.016	70|82|78	0.002|0.566|0.002	1.04	1.021|1.083|1.011	0.002	77|78|79	0.787|0.066|0.893	0.89	0.769|1.009|0.891	0.014	76|83|79
CotAD_05667	locus=At_chr9:84451644:84454055:- [translate_table: standard]	51262.6	7|8|6	29|36|26	-/-/-	1.01	0.993|0.997|1.044	0.001	27|36|25	0.938|0.981|0.440	1	1.031|0.989|0.993	0.001	29|36|26	0.810|0.912|0.941	1.33	1.423|1.265|1.312	0.007	28|36|26	0.002|0.003|0.003	1.19	1.190|1.086|1.296	0.011	29|34|25	0.002|0.093|0.002	1.05	0.998|1.040|1.119	0.004	29|35|26	0.993|0.403|0.006	0.88	0.803|0.908|0.939	0.005	29|34|26	0.002|0.007|0.348	0.99	0.939|1.023|1.019	0.002	28|32|23	0.400|0.549|0.846	0.82	0.770|0.841|0.837	0.002	27|34|26	0.004|0.005|0.004	0.91	0.914|0.959|0.860	0.002	29|34|25
CotAD_52136	locus=At_chr6:6807131:6812205:+ [translate_table: standard]	114006	14|28|29	26|64|68	-/-/-	1.01	0.966|0.887|1.189	0.025	26|67|67	0.755|0.003|0.002	0.91	0.844|0.926|0.959	0.004	26|67|66	0.003|0.035|0.321	1.23	1.250|1.338|1.102	0.014	25|64|65	0.035|0.003|0.118	1.05	1.025|1.005|1.116	0.004	26|66|67	0.825|0.952|0.002	1.02	0.997|0.962|1.092	0.005	26|67|67	0.989|0.481|0.009	0.96	0.900|0.865|1.117	0.019	26|67|66	0.200|0.003|0.009	1.04	1.076|1.009|1.045	0.001	25|67|64	0.358|0.902|0.395	0.94	0.902|0.902|1.010	0.004	26|67|67	0.109|0.020|0.909	1.04	1.086|1.035|0.995	0.002	26|66|66
CotAD_42859	locus=scaffold2162.1:62924:64615:- [translate_table: standard]	45558.9	3|3|3	24|25|22	-/-/-	0.91	0.885|0.972|0.869	0.003	24|25|20	0.254|0.891|0.004	1.02	1.014|1.006|1.037	0	24|25|21	0.966|0.968|0.467	1.18	1.267|1.032|1.249	0.017	24|25|19	0.002|0.930|0.003	1.18	1.231|1.112|1.189	0.004	24|25|19	0.002|0.314|0.002	0.81	0.811|0.817|0.811	0	23|24|21	0.006|0.004|0.009	0.74	0.724|0.749|0.737	0	24|23|19	0.002|0.007|0.002	0.71	0.661|0.744|0.728	0.002	24|25|22	0.002|0.011|0.002	0.93	0.948|0.903|0.943	0.001	23|22|21	0.516|0.064|0.513	0.88	0.848|0.906|0.883	0.001	24|25|19
CotAD_20699	locus=At_chr9:47411578:47415201:- [translate_table: standard]	57961.8	4|-|3	11|-|12	CotAD_28679/-/CotAD_28679	0.9	0.804|-|1.005	-	11|-|11	0.207|-|0.976	1	1.045|-|0.946	-	9|-|12	0.515|-|0.706	1.52	1.669|-|1.373	-	10|-|12	0.002|-|0.028	0.86	0.859|-|0.855	-	11|-|11	0.034|-|0.127	0.89	0.803|-|0.980	-	10|-|11	0.117|-|0.897	0.94	0.868|-|1.007	-	11|-|11	0.398|-|0.969	1.09	1.003|-|1.171	-	10|-|12	0.991|-|0.050	1.02	1.010|-|1.025	-	11|-|12	0.961|-|0.917	1.19	1.226|-|1.159	-	11|-|12
CotAD_18970	locus=Dt_chr12:17384681:17386290:+ [translate_table: standard]	28939.9	10|9|10	24|37|33	-/-/-	0.94	0.937|0.970|0.911	0.001	24|36|32	0.455|0.853|0.015	1	1.039|0.951|1.008	0.002	23|36|33	0.683|0.331|0.957	1.18	1.296|1.018|1.223	0.021	24|37|32	0.002|0.920|0.009	1.03	0.953|1.119|1.008	0.007	23|37|33	0.328|0.010|0.920	0.93	0.854|0.953|0.970	0.004	23|36|33	0.083|0.594|0.732	0.95	0.898|1.021|0.918	0.004	23|37|30	0.093|0.888|0.011	0.95	0.983|0.905|0.970	0.002	24|33|33	0.865|0.025|0.693	1.02	1.027|1.054|0.990	0.001	23|37|32	0.839|0.683|0.930	1.04	1.164|0.953|1.000	0.012	23|36|32
CotAD_63576	locus=At_chr11:60478230:60490736:- [translate_table: standard]	35344.1	1|1|1	2|9|6	-/-/-	0.95	0.743|0.819|1.281	0.085	2|9|6	0.263|0.050|0.012	0.78	0.623|0.868|0.846	0.018	2|7|6	0.075|0.091|0.019	1.83	2.295|1.270|1.916	0.269	2|9|6	0.034|0.033|0.003	1.11	1.160|0.904|1.266	0.035	2|9|6	0.727|0.273|0.002	1.14	0.977|1.120|1.320	0.03	2|9|6	0.976|0.193|0.013	0.83	0.617|0.896|0.980	0.036	2|9|6	0.081|0.244|0.921	1.01	0.827|1.047|1.156	0.028	2|9|6	0.635|0.793|0.133	0.71	0.629|0.765|0.721	0.005	2|8|5	0.132|0.005|0.006	0.88	0.841|0.923|0.877	0.002	2|9|6
CotAD_38928	locus=scaffold306.1:694349:696544:+ [translate_table: standard]	21401.1	3|3|3	12|11|12	CotAD_01140/CotAD_01140/CotAD_01140	1	1.063|1.009|0.943	0.004	11|11|12	0.672|0.964|0.610	0.96	0.966|0.941|0.982	0	11|10|12	0.851|0.229|0.917	1.26	1.265|1.224|1.298	0.001	12|11|12	0.034|0.109|0.042	1.18	1.414|1.139|0.986	0.047	12|11|10	0.002|0.095|0.871	1.07	1.123|1.154|0.925	0.015	12|10|12	0.347|0.103|0.532	1.01	1.092|1.072|0.854	0.017	12|11|12	0.371|0.240|0.065	0.87	0.791|0.994|0.835	0.011	12|11|12	0.040|0.942|0.058	0.93	0.966|0.906|0.932	0.001	12|10|12	0.821|0.211|0.314	0.82	0.693|0.858|0.913	0.013	12|10|12
CotAD_33053	locus=At_chr13:90830699:90832727:- [translate_table: standard]	66287.8	23|22|24	73|59|79	-/-/-	1.04	1.007|0.999|1.110	0.004	73|55|77	0.914|0.992|0.002	0.89	0.899|0.887|0.879	0	72|59|79	0.005|0.004|0.004	1.33	1.398|1.323|1.261	0.005	69|56|79	0.002|0.003|0.003	1.17	1.085|1.222|1.189	0.005	72|56|76	0.056|0.002|0.002	1.03	0.977|0.999|1.118	0.006	72|56|77	0.721|0.989|0.004	0.92	0.905|0.890|0.960	0.001	73|55|74	0.015|0.024|0.188	1.06	1.098|0.981|1.090	0.004	72|56|75	0.004|0.815|0.002	0.9	0.919|0.900|0.890	0	70|54|77	0.018|0.005|0.004	1.02	1.104|0.974|0.984	0.005	72|49|78
CotAD_11554	locus=scaffold189.1:654709:659498:- [translate_table: standard]	25864.1	6|6|5	36|20|32	-/-/-	0.89	0.840|0.982|0.856	0.006	35|20|31	0.002|0.924|0.002	0.98	0.899|1.033|1.020	0.005	36|18|32	0.124|0.498|0.870	1.26	1.357|1.240|1.187	0.008	36|18|32	0.002|0.011|0.022	1.06	1.104|1.044|1.023	0.002	30|19|31	0.004|0.417|0.645	0.89	0.875|0.926|0.859	0.001	35|20|31	0.004|0.351|0.004	0.79	0.693|0.891|0.777	0.01	36|19|32	0.002|0.161|0.002	0.8	0.689|0.921|0.800	0.013	32|20|32	0.002|0.259|0.002	0.89	0.792|0.954|0.924	0.007	36|20|31	0.004|0.772|0.076	0.91	0.828|0.975|0.936	0.006	36|19|32
CotAD_49173	locus=scaffold1852.1:88269:90363:- [translate_table: standard]	30541	5|6|5	23|24|19	-/-/-	0.85	0.881|0.853|0.823	0.001	22|24|19	0.064|0.004|0.012	1.03	1.002|1.018|1.058	0.001	19|24|18	0.985|0.867|0.266	1.35	1.367|1.272|1.396	0.004	22|23|17	0.002|0.003|0.003	1.22	1.365|1.173|1.114	0.017	21|23|17	0.002|0.002|0.032	0.73	0.694|0.776|0.707	0.002	23|23|19	0.004|0.004|0.004	0.61	0.578|0.631|0.608	0.001	23|24|19	0.002|0.003|0.002	0.67	0.591|0.694|0.730	0.005	23|24|17	0.002|0.002|0.002	0.88	0.858|0.883|0.892	0	23|21|19	0.007|0.007|0.106	0.92	0.867|0.920|0.976	0.003	23|23|19
CotAD_21534	locus=Dt_chr9:27960536:27961604:- [translate_table: standard]	25955.3	5|6|8	34|30|36	-/-/-	0.9	0.857|0.887|0.954	0.002	27|28|33	0.002|0.166|0.171	0.99	0.977|1.014|0.976	0	33|24|35	0.854|0.703|0.845	1.38	1.560|1.208|1.387	0.031	34|27|36	0.002|0.005|0.008	0.98	0.920|1.060|0.949	0.005	32|29|33	0.071|0.192|0.204	0.96	0.915|0.973|0.979	0.001	33|29|36	0.335|0.836|0.803	0.89	0.818|0.940|0.905	0.004	32|27|36	0.002|0.600|0.116	0.97	1.014|0.863|1.025	0.008	29|28|33	0.858|0.017|0.740	0.92	0.902|0.898|0.959	0.001	34|30|35	0.335|0.298|0.647	0.99	1.044|0.882|1.052	0.009	33|30|34
CotAD_01327	locus=Dt_chr10:12335974:12338908:- [translate_table: standard]	52717.9	3|2|3	4|3|4	-/-/-	1.02	0.920|1.149|0.994	0.014	3|3|4	0.690|0.587|0.988	0.84	0.651|0.816|1.056	0.041	4|3|3	0.003|0.665|0.831	1.67	1.840|1.358|1.806	0.072	3|3|4	0.021|0.309|0.005	1.16	1.199|1.158|1.120	0.002	4|3|4	0.223|0.452|0.300	1.19	1.178|1.352|1.044	0.024	4|3|4	0.269|0.336|0.914	0.99	0.889|1.261|0.827	0.055	4|3|4	0.805|0.302|0.518	1	0.905|1.159|0.931	0.02	4|3|4	0.569|0.443|0.703	0.82	0.758|0.905|0.794	0.006	4|3|4	0.318|0.729|0.191	0.85	0.743|0.841|0.974	0.013	3|3|3
CotAD_67025	locus=At_chr1:54821790:54823978:+ [translate_table: standard]	40695.8	11|9|9	80|91|77	-/CotAD_09246/CotAD_09246	0.98	0.933|0.908|1.110	0.012	80|88|73	0.186|0.093|0.002	0.89	0.814|0.961|0.884	0.005	78|90|76	0.003|0.311|0.004	1.23	1.344|1.101|1.245	0.015	78|88|75	0.002|0.072|0.003	1.1	1.092|1.044|1.173	0.004	74|88|76	0.005|0.321|0.002	1.08	1.091|1.078|1.073	0	79|90|76	0.028|0.035|0.056	0.92	0.858|0.959|0.932	0.003	79|89|69	0.002|0.562|0.061	0.96	1.002|0.942|0.935	0.001	75|88|68	0.978|0.101|0.009	0.85	0.790|0.903|0.856	0.003	78|89|74	0.004|0.020|0.004	0.88	0.891|0.852|0.888	0	78|90|76
CotAD_51293	locus=Dt_chr4:27155695:27157521:+ [translate_table: standard]	43731.2	3|3|3	27|26|34	-/-/-	1.09	1.026|0.990|1.245	0.019	27|26|34	0.832|0.958|0.009	1	0.984|1.036|0.984	0.001	23|26|33	0.873|0.660|0.898	1.33	1.586|1.046|1.371	0.074	24|24|34	0.002|0.585|0.008	1.17	1.099|1.268|1.148	0.008	27|24|34	0.110|0.002|0.004	1	0.964|0.929|1.104	0.009	24|25|34	0.540|0.192|0.249	0.88	0.847|0.925|0.874	0.002	27|25|33	0.026|0.221|0.085	1	1.009|0.891|1.091	0.01	27|25|34	0.946|0.021|0.407	0.87	0.841|0.991|0.792	0.011	27|26|33	0.011|0.944|0.004	0.95	0.969|0.945|0.934	0	26|20|32
CotAD_25402	locus=scaffold149.1:588867:591189:+ [translate_table: standard]	36235.4	3|4|6	10|12|20	CotAD_31068/CotAD_31068/CotAD_31068	0.87	0.824|0.875|0.910	0.002	10|12|20	0.407|0.639|0.272	1.11	1.074|1.102|1.151	0.002	10|11|20	0.603|0.385|0.071	1.39	1.604|1.226|1.350	0.037	8|11|19	0.002|0.107|0.005	0.95	1.066|0.824|0.962	0.015	10|12|20	0.870|0.113|0.459	0.83	0.801|0.874|0.801	0.002	10|12|19	0.335|0.504|0.004	0.79	0.674|0.862|0.819	0.01	10|11|20	0.049|0.434|0.009	0.91	0.847|1.042|0.836	0.013	9|11|19	0.052|0.885|0.022	0.94	0.843|0.926|1.050	0.011	8|11|19	0.027|0.498|0.623	1.12	1.113|1.187|1.067	0.004	10|11|20
CotAD_23462	locus=At_chr8:40580811:40582319:+ [translate_table: standard]	20242.6	4|4|5	10|11|13	-/-/-	1.1	1.141|1.136|1.032	0.004	10|9|13	0.302|0.334|0.896	1.09	1.110|1.082|1.066	0	10|10|7	0.533|0.189|0.345	1.33	1.280|1.280|1.435	0.008	10|11|11	0.316|0.034|0.003	1.19	1.334|1.078|1.157	0.017	10|11|12	0.005|0.579|0.027	0.94	0.977|0.969|0.874	0.003	10|11|13	0.958|0.913|0.182	0.83	0.887|0.866|0.740	0.006	10|11|12	0.419|0.196|0.011	0.88	0.856|0.967|0.825	0.006	8|11|12	0.046|0.867|0.040	0.86	0.904|0.886|0.800	0.003	10|11|13	0.711|0.503|0.040	0.93	0.872|0.986|0.930	0.003	10|11|12
CotAD_07949	locus=scaffold104.1:1531177:1531746:+ [translate_table: standard]	19935.6	4|4|4	31|25|33	-/-/-	1.21	1.119|1.478|1.034	0.056	29|20|32	0.046|0.003|0.729	1.28	1.238|1.190|1.415	0.014	28|23|25	0.003|0.004|0.004	1.56	1.669|1.657|1.359	0.031	31|23|33	0.002|0.003|0.013	1.48	1.961|0.962|1.520	0.251	26|25|31	0.002|0.820|0.002	0.9	0.843|1.027|0.832	0.012	29|25|32	0.004|0.876|0.004	0.85	0.756|0.991|0.813	0.015	30|25|30	0.002|0.966|0.002	0.87	0.649|1.168|0.786	0.072	30|25|30	0.002|0.021|0.002	0.95	0.882|0.972|0.987	0.003	29|25|32	0.009|0.897|0.899	0.94	0.763|1.121|0.924	0.032	28|25|31
CotAD_23190	locus=scaffold326.1:639928:641455:+ [translate_table: standard]	25560.9	7|6|3	24|34|5	CotAD_55402;CotAD_07253/CotAD_55402;CotAD_07253/CotAD_55402;CotAD_07253	1.02	0.999|1.065|1.008	0.001	22|32|4	0.993|0.603|0.971	0.89	0.988|0.972|0.725	0.022	21|33|5	0.925|0.726|0.198	1.35	1.318|1.018|1.721	0.124	22|33|5	0.002|0.932|0.021	1.16	1.059|1.107|1.316	0.019	24|31|4	0.651|0.009|0.037	1.09	1.048|1.044|1.189	0.007	22|33|4	0.623|0.743|0.141	0.86	0.853|0.985|0.737	0.015	22|33|5	0.009|0.930|0.018	0.99	1.020|1.002|0.936	0.002	22|32|4	0.803|0.991|0.731	0.78	0.777|0.968|0.584	0.037	23|34|5	0.004|0.822|0.028	0.9	0.914|0.980|0.811	0.007	24|31|5
CotAD_31172	locus=At_chr9:57893952:57895665:- [translate_table: standard]	26931.1	2|2|2	5|4|7	-/-/-	1.06	0.826|1.466|0.873	0.127	3|4|7	0.519|0.186|0.047	1.04	0.900|1.022|1.190	0.021	5|4|7	0.835|0.961|0.168	1.59	1.998|1.128|1.640	0.191	4|3|7	0.021|0.827|0.042	1.08	1.010|1.062|1.167	0.006	4|4|7	0.990|0.880|0.329	0.93	0.856|1.003|0.932	0.005	3|4|7	0.632|0.989|0.439	0.73	0.653|0.923|0.616	0.028	4|3|7	0.051|0.843|0.011	0.81	0.653|1.029|0.741	0.039	3|4|7	0.196|0.949|0.006	0.86	0.833|1.055|0.688	0.034	5|4|7	0.647|0.921|0.162	0.89	0.832|1.037|0.810	0.016	4|4|7
CotAD_16089	locus=scaffold154.1:1397065:1399653:- [translate_table: standard]	24471.4	2|2|2	18|13|19	-/-/-	1.12	1.013|1.320|1.036	0.029	16|13|18	0.908|0.162|0.704	1.09	1.145|1.027|1.110	0.004	18|13|19	0.059|0.874|0.210	1.46	1.709|1.353|1.331	0.045	18|13|19	0.002|0.023|0.005	1.18	1.322|1.038|1.172	0.02	17|13|19	0.002|0.860|0.031	0.98	0.868|1.205|0.867	0.038	16|9|19	0.062|0.007|0.059	0.93	0.836|1.077|0.862	0.017	18|13|19	0.086|0.670|0.056	0.88	0.779|1.042|0.824	0.02	17|13|19	0.002|0.887|0.057	0.95	0.894|0.923|1.018	0.004	18|12|19	0.359|0.450|0.930	0.95	0.903|0.959|0.983	0.002	17|11|19
CotAD_71968	locus=scaffold4644.1:20773:25991:+ [translate_table: standard]	64066.7	18|19|18	38|43|41	-/-/-	1.05	1.062|0.992|1.095	0.003	37|42|41	0.379|0.959|0.078	0.98	0.990|0.955|0.983	0	35|42|40	0.912|0.233|0.812	1.17	1.212|1.206|1.092	0.005	36|43|41	0.002|0.007|0.269	1.14	1.142|1.158|1.117	0	38|43|41	0.007|0.005|0.009	1.02	1.026|1.015|1.006	0	33|43|39	0.669|0.871|0.953	0.93	0.955|0.889|0.943	0.001	38|42|38	0.515|0.014|0.166	0.98	1.004|0.947|0.981	0.001	38|42|40	0.961|0.339|0.766	0.91	0.915|0.892|0.924	0	38|41|38	0.135|0.010|0.075	0.94	0.963|0.907|0.956	0.001	37|42|39
CotAD_47795	locus=Dt_chr10:37176287:37176967:+ [translate_table: standard]	25238.3	1|1|1	8|6|7	CotAD_45184/CotAD_45184/CotAD_45184	1.16	1.161|1.359|0.966	0.039	7|4|7	0.043|0.038|0.763	1.09	1.010|1.107|1.162	0.006	7|6|7	0.944|0.441|0.067	1.75	2.299|1.496|1.460	0.225	8|4|7	0.002|0.047|0.297	1.38	1.993|0.930|1.210	0.304	8|6|7	0.002|0.434|0.067	1.05	1.002|1.287|0.854	0.048	7|6|6	0.987|0.218|0.131	0.99	0.827|1.352|0.797	0.097	8|5|7	0.007|0.020|0.055	0.97	0.674|1.517|0.733	0.221	8|6|6	0.002|0.026|0.002	0.93	0.802|0.986|0.991	0.012	6|6|7	0.044|0.949|0.970	0.89	0.649|1.159|0.862	0.066	8|6|6
CotAD_59395	locus=Dt_chr12:22250725:22254900:- [translate_table: standard]	26534.7	3|3|3	17|19|29	-/-/-	1.39	1.146|1.556|1.473	0.047	17|18|29	0.046|0.003|0.002	1.18	0.968|1.315|1.252	0.034	17|19|29	0.611|0.004|0.004	1.29	1.280|1.385|1.213	0.008	17|19|29	0.071|0.003|0.042	1.34	1.727|0.892|1.409	0.178	17|16|28	0.002|0.005|0.002	1	1.051|1.072|0.869	0.012	17|17|28	0.753|0.230|0.004	0.97	0.898|1.068|0.945	0.008	17|17|27	0.250|0.612|0.133	0.94	0.680|1.348|0.792	0.128	17|17|28	0.002|0.002|0.002	0.97	0.855|0.937|1.107	0.017	17|19|29	0.032|0.729|0.026	0.92	0.648|1.209|0.912	0.079	17|19|29
CotAD_68796	locus=At_chr4:34070722:34071245:- [translate_table: standard]	12412.5	1|2|2	5|10|7	-/-/-	1.04	1.298|1.078|0.738	0.08	5|9|6	0.009|0.797|0.016	1.2	1.353|1.073|1.181	0.02	3|10|6	0.088|0.405|0.624	1.3	1.458|1.378|1.053	0.046	4|9|5	0.048|0.003|0.810	1.21	1.614|1.087|0.932	0.128	4|8|6	0.002|0.254|0.488	0.88	0.923|0.900|0.807	0.004	5|10|6	0.845|0.620|0.311	1.02	1.018|1.102|0.952	0.006	5|9|6	0.927|0.548|0.896	0.82	0.714|0.948|0.812	0.014	5|10|7	0.122|0.791|0.324	1.16	1.087|1.198|1.193	0.004	5|7|6	0.660|0.048|0.301	0.93	0.774|1.046|0.977	0.02	5|10|6
CotAD_68653	locus=scaffold4993.1:21956:24961:+ [translate_table: standard]	57134.5	2|2|2	13|8|10	-/-/-	1.27	1.031|1.670|1.108	0.122	13|7|10	0.853|0.003|0.152	1	1.112|0.852|1.030	0.018	12|7|8	0.214|0.011|0.807	1.35	1.543|1.002|1.491	0.089	13|7|9	0.014|0.997|0.032	0.98	0.845|1.078|1.003	0.014	12|7|10	0.008|0.293|0.991	1.12	0.891|1.273|1.194	0.041	10|7|10	0.081|0.007|0.006	1.21	0.995|1.643|1.002	0.138	13|8|9	0.982|0.003|0.994	1.49	1.392|1.674|1.417	0.024	13|7|9	0.002|0.002|0.002	1.08	1.061|1.324|0.865	0.053	12|7|10	0.736|0.005|0.364	1.29	1.393|1.298|1.185	0.011	13|7|9
CotAD_63659	locus=scaffold1668.1:335551:340318:+ [translate_table: standard]	46142.6	15|12|13	43|51|51	-/-/-	0.96	0.995|0.973|0.917	0.002	42|47|50	0.962|0.661|0.032	1.01	1.041|0.991|1.011	0.001	43|51|50	0.627|0.944|0.887	1.28	1.398|1.338|1.100	0.025	41|50|49	0.002|0.003|0.096	1.16	1.265|1.105|1.107	0.008	41|48|49	0.002|0.035|0.002	0.95	0.918|0.969|0.965	0.001	41|51|49	0.035|0.692|0.536	0.84	0.815|0.815|0.881	0.001	43|51|51	0.002|0.003|0.009	0.9	0.856|0.934|0.904	0.002	42|51|48	0.004|0.265|0.008	0.89	0.891|0.857|0.909	0.001	43|50|50	0.042|0.007|0.008	0.94	0.932|0.963|0.936	0	42|51|49
CotAD_34035	locus=At_chr5:50783990:50786756:+ [translate_table: standard]	40394	4|6|6	17|22|15	-/-/-	0.98	1.047|0.964|0.919	0.004	16|22|15	0.687|0.790|0.409	1.02	1.072|0.972|1.008	0.003	17|21|15	0.656|0.721|0.972	1.27	1.373|1.252|1.195	0.008	17|22|15	0.002|0.049|0.013	1.14	1.092|1.180|1.141	0.002	17|22|15	0.339|0.002|0.085	1.01	1.002|1.050|0.979	0.001	15|22|14	0.992|0.671|0.874	0.9	0.923|0.913|0.865	0.001	15|22|15	0.403|0.512|0.065	1.01	1.068|1.010|0.961	0.003	17|20|15	0.492|0.885|0.658	0.91	0.977|0.834|0.917	0.005	17|21|15	0.922|0.117|0.228	1.02	1.134|0.919|1.013	0.012	17|22|13
CotAD_01427	locus=Dt_chr9:61413308:61415576:+ [translate_table: standard]	11257.5	2|2|2	20|13|12	-/-/-	1.07	1.094|1.248|0.855	0.039	20|13|10	0.069|0.011|0.008	1.11	0.998|1.105|1.231	0.014	19|12|10	0.985|0.128|0.013	1.42	1.538|1.498|1.230	0.028	20|13|12	0.002|0.005|0.114	1.22	1.363|1.143|1.153	0.015	20|13|12	0.002|0.189|0.048	0.96	0.969|1.050|0.856	0.009	20|13|11	0.719|0.689|0.240	0.94	0.884|1.152|0.797	0.034	20|10|12	0.030|0.019|0.023	0.9	0.807|1.106|0.788	0.032	20|13|10	0.002|0.369|0.003	0.97	0.927|0.986|0.992	0.001	19|13|12	0.182|0.960|0.978	0.96	0.798|1.039|1.030	0.019	16|13|11
CotAD_39724	locus=At_chr9:51191000:51193184:+ [translate_table: standard]	46267	1|2|2	14|10|13	-/-/-	1.04	0.947|0.990|1.198	0.018	13|9|13	0.543|0.934|0.026	0.87	0.863|0.863|0.895	0	14|10|13	0.138|0.333|0.175	1.43	1.767|1.062|1.466	0.125	14|10|13	0.002|0.901|0.017	1.13	1.114|1.062|1.203	0.005	14|8|12	0.078|0.320|0.030	1.11	1.036|1.136|1.163	0.004	13|10|10	0.629|0.093|0.009	0.95	0.843|1.054|0.949	0.011	14|8|12	0.016|0.570|0.545	1.17	1.170|1.120|1.225	0.003	13|9|11	0.025|0.140|0.009	0.86	0.838|0.883|0.861	0.001	12|9|13	0.015|0.189|0.140	1.03	1.086|0.948|1.052	0.005	11|9|12
CotAD_64995	locus=Dt_chr1:45213387:45215690:+ [translate_table: standard]	29516.3	9|10|9	53|52|39	-/-/-	1.07	1.086|1.143|0.978	0.007	49|50|39	0.019|0.003|0.665	0.95	1.000|0.966|0.880	0.004	53|52|38	0.999|0.471|0.004	1.31	1.466|1.035|1.438	0.058	53|51|39	0.002|0.653|0.003	1.09	1.098|1.107|1.068	0	50|52|39	0.004|0.009|0.131	1.05	0.987|1.043|1.115	0.004	50|52|38	0.881|0.546|0.004	0.9	0.833|1.050|0.803	0.018	51|50|33	0.002|0.331|0.002	1.03	0.975|1.085|1.041	0.003	51|47|39	0.683|0.002|0.515	0.86	0.878|0.992|0.712	0.02	53|51|37	0.033|0.941|0.004	0.98	1.001|1.004|0.935	0.002	53|52|38
CotAD_52971	locus=Dt_chr11:13430209:13431894:+ [translate_table: standard]	35546.7	9|8|5	17|14|10	-/CotAD_38959/CotAD_38959	0.99	1.069|0.902|0.994	0.007	17|14|10	0.648|0.433|0.986	1.32	1.469|1.219|1.282	0.017	17|14|9	0.003|0.019|0.009	1.14	0.984|1.235|1.197	0.018	17|13|9	0.953|0.147|0.308	1	0.999|0.982|1.026	0	17|14|10	0.997|0.932|0.934	0.95	0.866|1.044|0.929	0.008	17|12|10	0.236|0.659|0.672	0.87	0.866|0.896|0.847	0.001	16|12|10	0.115|0.245|0.290	1.12	1.057|1.161|1.152	0.003	16|13|9	0.764|0.285|0.106	0.92	0.969|0.872|0.922	0.002	15|11|10	0.822|0.101|0.737	1.14	1.165|1.121|1.141	0	17|12|10
CotAD_27751	locus=Dt_chr8:1926069:1926932:+ [translate_table: standard]	23005.4	2|2|2	5|8|6	-/-/-	1.08	1.131|1.160|0.959	0.012	5|8|6	0.379|0.048|0.908	1.34	1.372|1.307|1.347	0.001	4|8|6	0.029|0.046|0.004	1.26	1.256|1.281|1.255	0	3|7|5	0.415|0.108|0.458	1.22	1.276|1.179|1.199	0.003	5|7|6	0.105|0.056|0.120	0.9	0.947|0.949|0.789	0.008	5|8|5	0.848|0.688|0.088	0.86	0.863|1.008|0.712	0.022	5|8|5	0.500|0.986|0.189	0.83	0.794|0.950|0.748	0.011	5|8|5	0.320|0.620|0.061	0.95	0.908|1.007|0.946	0.002	5|7|6	0.649|0.963|0.816	0.93	0.835|0.999|0.963	0.007	5|8|6
CotAD_06563	locus=Dt_chr10:16931902:16934522:+ [translate_table: standard]	39191.2	2|6|2	6|26|7	-/-/-	0.84	0.824|0.983|0.717	0.018	4|26|7	0.098|0.920|0.004	1.31	1.478|1.127|1.331	0.031	6|26|7	0.005|0.007|0.011	0.98	1.051|0.976|0.919	0.004	5|26|7	0.820|0.907|0.666	1.05	1.030|1.037|1.087	0.001	6|26|6	0.896|0.612|0.185	0.8	0.698|0.919|0.794	0.012	6|25|6	0.008|0.371|0.009	1.08	0.997|1.227|1.016	0.016	6|25|5	0.987|0.003|0.912	0.84	0.781|0.931|0.793	0.007	6|25|7	0.018|0.170|0.027	1.32	1.424|1.257|1.275	0.008	6|26|6	0.007|0.012|0.008	1.02	1.112|1.015|0.939	0.008	6|26|6
CotAD_00364	locus=Dt_chr9:66508708:66509325:- [translate_table: standard]	21537.1	3|3|2	33|48|27	CotAD_59460/CotAD_59460/CotAD_59460	1.09	1.058|1.222|0.983	0.015	32|48|26	0.407|0.003|0.917	1.2	1.090|1.232|1.292	0.011	33|48|27	0.410|0.004|0.004	0.95	1.087|0.613|1.157	0.088	31|47|24	0.502|0.003|0.083	1.14	1.027|1.112|1.271	0.015	31|46|26	0.776|0.002|0.002	1.05	1.083|1.067|1.002	0.002	33|48|27	0.696|0.713|0.989	1.12	0.979|1.439|0.933	0.078	27|46|24	0.693|0.003|0.318	1.07	1.069|1.167|0.962	0.011	29|48|26	0.285|0.004|0.792	1.04	0.904|1.261|0.968	0.036	33|48|27	0.475|0.016|0.857	1	0.898|1.086|1.002	0.009	33|48|25
CotAD_31136	locus=At_chr9:57374727:57375323:+ [translate_table: standard]	21975.2	3|4|3	14|11|12	-/-/-	1.12	1.180|1.048|1.124	0.004	13|10|11	0.117|0.576|0.182	1.36	1.511|1.319|1.258	0.017	14|10|10	0.005|0.072|0.011	1.15	0.777|1.446|1.217	0.116	14|11|11	0.370|0.029|0.142	0.94	1.074|0.832|0.920	0.015	14|11|11	0.804|0.155|0.654	0.9	0.875|0.913|0.904	0	13|11|12	0.116|0.563|0.395	0.97	1.082|0.752|1.074	0.035	9|11|11	0.193|0.105|0.435	1.01	0.916|1.077|1.042	0.007	14|10|10	0.772|0.433|0.816	1.09	1.294|0.839|1.146	0.054	14|11|12	0.016|0.455|0.056	1.16	1.088|1.226|1.154	0.005	14|10|12
CotAD_74619	locus=At_chr4:60406967:60412574:+ [translate_table: standard]	76186.5	4|4|3	6|8|8	-/-/-	1.14	1.089|1.146|1.187	0.002	6|7|7	0.718|0.309|0.336	1.35	1.328|1.005|1.716	0.127	6|8|8	0.015|0.983|0.011	1.03	1.151|1.079|0.860	0.023	5|8|8	0.461|0.923|0.698	0.93	0.886|1.030|0.868	0.008	5|6|7	0.406|0.920|0.060	0.96	0.925|1.092|0.849	0.015	5|6|8	0.690|0.287|0.058	1.02	0.980|1.068|1.016	0.002	5|8|6	0.915|0.907|0.923	1.17	1.325|1.107|1.072	0.019	6|7|7	0.055|0.792|0.637	1.1	1.102|0.998|1.188	0.009	6|8|6	0.428|0.997|0.089	1.22	1.337|1.017|1.308	0.031	6|7|7
CotAD_38271	locus=At_chr8:45818805:45819721:+ [translate_table: standard]	22971.4	2|2|2	5|5|6	-/-/-	1.21	1.455|0.938|1.231	0.067	5|5|6	0.174|0.918|0.043	1.24	1.433|1.255|1.028	0.041	4|4|6	0.010|0.038|0.952	1.18	1.045|1.554|0.949	0.106	4|5|6	0.889|0.010|0.865	1.16	1.245|1.251|0.989	0.022	5|5|6	0.332|0.034|0.984	1.03	1.175|0.970|0.950	0.016	5|5|6	0.701|0.916|0.705	0.94	1.173|0.822|0.834	0.04	5|5|5	0.710|0.227|0.058	0.95	1.113|0.799|0.940	0.025	5|4|6	0.798|0.080|0.577	0.89	0.991|0.805|0.868	0.009	5|3|5	0.966|0.367|0.187	0.95	0.941|0.897|0.998	0.003	5|5|6
CotAD_34850	locus=scaffold480.1:427648:428322:- [translate_table: standard]	25243.8	1|2|1	8|2|6	CotAD_34852/CotAD_34852/CotAD_34852	1.07	1.263|0.855|1.082	0.042	8|2|6	0.004|0.798|0.676	2.06	2.077|1.984|2.110	0.004	7|2|6	0.003|0.329|0.004	1.63	1.687|0.947|2.253	0.429	8|2|5	0.027|0.962|0.003	0.98	0.850|1.053|1.042	0.013	8|2|6	0.062|0.920|0.769	0.95	0.929|0.967|0.948	0	7|2|5	0.377|0.963|0.628	1.08	1.051|1.329|0.850	0.058	8|2|6	0.774|0.535|0.068	1.24	1.323|1.093|1.289	0.015	8|2|5	0.053|0.867|0.035	1.13	1.163|1.366|0.874	0.061	7|2|6	0.143|0.458|0.128	1.24	1.351|1.098|1.270	0.017	8|2|6
CotAD_13587	locus=Dt_chr6:12657477:12659802:- [translate_table: standard]	52810.7	2|2|1	2|3|1	-/-/-	1.37	1.077|1.390|1.638	0.079	2|3|1	0.893|0.094|0.295	1.99	1.942|2.105|1.934	0.009	2|3|1	0.019|0.004|0.121	0.96	0.923|0.698|1.247	0.076	2|3|1	0.926|0.190|0.791	1	0.842|1.200|0.946	0.034	2|3|1	0.723|0.330|0.933	0.92	0.713|1.037|1.014	0.033	2|3|1	0.322|0.938|0.984	0.9	0.744|1.169|0.797	0.054	2|3|1	0.438|0.688|0.676	0.94	0.937|0.950|0.946	0	2|3|1	0.912|0.877|0.940	1.01	1.130|1.120|0.789	0.038	2|3|1	0.840|0.677|0.661	1.1	1.439|0.907|0.940	0.089	2|3|1
CotAD_50303	locus=Dt_chr8:528065:528583:- [translate_table: standard]	18383	1|2|2	15|16|15	-/-/-	1.07	1.287|0.922|0.996	0.037	15|15|11	0.004|0.706|0.965	1.24	1.409|1.026|1.279	0.038	14|16|15	0.003|0.911|0.009	0.94	1.007|0.820|0.996	0.011	15|16|14	0.988|0.312|0.979	1.02	1.094|0.930|1.040	0.007	15|16|14	0.502|0.579|0.715	1.07	1.076|1.137|1.009	0.004	14|16|15	0.430|0.061|0.958	1.06	1.037|1.079|1.060	0	12|16|14	0.706|0.662|0.544	1.05	1.035|1.027|1.077	0.001	15|16|15	0.811|0.875|0.641	0.99	1.009|0.947|1.007	0.001	11|14|13	0.931|0.691|0.973	0.98	0.993|0.869|1.076	0.011	15|11|15
CotAD_00437	locus=Dt_chr9:67016742:67021556:- [translate_table: standard]	66932.9	7|7|7	47|49|51	-/-/-	1.15	1.222|1.191|1.036	0.01	45|48|50	0.002|0.003|0.532	1.24	1.322|1.204|1.195	0.005	46|49|46	0.003|0.004|0.004	0.94	0.909|1.011|0.889	0.004	47|49|49	0.082|0.958|0.014	1	0.969|1.053|0.971	0.002	47|48|51	0.646|0.194|0.490	0.97	0.919|0.993|0.990	0.002	46|49|49	0.051|0.938|0.922	1.24	1.302|1.190|1.216	0.003	47|49|50	0.002|0.003|0.002	1.26	1.293|1.259|1.233	0.001	44|49|49	0.002|0.002|0.002	1.25	1.364|1.194|1.195	0.01	47|49|51	0.004|0.005|0.004	1.29	1.360|1.260|1.259	0.003	46|49|51
CotAD_16071	locus=scaffold154.1:1149640:1151874:- [translate_table: standard]	34960.6	4|4|5	14|9|7	-/CotAD_40407/-	1.06	1.012|0.989|1.188	0.012	16|9|8	0.947|0.972|0.014	1.38	1.552|1.221|1.382	0.027	15|8|10	0.003|0.048|0.004	1.15	1.179|1.184|1.088	0.003	14|9|10	0.250|0.243|0.750	1.05	1.037|1.145|0.954	0.009	15|8|10	0.806|0.173|0.389	0.9	0.822|0.945|0.931	0.005	16|9|10	0.022|0.593|0.675	1.05	1.038|1.061|1.055	0	16|8|10	0.860|0.866|0.827	1.06	1.019|1.047|1.102	0.002	15|6|10	0.928|0.655|0.441	1.16	1.328|1.011|1.145	0.025	15|6|10	0.004|0.948|0.340	1.18	1.314|1.045|1.180	0.018	14|8|10
CotAD_30415	locus=Dt_chr4:12017225:12019207:+ [translate_table: standard]	22533.7	2|2|2	12|14|13	-/-/-	1.47	1.248|1.847|1.315	0.108	12|13|11	0.009|0.003|0.005	1.19	1.139|1.253|1.191	0.003	12|14|11	0.264|0.004|0.007	1.05	1.217|0.754|1.184	0.067	10|14|13	0.020|0.015|0.385	1.05	0.998|1.020|1.139	0.006	11|12|13	0.990|0.890|0.191	1.23	1.088|1.448|1.163	0.036	12|13|11	0.592|0.004|0.092	1.36	1.039|1.907|1.132	0.227	12|13|13	0.850|0.003|0.455	1.48	1.279|1.795|1.360	0.077	11|12|10	0.128|0.002|0.002	1.09	0.954|1.345|0.965	0.05	12|13|13	0.756|0.007|0.908	1.15	1.171|1.156|1.136	0	11|12|13
CotAD_44291	locus=Dt_chr9:2804808:2805482:- [translate_table: standard]	26287.1	2|1|2	5|2|3	-/-/-	1.55	1.498|1.919|1.232	0.12	5|2|3	0.002|0.041|0.503	1.31	1.174|1.449|1.295	0.019	6|2|3	0.619|0.202|0.119	1.37	1.974|1.190|0.947	0.288	5|2|3	0.004|0.808|0.914	1.58	1.614|1.745|1.375	0.035	6|2|3	0.114|0.039|0.452	0.98	1.090|0.996|0.842	0.016	6|2|3	0.633|0.996|0.591	1.13	1.121|1.276|0.982	0.022	6|2|3	0.623|0.662|0.958	1.03	1.059|1.031|1.003	0.001	6|2|3	0.833|0.964|0.991	1.16	1.017|1.282|1.179	0.018	6|2|3	0.974|0.585|0.576	1.07	0.973|1.035|1.198	0.014	6|2|3
CotAD_22341	locus=scaffold613.1:468030:470300:+ [translate_table: standard]	28214.4	4|5|4	17|24|17	-/-/-	1.24	1.271|1.114|1.346	0.014	20|26|17	0.002|0.156|0.002	0.98	0.919|1.163|0.856	0.026	19|26|14	0.489|0.237|0.140	1.03	1.160|0.823|1.114	0.033	19|25|17	0.076|0.029|0.533	0.94	1.010|0.946|0.875	0.005	20|26|16	0.966|0.482|0.059	1.04	1.129|0.877|1.102	0.019	17|25|17	0.060|0.429|0.078	1.17	1.195|1.134|1.176	0.001	19|26|15	0.141|0.235|0.116	1.21	1.200|1.110|1.311	0.01	18|26|17	0.010|0.290|0.002	1.12	1.012|1.368|0.966	0.048	20|26|17	0.962|0.014|0.908	1.17	1.073|1.342|1.111	0.021	20|24|15
CotAD_71392	locus=Dt_chr10:50787922:50791447:+ [translate_table: standard]	35091.8	6|4|7	9|4|8	-/-/-	1.25	1.352|1.056|1.330	0.027	9|3|8	0.007|0.869|0.039	1.16	1.149|1.210|1.125	0.002	9|4|7	0.519|0.446|0.179	1.15	0.997|1.278|1.184	0.02	9|4|7	0.991|0.823|0.315	0.97	0.994|0.907|1.008	0.003	9|4|8	0.984|0.787|0.984	1.09	1.229|1.011|1.035	0.014	9|3|8	0.057|0.975|0.882	1.31	1.256|1.506|1.182	0.029	7|3|8	0.020|0.084|0.377	1.29	1.438|1.255|1.189	0.017	9|4|8	0.002|0.267|0.289	1.07	1.032|1.038|1.139	0.004	8|4|8	0.907|0.969|0.456	1.14	1.137|1.132|1.159	0	7|4|8
CotAD_42837	locus=Dt_chr8:56482356:56484173:+ [translate_table: standard]	66629.9	3|3|4	4|5|7	-/-/-	1.86	2.027|1.829|1.727	0.023	4|4|7	0.002|0.003|0.101	1.7	1.871|1.822|1.414	0.063	4|4|7	0.305|0.011|0.614	0.98	0.988|1.055|0.892	0.007	4|5|7	0.990|0.879|0.761	1.63	1.676|1.552|1.655	0.004	3|5|6	0.513|0.237|0.240	1.33	1.395|1.243|1.354	0.006	4|5|6	0.018|0.411|0.004	1.45	1.619|1.251|1.493	0.035	4|4|7	0.285|0.158|0.202	1.16	1.388|0.999|1.102	0.041	3|5|6	0.109|0.997|0.519	1.11	1.115|1.097|1.110	0	4|5|7	0.879|0.847|0.855	0.86	0.953|0.787|0.847	0.007	3|5|6
CotAD_35440	locus=At_chr12:44489011:44491279:+ [translate_table: standard]	21012.3	3|3|3	16|13|14	-/-/-	1.29	1.510|1.138|1.214	0.039	15|13|14	0.002|0.282|0.004	0.98	1.067|0.943|0.928	0.006	14|13|14	0.496|0.511|0.600	0.8	0.747|0.896|0.745	0.008	16|13|14	0.009|0.531|0.060	1.02	0.977|1.183|0.911	0.02	16|11|14	0.873|0.002|0.263	1.32	1.395|1.274|1.290	0.004	16|12|14	0.004|0.018|0.004	1.36	1.554|1.217|1.314	0.03	16|13|14	0.002|0.161|0.004	1.26	1.389|1.035|1.364	0.039	16|12|14	0.002|0.727|0.002	1.02	1.045|0.995|1.008	0.001	15|12|14	0.786|0.961|0.974	0.93	0.970|0.777|1.046	0.019	16|12|14
CotAD_02530	locus=Dt_chr9:40036539:40037629:+ [translate_table: standard]	29717.8	1|1|2	5|4|6	-/-/-	1.31	1.391|1.274|1.251	0.006	5|5|6	0.035|0.130|0.046	0.83	0.716|1.016|0.756	0.027	5|5|4	0.117|0.957|0.011	1.49	2.184|1.051|1.246	0.367	4|5|6	0.002|0.858|0.769	1.21	1.437|1.162|1.033	0.043	5|4|5	0.271|0.285|0.792	1.52	1.588|1.636|1.321	0.029	5|5|5	0.015|0.092|0.004	0.98	0.785|1.291|0.857	0.075	5|5|6	0.035|0.205|0.450	1.04	0.974|1.044|1.114	0.005	5|5|5	0.906|0.740|0.384	0.62	0.491|0.711|0.664	0.013	5|4|6	0.004|0.035|0.084	0.68	0.564|0.612|0.861	0.025	4|5|5
CotAD_37815	locus=At_chr9:55621439:55623081:- [translate_table: standard]	25102.5	2|2|2	11|7|8	CotAD_36355;CotAD_38049;CotAD_70477/CotAD_36355;CotAD_38049;CotAD_70477/CotAD_36355;CotAD_38049;CotAD_70477	1.73	1.667|1.575|1.953	0.039	7|7|7	0.002|0.003|0.002	1.07	1.056|1.180|0.959	0.012	11|7|8	0.452|0.070|0.856	0.53	0.595|0.535|0.451	0.005	10|7|8	0.002|0.126|0.110	0.64	0.447|0.802|0.658	0.032	11|7|8	0.002|0.070|0.102	1.41	1.589|1.437|1.197	0.039	10|6|8	0.004|0.004|0.190	2.46	2.521|2.528|2.318	0.014	9|7|8	0.002|0.029|0.004	2.57	3.730|2.085|1.898	1.016	10|7|8	0.002|0.002|0.007	1.72	1.529|1.732|1.903	0.035	10|7|8	0.004|0.156|0.019	1.8	2.289|1.580|1.539	0.178	10|6|8
CotAD_35658	locus=At_chr3:44991822:44992516:- [translate_table: standard]	15435.6	2|2|2	7|4|6	CotAD_61343;CotAD_42385;CotAD_25316;CotAD_07449/CotAD_61343;CotAD_42385;CotAD_25316;CotAD_07449/CotAD_61343;CotAD_42385;CotAD_25316;CotAD_07449	1.49	1.762|1.252|1.446	0.066	7|4|5	0.002|0.483|0.005	1.16	1.186|1.387|0.900	0.06	7|4|5	0.170|0.234|0.399	0.74	0.792|0.616|0.805	0.011	7|4|6	0.608|0.011|0.561	1.16	1.281|1.164|1.022	0.017	7|3|5	0.383|0.434|0.870	1.34	1.577|1.177|1.263	0.044	7|4|6	0.015|0.654|0.018	1.36	1.656|1.254|1.165	0.068	6|4|5	0.020|0.588|0.164	1.2	1.270|1.125|1.199	0.005	7|4|6	0.396|0.405|0.203	1.02	1.004|1.060|0.985	0.002	6|4|6	0.982|0.858|0.972	0.88	0.802|0.954|0.871	0.006	7|4|5
CotAD_17266	locus=scaffold568.1:209093:210512:+ [translate_table: standard]	12269.1	3|3|-	9|7|-	CotAD_63480/CotAD_63480/-	1.34	1.337|1.353|-	-	8|6|-	0.012|0.006|-	1.13	1.096|1.164|-	-	9|6|-	0.428|0.055|-	0.69	0.691|0.696|-	-	8|7|-	0.025|0.282|-	0.87	0.748|0.998|-	-	9|7|-	0.021|0.989|-	1.27	1.358|1.178|-	-	8|7|-	0.004|0.123|-	1.68	1.775|1.584|-	-	7|7|-	0.002|0.039|-	1.33	1.566|1.093|-	-	8|7|-	0.002|0.206|-	1.28	1.257|1.303|-	-	9|7|-	0.150|0.122|-	0.98	1.052|0.917|-	-	8|5|-
CotAD_10684	locus=scaffold288.1:962669:963605:- [translate_table: standard]	13188.2	2|3|3	8|17|9	CotAD_15128/CotAD_15128/CotAD_15128	1.32	1.277|1.308|1.362	0.002	8|14|8	0.315|0.003|0.002	0.93	0.942|0.957|0.893	0.001	7|17|9	0.567|0.714|0.318	0.85	0.830|0.796|0.935	0.005	8|17|8	0.338|0.089|0.757	0.91	0.867|1.049|0.812	0.015	8|17|9	0.037|0.726|0.091	1.61	1.495|1.664|1.670	0.01	8|16|7	0.061|0.004|0.004	1.46	1.544|1.548|1.297	0.021	8|16|9	0.045|0.003|0.015	1.37	1.418|1.231|1.470	0.016	8|16|9	0.002|0.004|0.002	0.91	1.018|0.879|0.825	0.01	8|17|9	0.885|0.218|0.088	0.86	0.886|0.718|0.982	0.018	7|17|6
CotAD_19176	locus=At_chr12:51777832:51779230:+ [translate_table: standard]	11987.5	4|5|5	18|15|17	CotAD_56375;CotAD_08360;CotAD_31770;CotAD_08876;CotAD_37939;CotAD_71835;CotAD_72249;CotAD_15924/CotAD_56375;CotAD_08360;CotAD_31770;CotAD_08876;CotAD_37939;CotAD_71835;CotAD_72249;CotAD_15924/CotAD_56375;CotAD_08360;CotAD_31770;CotAD_08876;CotAD_37939;CotAD_71835;CotAD_72249;CotAD_15924	1.22	1.348|1.230|1.077	0.018	18|13|16	0.002|0.021|0.541	1.09	1.254|1.009|1.022	0.019	18|14|16	0.021|0.956|0.890	0.79	0.721|0.789|0.863	0.005	16|15|16	0.002|0.200|0.090	0.92	0.867|1.011|0.883	0.006	18|15|17	0.169|0.946|0.144	1.15	1.133|1.260|1.061	0.01	18|15|17	0.280|0.009|0.568	1.4	1.584|1.506|1.123	0.061	18|14|12	0.002|0.003|0.011	1.31	1.527|1.220|1.177	0.036	17|14|14	0.002|0.004|0.008	1.22	1.369|1.202|1.103	0.018	16|14|17	0.004|0.039|0.374	1.17	1.370|0.985|1.158	0.037	18|15|17
CotAD_58750	locus=At_chr7:5272945:5275052:- [translate_table: standard]	29457.6	5|6|4	5|8|9	CotAD_64384;CotAD_34364;CotAD_60939;CotAD_07376;CotAD_60173;CotAD_03834/CotAD_64384;CotAD_34364;CotAD_60939;CotAD_07376;CotAD_60173;CotAD_03834/CotAD_64384;CotAD_34364;CotAD_51607;CotAD_60939;CotAD_07376;CotAD_60173;CotAD_03834	1.36	1.217|1.445|1.410	0.015	5|8|9	0.536|0.015|0.002	0.93	1.005|0.991|0.793	0.014	4|7|9	0.989|0.968|0.107	0.66	0.599|0.723|0.657	0.004	5|8|9	0.135|0.388|0.003	0.66	0.648|0.828|0.516	0.025	5|8|7	0.136|0.410|0.002	1.34	1.260|1.365|1.402	0.005	3|8|9	0.214|0.175|0.009	1.79	1.722|1.701|1.961	0.021	5|8|9	0.209|0.114|0.002	2.19	2.027|1.819|2.717	0.221	5|8|8	0.130|0.013|0.002	1.28	1.305|1.188|1.356	0.007	3|8|9	0.219|0.530|0.023	1.61	1.688|1.282|1.847	0.085	3|8|8
CotAD_39062	locus=Dt_chr7:8849311:8851140:- [translate_table: standard]	47823	4|5|4	8|5|7	-/-/-	1.4	1.392|1.568|1.228	0.029	8|5|6	0.012|0.040|0.055	1.07	1.088|1.080|1.043	0.001	7|5|7	0.719|0.731|0.906	1.04	0.961|1.144|1.012	0.009	8|5|7	0.917|0.818|0.972	1.2	1.148|1.357|1.091	0.02	8|5|7	0.548|0.019|0.246	1.17	1.202|1.228|1.088	0.006	7|5|7	0.054|0.084|0.663	1.15	1.179|1.170|1.111	0.001	8|5|7	0.058|0.584|0.249	1.16	1.016|1.307|1.170	0.021	7|4|7	0.940|0.118|0.345	1.01	1.020|0.948|1.049	0.003	8|5|6	0.941|0.887|0.750	0.97	0.977|0.886|1.057	0.007	8|4|5
CotAD_45594	locus=scaffold1464.1:148465:150511:+ [translate_table: standard]	40624.3	3|4|4	50|39|47	-/-/-	1.21	1.108|1.225|1.303	0.01	50|36|46	0.022|0.003|0.002	1.04	0.997|1.091|1.033	0.002	50|38|46	0.972|0.087|0.642	0.95	0.514|1.604|0.721	0.335	50|39|47	0.002|0.003|0.003	1.04	1.017|1.071|1.032	0.001	50|35|46	0.809|0.049|0.633	1.1	1.122|1.086|1.105	0	50|39|44	0.008|0.210|0.017	1.02	1.194|0.689|1.190	0.084	50|39|45	0.002|0.003|0.002	1.2	1.241|1.131|1.239	0.004	50|39|46	0.002|0.025|0.002	0.94	1.072|0.650|1.099	0.063	49|39|46	0.230|0.005|0.039	1.07	1.097|1.024|1.089	0.002	50|37|44
CotAD_05842	locus=Dt_chr5:49786288:49788731:+ [translate_table: standard]	39081.5	3|3|4	11|9|8	-/-/-	1.24	1.297|1.105|1.315	0.014	11|9|8	0.009|0.595|0.015	1.08	1.147|1.062|1.038	0.003	10|9|7	0.269|0.774|0.703	0.94	0.870|1.085|0.872	0.015	11|9|8	0.557|0.794|0.267	1.1	1.137|1.124|1.040	0.003	11|8|7	0.469|0.095|0.607	1.11	1.123|1.041|1.171	0.004	11|9|7	0.414|0.774|0.015	1.14	1.234|1.000|1.190	0.015	11|9|8	0.110|1.000|0.032	1.15	1.159|1.048|1.230	0.008	11|9|8	0.348|0.735|0.034	1.03	1.097|0.987|1.007	0.003	11|8|7	0.416|0.932|0.972	1.01	1.019|0.990|1.010	0	11|9|8
CotAD_67173	locus=Dt_chr1:16767341:16768724:+ [translate_table: standard]	22324.6	6|7|5	12|12|9	CotAD_38696/CotAD_38696/CotAD_38696	1.18	1.263|1.257|1.026	0.018	12|11|9	0.012|0.003|0.865	1.07	1.129|1.096|0.978	0.006	11|12|8	0.228|0.481|0.917	1.22	1.143|1.162|1.349	0.013	10|12|9	0.192|0.431|0.048	1.17	1.141|1.260|1.110	0.006	12|11|8	0.065|0.007|0.082	1.13	1.144|1.186|1.070	0.003	10|10|8	0.203|0.004|0.505	0.96	0.978|1.086|0.821	0.018	10|12|9	0.805|0.345|0.065	1	1.053|0.970|0.980	0.002	12|12|8	0.599|0.889|0.849	0.85	0.888|0.911|0.742	0.008	9|12|8	0.269|0.575|0.014	0.84	0.860|0.730|0.937	0.011	11|10|7
CotAD_48299	locus=Dt_chr1:3580131:3581263:- [translate_table: standard]	13566.3	2|10|3	12|53|7	CotAD_10683;CotAD_15127;CotAD_50222;CotAD_57158/CotAD_10683;CotAD_15127;CotAD_50222;CotAD_57158/CotAD_10683;CotAD_15127;CotAD_50222;CotAD_57158	1.48	2.077|1.073|1.289	0.279	12|51|5	0.002|0.300|0.019	1.62	2.922|0.976|0.956	1.275	12|53|6	0.168|0.652|0.819	0.8	0.605|0.905|0.880	0.028	10|53|6	0.002|0.271|0.707	0.94	0.846|1.067|0.909	0.013	10|50|7	0.004|0.065|0.812	1.05	0.744|1.111|1.297	0.079	12|52|7	0.731|0.004|0.023	1.75	2.519|1.235|1.505	0.458	12|51|6	0.010|0.005|0.107	1.57	2.139|1.152|1.432	0.259	12|52|7	0.002|0.002|0.262	1.74	3.153|1.047|1.011	1.504	12|52|6	0.186|0.684|0.981	1.61	2.650|1.002|1.173	0.821	12|52|7
CotAD_59043	locus=At_chr10:20080978:20081652:+ [translate_table: standard]	24453.3	1|1|1	12|15|14	CotAD_27009;CotAD_48644/CotAD_27009/CotAD_27009	1.35	1.451|1.388|1.216	0.015	11|15|12	0.002|0.003|0.002	1.01	1.049|1.195|0.798	0.04	11|14|14	0.304|0.019|0.004	0.81	0.632|0.900|0.891	0.023	12|14|14	0.002|0.625|0.297	0.85	0.733|1.035|0.770	0.027	11|15|12	0.002|0.857|0.002	1.32	1.442|1.246|1.279	0.011	12|15|12	0.004|0.024|0.004	1.47	1.774|1.354|1.283	0.07	11|15|14	0.002|0.017|0.002	1.36	1.604|1.108|1.366	0.062	11|15|12	0.002|0.301|0.002	1.08	1.198|1.048|0.982	0.012	11|15|12	0.041|0.772|0.805	1.01	1.081|0.887|1.076	0.012	11|14|13
CotAD_12046	locus=Dt_chr13:51576516:51577642:+ [translate_table: standard]	12288.6	3|2|2	5|6|5	CotAD_38136;CotAD_16359;CotAD_34039;CotAD_64432;CotAD_28337/CotAD_38136;CotAD_16359;CotAD_34039;CotAD_64432;CotAD_28337/CotAD_38136;CotAD_16359;CotAD_34039;CotAD_64432;CotAD_28337	1.41	1.414|1.513|1.291	0.012	3|6|4	0.020|0.003|0.056	0.85	0.741|1.107|0.717	0.048	4|5|4	0.029|0.297|0.004	0.96	0.820|0.588|1.476	0.212	4|6|4	0.349|0.229|0.039	0.81	0.686|1.074|0.683	0.051	5|6|3	0.147|0.443|0.012	1.57	1.715|1.635|1.353	0.036	5|6|5	0.004|0.004|0.090	1.73	1.655|2.215|1.330	0.2	3|6|4	0.004|0.037|0.030	2.09	2.481|1.659|2.122	0.17	5|6|3	0.002|0.007|0.002	1.03	0.956|1.266|0.869	0.044	5|6|4	0.870|0.529|0.305	1.31	1.406|0.975|1.557	0.091	5|6|5
CotAD_20212	locus=Dt_chr6:17593538:17597571:- [translate_table: standard]	40527.3	1|2|1	6|9|3	-/-/-	1.33	1.302|1.287|1.399	0.004	6|7|3	0.024|0.008|0.174	1.28	1.563|0.862|1.405	0.135	4|9|3	0.003|0.457|0.067	0.88	0.908|0.802|0.940	0.005	6|9|3	0.734|0.062|0.903	1.18	1.480|1.057|0.996	0.069	5|9|3	0.007|0.597|0.993	1.08	1.026|1.253|0.956	0.024	5|8|3	0.906|0.046|0.953	1.3	1.363|1.369|1.159	0.014	6|9|3	0.116|0.011|0.809	1.24	1.326|1.210|1.188	0.005	6|9|3	0.028|0.092|0.416	1.19	1.236|1.127|1.211	0.003	6|9|3	0.335|0.196|0.342	1.15	1.197|0.995|1.247	0.018	6|9|3
CotAD_21866	locus=Dt_chr11:59546012:59546953:+ [translate_table: standard]	6934.88	2|1|1	5|5|3	CotAD_25206;CotAD_52777;CotAD_06745;CotAD_00423/CotAD_25206;CotAD_52777;CotAD_06745;CotAD_00423/CotAD_25206;CotAD_52777;CotAD_06745;CotAD_00423	1.45	1.607|1.740|1.003	0.154	4|5|3	0.002|0.012|0.993	1.14	1.355|0.981|1.097	0.037	3|5|3	0.154|0.968|0.703	0.84	0.736|1.071|0.718	0.04	4|4|3	0.146|0.843|0.205	1.06	0.974|1.247|0.959	0.026	5|5|3	0.917|0.485|0.850	1.27	1.239|1.386|1.176	0.012	3|4|3	0.309|0.009|0.337	1.66	1.569|1.790|1.620	0.013	3|3|3	0.026|0.010|0.011	1.49	1.595|1.452|1.428	0.008	5|4|3	0.007|0.010|0.069	1.3	1.262|1.272|1.353	0.002	5|3|3	0.633|0.297|0.168	1.19	1.294|1.069|1.200	0.013	5|5|3
CotAD_45289	locus=At_chr9:51954782:51957137:+ [translate_table: standard]	53783.8	7|6|7	22|30|20	-/-/-	1.28	1.138|1.347|1.349	0.015	21|27|20	0.057|0.003|0.002	0.94	0.946|0.950|0.920	0	21|30|20	0.630|0.381|0.334	1.1	1.136|1.010|1.139	0.005	21|30|19	0.145|0.978|0.165	0.87	0.870|0.862|0.879	0	21|30|20	0.111|0.014|0.107	1.13	1.024|1.167|1.190	0.008	22|29|20	0.863|0.004|0.011	1.4	1.258|1.504|1.440	0.016	22|29|20	0.002|0.003|0.002	1.59	1.436|1.766|1.555	0.028	21|24|20	0.002|0.002|0.002	1.22	1.184|1.282|1.187	0.003	22|29|20	0.013|0.016|0.053	1.32	1.399|1.288|1.268	0.005	20|30|20
CotAD_30768	locus=At_chr13:20141103:20141273:- [translate_table: standard]	6111.65	1|1|1	2|6|5	-/-/-	1.4	1.454|1.330|1.421	0.004	2|5|5	0.145|0.024|0.005	0.86	0.871|0.922|0.787	0.005	2|5|5	0.796|0.404|0.020	0.75	0.735|0.588|0.921	0.028	2|6|3	0.545|0.003|0.810	0.8	0.739|0.955|0.717	0.017	2|6|5	0.444|0.665|0.002	1.42	1.408|1.422|1.425	0	2|5|4	0.287|0.004|0.006	1.46	1.472|1.606|1.309	0.022	2|6|4	0.204|0.003|0.030	1.64	1.664|1.355|1.890	0.072	2|5|4	0.110|0.021|0.002	1.04	1.021|1.195|0.912	0.02	2|6|3	0.973|0.244|0.668	1.13	1.160|0.946|1.295	0.031	2|6|4
CotAD_02740	locus=Dt_chr9:41764463:41764889:- [translate_table: standard]	12374.5	1|1|1	3|2|4	-/-/-	1.33	1.534|1.047|1.411	0.064	3|2|4	0.006|0.941|0.011	0.98	1.042|1.327|0.556	0.152	3|2|4	0.897|0.522|0.135	1.26	1.080|1.173|1.518	0.053	3|2|4	0.950|0.833|0.030	1.36	1.412|1.387|1.292	0.004	3|2|4	0.115|0.288|0.028	1.12	1.426|0.721|1.206	0.13	3|2|4	0.096|0.571|0.276	0.92	1.109|0.765|0.898	0.03	3|2|4	0.874|0.519|0.461	0.98	1.019|0.867|1.057	0.01	3|2|4	0.949|0.720|0.835	0.86	0.766|1.069|0.742	0.033	3|2|4	0.656|0.952|0.023	0.94	0.697|1.212|0.920	0.067	3|2|3
CotAD_06230	locus=Dt_chr13:22203197:22203826:- [translate_table: standard]	19598.2	1|1|1	7|6|5	-/-/-	1.27	1.493|1.006|1.321	0.061	6|6|4	0.002|0.975|0.034	1.22	1.250|1.097|1.323	0.013	7|6|5	0.106|0.731|0.042	1.14	1.155|1.131|1.122	0	6|6|5	0.528|0.407|0.650	1.12	1.175|0.957|1.227	0.021	7|5|5	0.431|0.736|0.466	1.05	1.113|1.086|0.950	0.008	5|6|5	0.387|0.625|0.726	1.13	1.298|1.029|1.072	0.021	7|6|5	0.201|0.861|0.828	1.1	1.157|1.008|1.132	0.006	6|6|5	0.433|0.954|0.433	1.07	1.137|0.944|1.133	0.012	7|6|5	0.392|0.819|0.474	1	0.888|0.916|1.182	0.026	6|6|5
CotAD_13974	locus=Dt_chr13:19602651:19604906:+ [translate_table: standard]	25676.3	3|2|3	3|2|4	-/CotAD_09394/CotAD_09394	0.71	0.662|0.790|0.678	0.005	3|2|4	0.146|0.655|0.321	0.71	0.646|0.780|0.705	0.005	3|2|4	0.031|0.531|0.009	0.79	0.729|0.803|0.852	0.004	3|2|4	0.395|0.728|0.459	0.5	0.615|0.412|0.465	0.011	3|2|3	0.046|0.004|0.002	1.02	1.009|0.983|1.065	0.002	3|2|4	0.983|0.987|0.785	0.87	0.830|0.832|0.951	0.005	3|2|4	0.405|0.721|0.912	0.98	0.833|1.213|0.893	0.042	3|2|4	0.478|0.657|0.714	0.9	0.820|0.846|1.020	0.012	3|2|3	0.387|0.748|0.965	0.97	0.824|1.228|0.858	0.05	3|2|4
[truncated: 121 more columns]
