# Supplementary material for: iTRAQ-Based Quantitative Proteomic Analysis Reveals Cold Responsive Proteins Involved in Leaf Senescence in Upland Cotton (Gossypium hirsutum L.)
Source: Int J Mol Sci. 2017 Sep 16;18(9):1984. doi: 10.3390/ijms18091984 (PMC5618633; doi:10.3390/ijms18091984)
Supplement: Supplementary file 1 [file ijms-18-01984-s001.zip › ijms-223259-for final-supplementary/Volume of reagents were added making standard curve.xlsx]

## Sheet: Sheet1
Table S8: Volume of reagents were added making standard curve
Number of Tube	0	1	2	3	4	5	6	7	8	9	10
Reagent (ml)
200μmol/g H2O2	0	0.1	0.2	0.3	0.4	0.5	0.6	0.7	0.8	0.9	1
0.1% TCA	1	0.9	0.8	0.7	0.6	0.5	0.4	0.3	0.2	0.1	0
0.01mol/L PBS	1	1	1	1	1	1	1	1	1	1	1
1 mol/L KI	2	2	2	2	2	2	22	2	2	2	2
Theoretical content of H2O2	0	0.02	0.04	0.06	0.08	0.1	0.12	0.14	0.16	0.18	0.2
